# Supplementary material for: Splicing factors control triple-negative breast cancer cell mitosis through SUN2 interaction and sororin intron retention
Source: J Exp Clin Cancer Res. 2021 Mar 1;40:82. doi: 10.1186/s13046-021-01863-4 (PMC7919097; doi:10.1186/s13046-021-01863-4)
Supplement: Supplementary file 2 — Additional file 2. [file 13046_2021_1863_MOESM2_ESM.xlsx]

## Sheet: Statistics 3 replicates
GENE			SNRPD2 enriched			SNRPD3 enriched			NHP2L1 enriched			Micellaneus													Values
Fasta headers	Protein names	Gene names	Significant (p<0.05)	-Log p-value	Difference (log2)	Significant (p<0.05)	-Log p-value	Difference (log2)	Significant (p<0.05)	-Log p-value	Difference (log2)	Peptides	Razor + unique peptides	Unique peptides	Sequence coverage [%]	Unique + razor sequence coverage [%]	Unique sequence coverage [%]	Mol. weight [kDa]	Q-value	Score	Intensity	MS/MS Count	Protein IDs	Majority protein IDs	D2-1	D2-2	D2-3	D3-1	D3-2	D3-3	GFP-1	GFP-2	GFP-3	NHP-1	NHP-2	NHP-3
sp|P62304|RUXE_HUMAN Small nuclear ribonucleoprotein E OS=Homo sapiens GN=SNRPE PE=1 SV=1;tr|A6NHK2|A6NHK2_HUMAN Small nuclear ribonucleoprotein E OS=Homo sapiens GN=SNRPE PE=1 SV=1	Small nuclear ribonucleoprotein E	SNRPE	+	2.03313	8.99276	+	1.9971	8.89618		0.359602	1.94692	6	6	6	77.2	77.2	77.2	10.803	0	87.47	49558000000	199	P62304;A6NHK2	P62304;A6NHK2	31.0193	31.1729	31.5096	31.7828	30.6133	31.016	25.9262	19.5584	21.2389	25.6052	21.7827	25.1763
sp|P54105|ICLN_HUMAN Methylosome subunit pICln OS=Homo sapiens GN=CLNS1A PE=1 SV=1;tr|E9PMI6|E9PMI6_HUMAN Methylosome subunit pICln OS=Homo sapiens GN=CLNS1A PE=1 SV=1;tr|J3KN38|J3KN38_HUMAN Methylosome subunit pICln OS=Homo sapiens GN=CLNS1A PE=1 SV=1;tr|	Methylosome subunit pICln	CLNS1A	+	3.53646	8.83695		0.210034	0.895113		-4.34294e-08	0	8	8	8	59.5	59.5	59.5	26.215	0	323.31	12200000000	129	P54105;E9PMI6;J3KN38;E9PJF4;E9PQ83	P54105;E9PMI6;J3KN38;E9PJF4	30.5541	31.1182	30.732	25.7819	21.8329	20.964	23.3837	20.9797	21.5301	22.8567	22.9549	20.4737
sp|O94906|PRP6_HUMAN Pre-mRNA-processing factor 6 OS=Homo sapiens GN=PRPF6 PE=1 SV=1;sp|O94906-2|PRP6_HUMAN Isoform 2 of Pre-mRNA-processing factor 6 OS=Homo sapiens GN=PRPF6	Pre-mRNA-processing factor 6	PRPF6	+	2.92213	8.36454	+	2.64263	8.63435		1.17498	2.76344	43	43	43	47.3	47.3	47.3	106.92	0	323.31	32140000000	351	O94906;O94906-2	O94906;O94906-2	30.5901	31.0388	31.6211	32.569	29.9046	31.5859	20.7915	23.4441	23.9208	25.4421	26.4104	24.5942
sp|Q9BUQ8|DDX23_HUMAN Probable ATP-dependent RNA helicase DDX23 OS=Homo sapiens GN=DDX23 PE=1 SV=3	Probable ATP-dependent RNA helicase DDX23	DDX23	+	2.22554	8.32005	+	1.96375	8.17559		0.0460292	-0.221113	42	42	42	49.6	49.6	49.6	95.581	0	323.31	25479000000	308	Q9BUQ8;F8VVA2;H0YI52;H0YIL9;F8W1J5;Q9BUQ8-2	Q9BUQ8	30.9487	31.0448	30.6437	32.0799	28.9151	31.2089	25.5727	21.7179	20.3864	23.3708	21.6172	22.0257
sp|P62306|RUXF_HUMAN Small nuclear ribonucleoprotein F OS=Homo sapiens GN=SNRPF PE=1 SV=1;tr|A0A0B4J254|A0A0B4J254_HUMAN Small nuclear ribonucleoprotein F OS=Homo sapiens GN=SNRPF PE=1 SV=1;tr|F8W0W6|F8W0W6_HUMAN Small nuclear ribonucleoprotein F OS=Homo s	Small nuclear ribonucleoprotein F	SNRPF	+	3.04433	7.73401	+	2.87937	7.80485		0.788936	1.53301	9	9	9	98.8	98.8	98.8	9.7251	0	323.31	43606000000	190	P62306;A0A0B4J254;F8W0W6	P62306;A0A0B4J254;F8W0W6	30.7972	31.4926	31.9433	32.3105	30.4554	31.6797	22.0905	24.1985	24.742	25.8858	25.2025	24.5418
sp|O95400|CD2B2_HUMAN CD2 antigen cytoplasmic tail-binding protein 2 OS=Homo sapiens GN=CD2BP2 PE=1 SV=1	CD2 antigen cytoplasmic tail-binding protein 2	CD2BP2	+	3.00737	7.38879	+	2.52063	7.30183		-4.34294e-08	0	13	13	13	47.8	47.8	47.8	37.646	0	286.96	9519300000	110	O95400	O95400	29.1329	29.4461	29.5568	30.5518	27.9258	29.3973	23.6145	21.5793	20.7755	20.991	22.4116	23.0363
tr|Q49AN9|Q49AN9_HUMAN SNRPG protein OS=Homo sapiens GN=SNRPG PE=1 SV=1;tr|F5H013|F5H013_HUMAN Small nuclear ribonucleoprotein G OS=Homo sapiens GN=SNRPG PE=1 SV=1;sp|P62308|RUXG_HUMAN Small nuclear ribonucleoprotein G OS=Homo sapiens GN=SNRPG PE=1 SV=1;sp	Small nuclear ribonucleoprotein G;Putative small nuclear ribonucleoprotein G-like protein 15	SNRPG;SNRPGP15	+	2.98345	7.38848	+	2.44937	7.0122		0.161512	0.395915	3	3	3	31.2	31.2	31.2	7.1013	0	61.552	27491000000	73	Q49AN9;F5H013;P62308;A8MWD9;C9JVQ0	Q49AN9;F5H013;P62308;A8MWD9	30.2266	30.671	31.0108	31.2504	28.7303	30.7989	21.6779	24.5333	23.5317	23.0625	23.4952	24.373
sp|Q9UHI6|DDX20_HUMAN Probable ATP-dependent RNA helicase DDX20 OS=Homo sapiens GN=DDX20 PE=1 SV=2;tr|E9PJ60|E9PJ60_HUMAN Probable ATP-dependent RNA helicase DDX20 OS=Homo sapiens GN=DDX20 PE=1 SV=1	Probable ATP-dependent RNA helicase DDX20	DDX20	+	3.40447	7.32581	+	2.5824	6.14773		0.000614036	-0.00213877	22	22	22	35.9	35.9	35.9	92.239	0	323.31	4704100000	114	Q9UHI6;E9PJ60;Q9UHI6-2	Q9UHI6;E9PJ60	28.9509	29.3488	29.144	29.0704	26.8418	27.9972	20.7143	21.7587	22.9932	23.4805	21.6951	20.2843
sp|P62318-2|SMD3_HUMAN Isoform 2 of Small nuclear ribonucleoprotein Sm D3 OS=Homo sapiens GN=SNRPD3;sp|P62318|SMD3_HUMAN Small nuclear ribonucleoprotein Sm D3 OS=Homo sapiens GN=SNRPD3 PE=1 SV=1	Small nuclear ribonucleoprotein Sm D3	SNRPD3	+	1.89047	7.11088	+	1.98854	8.09424		0.493007	1.90016	3	3	3	33.3	33.3	33.3	13.291	0	88.618	54456000000	50	P62318-2;P62318;H3BT13	P62318-2;P62318	30.5778	31.1864	31.4439	33.0612	30.7996	32.2973	20.6741	25.6278	25.5736	25.2481	25.8462	26.4815
sp|P09012|SNRPA_HUMAN U1 small nuclear ribonucleoprotein A OS=Homo sapiens GN=SNRPA PE=1 SV=3;tr|M0R268|M0R268_HUMAN U1 small nuclear ribonucleoprotein A (Fragment) OS=Homo sapiens GN=SNRPA PE=1 SV=1;tr|M0R221|M0R221_HUMAN U1 small nuclear ribonucleoprotei	U1 small nuclear ribonucleoprotein A	SNRPA	+	2.10948	6.941	+	2.13987	7.21785		0.108056	-0.488585	11	11	10	47.2	47.2	44.3	31.279	0	323.31	10427000000	114	P09012;M0R268;M0R221;M0R2B8;M0QZG7;M0QXK2;M0R0G9	P09012;M0R268;M0R221;M0R2B8;M0QZG7;M0QXK2	29.1019	30.1328	29.3225	29.9998	28.9896	30.3984	21.6719	25.2656	20.7967	23.8168	21.6214	20.8302
sp|Q9H840|GEMI7_HUMAN Gem-associated protein 7 OS=Homo sapiens GN=GEMIN7 PE=1 SV=1	Gem-associated protein 7	GEMIN7	+	3.53115	6.51751	+	2.92289	5.75734		-4.34294e-08	0	2	2	2	35.1	35.1	35.1	14.536	0	323.31	3129800000	18	Q9H840	Q9H840	28.4904	28.418	28.3869	28.5271	27.1343	27.3535	21.5095	21.2289	23.0044	21.6364	19.2225	21.4901
sp|Q9BQA1|MEP50_HUMAN Methylosome protein 50 OS=Homo sapiens GN=WDR77 PE=1 SV=1;tr|H0Y711|H0Y711_HUMAN Methylosome protein 50 (Fragment) OS=Homo sapiens GN=WDR77 PE=1 SV=1;sp|Q9BQA1-2|MEP50_HUMAN Isoform 2 of Methylosome protein 50 OS=Homo sapiens GN=WDR77	Methylosome protein 50	WDR77	+	2.23298	6.09835		0.634582	1.64761		0.0510565	0.17532	8	8	8	41.5	41.5	41.5	36.724	0	323.31	15992000000	75	Q9BQA1;H0Y711;Q9BQA1-2	Q9BQA1;H0Y711;Q9BQA1-2	30.045	31.526	31.4597	27.4457	26.6962	25.5367	22.8521	25.9885	25.8952	25.5006	23.9503	25.8108
sp|P62316|SMD2_HUMAN Small nuclear ribonucleoprotein Sm D2 OS=Homo sapiens GN=SNRPD2 PE=1 SV=1;sp|P62316-2|SMD2_HUMAN Isoform 2 of Small nuclear ribonucleoprotein Sm D2 OS=Homo sapiens GN=SNRPD2;tr|K7ERG4|K7ERG4_HUMAN Small nuclear ribonucleoprotein Sm D2	Small nuclear ribonucleoprotein Sm D2	SNRPD2	+	5.10141	5.99785	+	3.72074	5.24716		0.0746164	-0.144131	12	12	12	71.2	71.2	71.2	13.527	0	323.31	57657000000	196	P62316;P62316-2;K7ERG4;K7EJB5	P62316;P62316-2;K7ERG4	31.769	32.3012	32.2521	32.0629	30.7547	31.2526	26.1018	26.3082	25.9188	24.6844	26.9404	26.2716
tr|E7EQZ4|E7EQZ4_HUMAN Survival motor neuron protein OS=Homo sapiens GN=SMN1 PE=1 SV=1;sp|Q16637-3|SMN_HUMAN Isoform SMN-delta7 of Survival motor neuron protein OS=Homo sapiens GN=SMN1;sp|Q16637|SMN_HUMAN Survival motor neuron protein OS=Homo sapiens GN=SM	Survival motor neuron protein	SMN1;SMN2	+	4.44491	5.79151	+	2.53776	4.61686		0.722481	-1.5867	6	6	6	26.2	26.2	26.2	31.689	0	320.87	5632900000	54	E7EQZ4;Q16637-3;Q16637;Q16637-4;Q16637-2;B4DP61;H0YBZ9;A0A0G2JRX5;A0A0G2JRY6	E7EQZ4;Q16637-3;Q16637;Q16637-4;Q16637-2;B4DP61	28.9732	29.3587	29.3683	29.1081	26.8321	28.2361	23.7491	22.9325	23.6441	23.353	20.0344	22.1782
sp|O14893-3|GEMI2_HUMAN Isoform 3 of Gem-associated protein 2 OS=Homo sapiens GN=GEMIN2;sp|O14893|GEMI2_HUMAN Gem-associated protein 2 OS=Homo sapiens GN=GEMIN2 PE=1 SV=1;tr|H0YDP6|H0YDP6_HUMAN Gem-associated protein 2 (Fragment) OS=Homo sapiens GN=GEMIN2	Gem-associated protein 2	GEMIN2	+	2.79357	5.66768	+	1.84272	4.25713		0.0890392	-0.167447	6	6	6	38	38	38	28.155	0	134.39	2072300000	34	O14893-3;O14893;H0YDP6;H0YEL0;O14893-2;G5EA29	O14893-3;O14893;H0YDP6;H0YEL0;O14893-2	27.0675	28.2534	28.0528	27.6608	24.9185	26.5628	21.9607	21.0888	23.3211	21.6523	22.0249	22.1911
tr|A0A0A0MRR7|A0A0A0MRR7_HUMAN U1 small nuclear ribonucleoprotein C OS=Homo sapiens GN=SNRPC PE=1 SV=1;sp|P09234|RU1C_HUMAN U1 small nuclear ribonucleoprotein C OS=Homo sapiens GN=SNRPC PE=1 SV=1	U1 small nuclear ribonucleoprotein C	SNRPC	+	3.45812	5.47569	+	3.22733	6.33582		0.361263	-1.16223	4	4	4	17.8	17.8	17.8	19.687	0	81.9	15225000000	43	A0A0A0MRR7;P09234;Q5TAL2	A0A0A0MRR7;P09234	28.8794	29.5888	29.979	31.3108	29.4815	30.2352	23.2931	24.4656	24.2614	23.7067	20.3036	24.5231
sp|P14678-2|RSMB_HUMAN Isoform SM-B of Small nuclear ribonucleoprotein-associated proteins B and B OS=Homo sapiens GN=SNRPB;sp|P14678|RSMB_HUMAN Small nuclear ribonucleoprotein-associated proteins B and B OS=Homo sapiens GN=SNRPB PE=1 SV=2;sp|P14678-3|RS	Small nuclear ribonucleoprotein-associated proteins B and B;Small nuclear ribonucleoprotein-associated protein N	SNRPB;SNRPN	+	2.66867	5.30675	+	2.65138	6.31501		0.164543	0.38711	10	10	10	31.2	31.2	31.2	23.656	0	158.43	37917000000	168	P14678-2;P14678;P14678-3;J3QLE5;P63162;P63162-2;J3KRY3;S4R3P3	P14678-2;P14678;P14678-3;J3QLE5;P63162;P63162-2	30.1442	30.7977	30.8019	32.5763	30.6793	31.5129	23.8324	26.0286	25.9625	24.6482	26.3182	26.0184
sp|O14744|ANM5_HUMAN Protein arginine N-methyltransferase 5 OS=Homo sapiens GN=PRMT5 PE=1 SV=4;sp|O14744-2|ANM5_HUMAN Isoform 2 of Protein arginine N-methyltransferase 5 OS=Homo sapiens GN=PRMT5;sp|O14744-5|ANM5_HUMAN Isoform 5 of Protein arginine N-methyl	Protein arginine N-methyltransferase 5;Protein arginine N-methyltransferase 5, N-terminally processed	PRMT5	+	3.49487	5.15722	+	2.12155	1.35857		0.0176601	-0.0144068	29	29	29	54.5	54.5	54.5	72.683	0	323.31	37985000000	260	O14744;O14744-2;O14744-5;O14744-3;H0YJX6;O14744-4;G3V5L5;G3V580;G3V2X6;C9JSX3;G3V2L6;H0YJD3;H0YJ77;G3V5T6;H7BZ44;G3V507;G3V2F5	O14744;O14744-2;O14744-5;O14744-3;H0YJX6;O14744-4	31.5859	32.7871	32.705	28.8726	28.3519	28.4575	26.7722	27.5077	27.3264	27.2117	26.9054	27.4459
sp|P62314|SMD1_HUMAN Small nuclear ribonucleoprotein Sm D1 OS=Homo sapiens GN=SNRPD1 PE=1 SV=1;tr|J3QLI9|J3QLI9_HUMAN Small nuclear ribonucleoprotein Sm D1 OS=Homo sapiens GN=SNRPD1 PE=1 SV=1	Small nuclear ribonucleoprotein Sm D1	SNRPD1	+	4.37422	5.14951	+	3.10968	4.77402		0.303817	-0.120895	5	5	5	54.6	54.6	54.6	13.281	0	323.31	110740000000	210	P62314;J3QLI9;J3QLR7	P62314;J3QLI9	33.0291	33.2567	33.7484	33.7922	32.0857	33.0298	27.8874	28.4314	28.2669	28.086	28.0955	28.0415
sp|Q8WXD5|GEMI6_HUMAN Gem-associated protein 6 OS=Homo sapiens GN=GEMIN6 PE=1 SV=1	Gem-associated protein 6	GEMIN6	+	2.43875	4.87284	+	2.06347	4.35897		-4.34294e-08	0	4	4	4	28.7	28.7	28.7	18.824	0	20.349	1176600000	16	Q8WXD5;B9A037;B8ZZ85	Q8WXD5	26.999	26.9576	26.6294	27.2006	25.6811	26.1626	22.5007	23.027	20.4397	19.9215	20.8321	22.4348
sp|Q9NWZ8|GEMI8_HUMAN Gem-associated protein 8 OS=Homo sapiens GN=GEMIN8 PE=1 SV=1	Gem-associated protein 8	GEMIN8	+	3.16977	4.78448	+	2.25625	4.51572		-4.34294e-08	0	5	5	5	20.7	20.7	20.7	28.636	0	13.009	1231900000	15	Q9NWZ8;H7BYE2	Q9NWZ8	26.3292	26.737	26.8234	27.6449	25.3385	26.0999	20.9126	22.4951	22.1283	22.2189	20.9526	22.6691
sp|Q15029-2|U5S1_HUMAN Isoform 2 of 116 kDa U5 small nuclear ribonucleoprotein component OS=Homo sapiens GN=EFTUD2;sp|Q15029-3|U5S1_HUMAN Isoform 3 of 116 kDa U5 small nuclear ribonucleoprotein component OS=Homo sapiens GN=EFTUD2;sp|Q15029|U5S1_HUMAN 116 k	116 kDa U5 small nuclear ribonucleoprotein component	EFTUD2	+	4.2392	4.28393	+	2.67118	4.32667		0.659278	0.360245	43	43	42	57.2	57.2	56.1	105.38	0	323.31	98415000000	589	Q15029-2;Q15029-3;Q15029;K7EP67;K7EJ74;K7EIT3;K7EIV5	Q15029-2;Q15029-3;Q15029	32.4382	32.8079	32.9028	33.7828	31.7665	32.7278	28.065	28.7207	28.5114	28.8322	29.038	28.5076
sp|Q6P2Q9|PRP8_HUMAN Pre-mRNA-processing-splicing factor 8 OS=Homo sapiens GN=PRPF8 PE=1 SV=2	Pre-mRNA-processing-splicing factor 8	PRPF8	+	3.5377	4.26826	+	2.03891	4.11051		0.843517	0.720029	110	110	110	57	57	57	273.6	0	323.31	180020000000	1454	Q6P2Q9;I3L0J9;I3L3Z8;I3L1T8	Q6P2Q9	33.4693	33.7093	33.853	34.8143	32.0582	33.6858	28.7246	29.7463	29.756	29.979	30.5248	29.8832
sp|Q96DI7|SNR40_HUMAN U5 small nuclear ribonucleoprotein 40 kDa protein OS=Homo sapiens GN=SNRNP40 PE=1 SV=1;sp|Q96DI7-2|SNR40_HUMAN Isoform 2 of U5 small nuclear ribonucleoprotein 40 kDa protein OS=Homo sapiens GN=SNRNP40	U5 small nuclear ribonucleoprotein 40 kDa protein	SNRNP40	+	3.67087	3.97974	+	2.70899	4.15579		0.801876	0.503836	13	13	13	56.3	56.3	56.3	39.31	0	323.31	26541000000	196	Q96DI7;Q96DI7-2;Q9NSS8	Q96DI7;Q96DI7-2	30.596	30.8718	31.1023	31.9477	30.1985	30.9521	26.3639	27.299	26.968	27.1939	27.4294	27.5191
tr|J3QK89|J3QK89_HUMAN Calcium homeostasis endoplasmic reticulum protein OS=Homo sapiens GN=CHERP PE=1 SV=1;sp|Q8IWX8|CHERP_HUMAN Calcium homeostasis endoplasmic reticulum protein OS=Homo sapiens GN=CHERP PE=1 SV=3	Calcium homeostasis endoplasmic reticulum protein	CHERP	+	1.94642	3.97847		-4.34294e-08	0		0.360538	1.38354	3	3	3	4.3	4.3	4.3	104.93	0	9.3387	1309300000	8	J3QK89;Q8IWX8	J3QK89;Q8IWX8	25.9562	26.2126	26.3985	21.6049	22.9331	20.8791	23.8801	20.8598	21.8919	21.2671	23.6344	25.881
sp|O75643|U520_HUMAN U5 small nuclear ribonucleoprotein 200 kDa helicase OS=Homo sapiens GN=SNRNP200 PE=1 SV=2	U5 small nuclear ribonucleoprotein 200 kDa helicase	SNRNP200	+	3.66065	3.9343	+	2.53069	4.03571		0.770713	0.533393	107	107	107	57.9	57.9	57.9	244.5	0	323.31	149420000000	1500	O75643;O75643-2;B4E0P5	O75643	33.122	33.4803	33.4607	34.4564	32.5403	33.3706	28.8482	29.7167	29.6952	30.0353	30.1458	29.6793
tr|C9JJV1|C9JJV1_HUMAN Protein TSSC4 (Fragment) OS=Homo sapiens GN=TSSC4 PE=1 SV=8;sp|Q9Y5U2-2|TSSC4_HUMAN Isoform 2 of Protein TSSC4 OS=Homo sapiens GN=TSSC4;sp|Q9Y5U2|TSSC4_HUMAN Protein TSSC4 OS=Homo sapiens GN=TSSC4 PE=1 SV=3;tr|A6NCC9|A6NCC9_HUMAN Pro	Protein TSSC4	TSSC4	+	3.13094	3.826	+	2.64555	3.90072		-4.34294e-08	0	3	3	3	14	14	14	21.908	0	11.31	706090000	17	C9JJV1;Q9Y5U2-2;Q9Y5U2;A6NCC9;E9PME3;C9JHT9	C9JJV1;Q9Y5U2-2;Q9Y5U2;A6NCC9;E9PME3;C9JHT9	25.3235	26.1331	25.6333	26.6619	25.4403	25.212	22.2381	22.175	21.1989	21.713	22.4545	21.755
sp|Q9BRR8|GPTC1_HUMAN G patch domain-containing protein 1 OS=Homo sapiens GN=GPATCH1 PE=1 SV=1	G patch domain-containing protein 1	GPATCH1	+	3.77305	3.74425	+	2.79408	3.6498		-4.34294e-08	0	8	8	8	14.6	14.6	14.6	103.34	0	82.003	471360000	32	Q9BRR8	Q9BRR8	25.1442	25.5795	25.2839	26.0666	24.7717	24.886	21.3485	22.0782	21.3482	20.9081	23.1505	21.2626
sp|P41223|BUD31_HUMAN Protein BUD31 homolog OS=Homo sapiens GN=BUD31 PE=1 SV=2;sp|P41223-2|BUD31_HUMAN Isoform 2 of Protein BUD31 homolog OS=Homo sapiens GN=BUD31;tr|C9JNV2|C9JNV2_HUMAN Protein BUD31 homolog OS=Homo sapiens GN=BUD31 PE=1 SV=1	Protein BUD31 homolog	BUD31	+	1.91552	3.50995	+	1.33022	2.99682		0.564498	0.996231	6	6	6	34	34	34	17	0	29.237	733750000	32	P41223;P41223-2;C9JNV2;F8WCN7;C9JCD9	P41223;P41223-2;C9JNV2	25.4844	25.9477	26.1683	26.5425	24.0928	25.4257	20.813	23.3357	22.9219	23.4812	23.2982	23.2798
sp|O60508|PRP17_HUMAN Pre-mRNA-processing factor 17 OS=Homo sapiens GN=CDC40 PE=1 SV=1;tr|Q5SRN1|Q5SRN1_HUMAN Pre-mRNA-processing factor 17 OS=Homo sapiens GN=CDC40 PE=1 SV=1	Pre-mRNA-processing factor 17	CDC40	+	2.50028	3.35862	+	1.84188	3.43999		0.310734	0.455503	18	18	18	42.1	42.1	42.1	65.521	0	282.4	3553600000	116	O60508;Q5SRN1	O60508;Q5SRN1	27.4486	28.0196	28.1493	29.1815	26.8495	27.8307	25.1386	24.841	23.5621	25.3116	24.2646	25.332
tr|D6RA26|D6RA26_HUMAN Pleiotropic regulator 1 (Fragment) OS=Homo sapiens GN=PLRG1 PE=1 SV=1;sp|O43660|PLRG1_HUMAN Pleiotropic regulator 1 OS=Homo sapiens GN=PLRG1 PE=1 SV=1;sp|O43660-2|PLRG1_HUMAN Isoform 2 of Pleiotropic regulator 1 OS=Homo sapiens GN=PL	Pleiotropic regulator 1	PLRG1	+	2.18031	3.34579	+	1.82412	3.34139		0.11908	0.453873	6	6	6	52.8	52.8	52.8	23.52	0	211.85	996130000	35	D6RA26;O43660;O43660-2;B7Z982	D6RA26;O43660;O43660-2;B7Z982	25.8445	25.9623	26.4269	26.968	25.129	26.1235	21.864	23.935	22.3973	24.5235	20.704	24.3304
sp|Q9P013|CWC15_HUMAN Spliceosome-associated protein CWC15 homolog OS=Homo sapiens GN=CWC15 PE=1 SV=2	Spliceosome-associated protein CWC15 homolog	CWC15	+	2.2063	3.23172	+	1.69949	3.13689		0.805023	1.0419	3	3	3	19.7	19.7	19.7	26.624	0	56.76	598620000	23	Q9P013	Q9P013	25.5927	25.6067	24.8384	26.4542	24.367	24.932	23.2238	21.4493	21.6695	22.8899	23.5821	22.9963
sp|Q96GM8|TOE1_HUMAN Target of EGR1 protein 1 OS=Homo sapiens GN=TOE1 PE=1 SV=1;sp|Q96GM8-2|TOE1_HUMAN Isoform 2 of Target of EGR1 protein 1 OS=Homo sapiens GN=TOE1	Target of EGR1 protein 1	TOE1	+	3.87051	3.14275	+	3.24059	4.09803	+	1.53761	0.696433	13	13	13	34.3	34.3	34.3	56.547	0	323.31	5804000000	137	Q96GM8;Q96GM8-2	Q96GM8;Q96GM8-2	27.8762	28.3479	28.0895	29.8051	28.6089	28.7653	25.2535	24.9678	24.664	25.4442	25.6667	25.8636
sp|Q9ULR0|ISY1_HUMAN Pre-mRNA-splicing factor ISY1 homolog OS=Homo sapiens GN=ISY1 PE=1 SV=3;sp|Q9ULR0-2|ISY1_HUMAN Isoform 1 of Pre-mRNA-splicing factor ISY1 homolog OS=Homo sapiens GN=ISY1;sp|Q9ULR0-1|ISY1_HUMAN Isoform 2 of Pre-mRNA-splicing factor ISY1	Pre-mRNA-splicing factor ISY1 homolog	ISY1	+	3.03193	3.09418	+	2.65068	3.27241		0.0189175	-0.0311254	5	5	5	19.3	19.3	19.3	32.992	0	165.04	1211900000	43	Q9ULR0;Q9ULR0-2;Q9ULR0-1;D6RC18;A8MVI5;H0YA89	Q9ULR0;Q9ULR0-2;Q9ULR0-1;D6RC18;A8MVI5	26.3181	26.5895	26.3549	27.2434	26.277	26.2769	23.5744	22.6504	23.7552	22.4417	23.6955	23.7494
tr|J3KR35|J3KR35_HUMAN Coiled-coil domain containing 12, isoform CRA_a OS=Homo sapiens GN=CCDC12 PE=1 SV=1;sp|Q8WUD4|CCD12_HUMAN Coiled-coil domain-containing protein 12 OS=Homo sapiens GN=CCDC12 PE=1 SV=1	Coiled-coil domain-containing protein 12	CCDC12	+	1.4081	2.99832	+	1.35302	3.2637		0.472493	-1.16661	6	6	6	31.8	31.8	31.8	20.501	0	83.369	885760000	28	J3KR35;Q8WUD4;S4R331;C9JUN5	J3KR35;Q8WUD4	25.4951	25.8202	26.272	27.2898	25.5171	25.5766	21.2309	24.5751	22.7864	21.0271	22.5785	21.487
sp|O95926|SYF2_HUMAN Pre-mRNA-splicing factor SYF2 OS=Homo sapiens GN=SYF2 PE=1 SV=1;sp|O95926-2|SYF2_HUMAN Isoform 2 of Pre-mRNA-splicing factor SYF2 OS=Homo sapiens GN=SYF2	Pre-mRNA-splicing factor SYF2	SYF2	+	2.92192	2.99163	+	2.58008	2.99499		0.0493287	-0.052564	5	5	5	37	37	37	28.722	0	323.31	4074400000	38	O95926;O95926-2	O95926;O95926-2	28.1331	28.3562	28.5329	28.8631	27.871	28.2982	25.5427	25.8265	24.6782	25.5249	25.2467	25.1181
sp|Q9HCS7|SYF1_HUMAN Pre-mRNA-splicing factor SYF1 OS=Homo sapiens GN=XAB2 PE=1 SV=2	Pre-mRNA-splicing factor SYF1	XAB2	+	3.40008	2.98929	+	2.30299	3.18222		0.0780946	0.0533307	28	28	28	42.1	42.1	42.1	100.01	0	323.31	7039300000	150	Q9HCS7	Q9HCS7	28.5995	29.2264	28.8207	30.0009	28.1639	29.0606	25.6926	26.2984	25.6877	25.9572	25.7167	26.1648
sp|O43290|SNUT1_HUMAN U4/U6.U5 tri-snRNP-associated protein 1 OS=Homo sapiens GN=SART1 PE=1 SV=1;tr|E9PQI8|E9PQI8_HUMAN U4/U6.U5 tri-snRNP-associated protein 1 OS=Homo sapiens GN=SART1 PE=1 SV=1	U4/U6.U5 tri-snRNP-associated protein 1	SART1	+	2.12199	2.68375	+	2.09908	2.9726	+	2.08075	2.12967	5	5	5	9.2	9.2	9.2	90.254	0	26.87	412140000	17	O43290;E9PQI8	O43290;E9PQI8	24.0648	25.1377	24.3232	25.5873	24.1288	24.6762	21.3333	22.6817	21.4595	23.9324	24.1138	23.8173
tr|Q5JY65|Q5JY65_HUMAN Crooked neck-like protein 1 OS=Homo sapiens GN=CRNKL1 PE=1 SV=1;sp|Q9BZJ0-2|CRNL1_HUMAN Isoform 2 of Crooked neck-like protein 1 OS=Homo sapiens GN=CRNKL1;sp|Q9BZJ0-3|CRNL1_HUMAN Isoform 3 of Crooked neck-like protein 1 OS=Homo sapie	Crooked neck-like protein 1	CRNKL1	+	3.4614	2.63721	+	2.31177	2.62084		0.000634385	0.000790914	19	19	19	23.3	23.3	23.3	99.172	0	180.9	5193400000	111	Q5JY65;Q9BZJ0-2;Q9BZJ0-3;Q9BZJ0	Q5JY65;Q9BZJ0-2;Q9BZJ0-3;Q9BZJ0	28.2274	28.6822	28.5465	29.2738	27.8321	28.301	25.527	26.1836	25.8339	25.1533	26.0401	26.3535
sp|O95782-2|AP2A1_HUMAN Isoform B of AP-2 complex subunit alpha-1 OS=Homo sapiens GN=AP2A1;sp|O95782|AP2A1_HUMAN AP-2 complex subunit alpha-1 OS=Homo sapiens GN=AP2A1 PE=1 SV=3	AP-2 complex subunit alpha-1	AP2A1		0.945111	2.63301		0.762561	2.16277		0.661999	1.91222	6	6	4	11.4	11.4	8.5	105.36	0	112.1	656440000	19	O95782-2;O95782;O94973-3;M0R2D9;E9PR62;A0A0G2JQM1	O95782-2;O95782	25.1221	25.3666	25.1809	24.6597	24.946	24.6532	21.9223	25.1025	20.7458	24.2795	24.7587	24.469
sp|Q9H5Z1-2|DHX35_HUMAN Isoform 2 of Probable ATP-dependent RNA helicase DHX35 OS=Homo sapiens GN=DHX35;sp|Q9H5Z1|DHX35_HUMAN Probable ATP-dependent RNA helicase DHX35 OS=Homo sapiens GN=DHX35 PE=1 SV=2;tr|Q5THR1|Q5THR1_HUMAN Probable ATP-dependent RNA hel	Probable ATP-dependent RNA helicase DHX35	DHX35	+	1.85275	2.59367	+	1.47299	2.52869		0.0156953	0.0375334	7	7	7	18	18	18	75.439	0	44.451	434710000	20	Q9H5Z1-2;Q9H5Z1;Q5THR1;Q5THQ7	Q9H5Z1-2;Q9H5Z1;Q5THR1	25.2851	24.4087	25.4673	26.1332	24.1363	24.6967	23.3024	22.5942	21.4836	21.8288	21.9898	23.6741
sp|O75934|SPF27_HUMAN Pre-mRNA-splicing factor SPF27 OS=Homo sapiens GN=BCAS2 PE=1 SV=1	Pre-mRNA-splicing factor SPF27	BCAS2	+	4.12759	2.47036	+	2.25598	2.46074		0.0386732	-0.0342089	8	8	8	52.9	52.9	52.9	26.131	0	323.31	3805300000	54	O75934	O75934	27.91	28.0417	28.1741	28.8839	27.4571	27.756	25.3695	25.804	25.5413	26.0823	25.2637	25.2661
sp|Q8IUF8|MINA_HUMAN Bifunctional lysine-specific demethylase and histidyl-hydroxylase MINA OS=Homo sapiens GN=MINA PE=1 SV=1;sp|Q8IUF8-4|MINA_HUMAN Isoform 4 of Bifunctional lysine-specific demethylase and histidyl-hydroxylase MINA OS=Homo sapiens GN=MINA	Bifunctional lysine-specific demethylase and histidyl-hydroxylase MINA	MINA		0.841391	2.43624		0.507934	1.56477		0.126913	0.585305	6	6	6	22.4	22.4	22.4	52.8	0	186.17	707240000	26	Q8IUF8;Q8IUF8-4;Q8IUF8-2;D6RCB6;Q8IUF8-3;H0Y9L8	Q8IUF8;Q8IUF8-4;Q8IUF8-2;D6RCB6	26.3737	25.3049	25.2716	25.5317	24.4814	24.3226	25.7586	21.531	22.3518	25.275	21.678	24.4443
sp|Q9NW64-2|RBM22_HUMAN Isoform 2 of Pre-mRNA-splicing factor RBM22 OS=Homo sapiens GN=RBM22;sp|Q9NW64|RBM22_HUMAN Pre-mRNA-splicing factor RBM22 OS=Homo sapiens GN=RBM22 PE=1 SV=1	Pre-mRNA-splicing factor RBM22	RBM22	+	1.33399	2.41221		1.12672	2.35483		0.137695	-0.555618	5	5	5	17.8	17.8	17.8	41.151	0	44.011	703150000	18	Q9NW64-2;Q9NW64;E5RJW4;E5RHA8	Q9NW64-2;Q9NW64	25.0349	25.5919	26.0368	26.5659	24.5807	25.3449	24.3696	21.6535	23.4039	21.7084	25.0738	20.978
sp|P38432|COIL_HUMAN Coilin OS=Homo sapiens GN=COIL PE=1 SV=1	Coilin	COIL	+	1.76412	2.33333	+	1.89916	2.80485		0.509287	0.166938	10	10	10	20.3	20.3	20.3	62.608	0	134.26	1441500000	54	P38432	P38432	25.2027	25.9496	27.2125	26.8853	25.3604	27.5337	23.79	23.6153	23.9596	24.0041	23.7564	24.1051
sp|O60306|AQR_HUMAN Intron-binding protein aquarius OS=Homo sapiens GN=AQR PE=1 SV=4	Intron-binding protein aquarius	AQR	+	3.11407	2.29849	+	2.37189	2.53092		0.150886	-0.0872072	45	45	44	39.3	39.3	38.8	171.29	0	323.31	9920500000	305	O60306;H0YH15;H0YLN9	O60306	29.1224	29.5625	29.2726	30.2481	28.9575	29.4492	26.5996	27.2897	27.1727	26.8993	26.9043	26.9968
sp|Q13573|SNW1_HUMAN SNW domain-containing protein 1 OS=Homo sapiens GN=SNW1 PE=1 SV=1;tr|G3V3A4|G3V3A4_HUMAN SNW domain-containing protein 1 OS=Homo sapiens GN=SNW1 PE=1 SV=1;tr|G3V4X8|G3V4X8_HUMAN SNW domain-containing protein 1 OS=Homo sapiens GN=SNW1 P	SNW domain-containing protein 1	SNW1	+	3.20707	2.22783	+	1.89026	2.06717		0.201457	-0.114185	17	17	17	44.2	44.2	44.2	61.494	0	322.19	6223600000	146	Q13573;G3V3A4;G3V4X8;G3V5R3	Q13573;G3V3A4;G3V4X8	28.4608	28.8693	28.815	29.2863	27.751	28.6258	26.8563	26.376	26.2293	26.5889	26.2387	26.2914
tr|F5H658|F5H658_HUMAN ATP-dependent RNA helicase DHX8 OS=Homo sapiens GN=DHX8 PE=1 SV=1;sp|Q14562|DHX8_HUMAN ATP-dependent RNA helicase DHX8 OS=Homo sapiens GN=DHX8 PE=1 SV=1	ATP-dependent RNA helicase DHX8	DHX8		1.13145	2.22394		0.632204	1.62788		0.801825	1.61811	7	6	6	8.9	8.1	8.1	134	0	28.251	565460000	11	F5H658;Q14562;K7EJH9;K7EQH7;K7END7	F5H658;Q14562	24.936	25.5522	24.6952	25.3117	22.9776	25.1059	24.612	21.8741	22.0256	24.96	24.4296	23.9763
tr|E9PMD7|E9PMD7_HUMAN Serine/threonine-protein phosphatase (Fragment) OS=Homo sapiens GN=PPP1CA PE=1 SV=1;sp|P62136|PP1A_HUMAN Serine/threonine-protein phosphatase PP1-alpha catalytic subunit OS=Homo sapiens GN=PPP1CA PE=1 SV=1;sp|P62136-2|PP1A_HUMAN Isof	Serine/threonine-protein phosphatase;Serine/threonine-protein phosphatase PP1-alpha catalytic subunit	PPP1CA;PPP1CB		0.653452	2.21207		0.032595	0.184024		0.899289	3.10695	6	2	2	24.1	7.5	7.5	28.898	0	7.8217	756010000	17	E9PMD7;P62136;P62136-2;P62136-3;E7ETD8;F5H1L6;F5H037;F8WE71	E9PMD7;P62136;P62136-2;P62136-3;E7ETD8	25.2262	25.1916	24.787	20.8099	23.7286	24.5822	25.8382	21.9184	20.8119	26.4962	26.4723	24.9209
sp|P24534|EF1B_HUMAN Elongation factor 1-beta OS=Homo sapiens GN=EEF1B2 PE=1 SV=3	Elongation factor 1-beta	EEF1B2		0.387352	2.21014		0.00439265	-0.0374839		0.214199	1.45247	4	4	4	23.6	23.6	23.6	24.763	0	99.141	856750000	29	P24534;F8WF65;F2Z2G2;C9JZW3	P24534	25.4626	25.3489	25.8844	26.1815	21.8094	21.9621	26.1726	25.308	18.5849	26.2239	25.5322	22.6668
sp|Q9UH99-3|SUN2_HUMAN Isoform 3 of SUN domain-containing protein 2 OS=Homo sapiens GN=SUN2;sp|Q9UH99|SUN2_HUMAN SUN domain-containing protein 2 OS=Homo sapiens GN=SUN2 PE=1 SV=3;sp|Q9UH99-2|SUN2_HUMAN Isoform 2 of SUN domain-containing protein 2 OS=Homo s	SUN domain-containing protein 2	SUN2	+	1.75889	2.04701		1.25769	1.31486	+	1.87283	2.11685	5	5	5	12.5	12.5	12.5	79.611	0	12.242	407390000	6	Q9UH99-3;Q9UH99;Q9UH99-2;B0QY60	Q9UH99-3;Q9UH99;Q9UH99-2	24.4623	23.944	23.468	22.8652	23.1851	23.6274	21.7687	22.731	21.2335	23.796	23.7748	24.513
sp|Q16560|U1SBP_HUMAN U11/U12 small nuclear ribonucleoprotein 35 kDa protein OS=Homo sapiens GN=SNRNP35 PE=1 SV=1;sp|Q16560-2|U1SBP_HUMAN Isoform 2 of U11/U12 small nuclear ribonucleoprotein 35 kDa protein OS=Homo sapiens GN=SNRNP35	U11/U12 small nuclear ribonucleoprotein 35 kDa protein	SNRNP35	+	4.60426	2.0307	+	2.58638	2.46574		-4.34294e-08	0	3	3	3	19.5	19.5	19.5	29.45	0	50.972	296240000	15	Q16560;Q16560-2	Q16560;Q16560-2	24.4553	24.3981	24.564	25.6273	24.5648	24.5305	22.307	22.5772	22.4412	21.5641	22.6055	24.3298
sp|Q8N5F7|NKAP_HUMAN NF-kappa-B-activating protein OS=Homo sapiens GN=NKAP PE=1 SV=1	NF-kappa-B-activating protein	NKAP		0.549597	2.02444		0.0195183	-0.146636		0.529391	1.95486	4	4	3	15.9	15.9	13.5	47.138	0	17.196	2573200000	13	Q8N5F7	Q8N5F7	26.6811	27.3108	26.9345	26.4986	21.0015	26.9131	26.2195	26.8983	21.7353	26.8301	26.7089	27.1786
sp|Q9Y3F4|STRAP_HUMAN Serine-threonine kinase receptor-associated protein OS=Homo sapiens GN=STRAP PE=1 SV=1;sp|Q9Y3F4-2|STRAP_HUMAN Isoform 2 of Serine-threonine kinase receptor-associated protein OS=Homo sapiens GN=STRAP	Serine-threonine kinase receptor-associated protein	STRAP	+	3.05212	2.00462		1.05019	1.33275		1.07881	0.422515	12	12	12	46.6	46.6	46.6	38.438	0	151.74	2207700000	74	Q9Y3F4;Q9Y3F4-2;H0YH33	Q9Y3F4;Q9Y3F4-2	27.0253	27.5685	27.1941	27.6169	25.6291	26.5262	25.5695	25.1539	25.0506	25.7708	25.7773	25.4935
sp|Q99459|CDC5L_HUMAN Cell division cycle 5-like protein OS=Homo sapiens GN=CDC5L PE=1 SV=2	Cell division cycle 5-like protein	CDC5L	+	2.55452	1.99847	+	1.37201	2.0684		0.279873	0.215327	28	28	28	46.6	46.6	46.6	92.25	0	323.31	19662000000	180	Q99459	Q99459	30.0678	30.3651	30.4386	31.585	29.3985	30.0979	27.7332	28.4978	28.6451	28.3993	28.3639	28.7589
sp|O75369-6|FLNB_HUMAN Isoform 6 of Filamin-B OS=Homo sapiens GN=FLNB;sp|O75369-3|FLNB_HUMAN Isoform 3 of Filamin-B OS=Homo sapiens GN=FLNB;sp|O75369-2|FLNB_HUMAN Isoform 2 of Filamin-B OS=Homo sapiens GN=FLNB;sp|O75369-9|FLNB_HUMAN Isoform 9 of Filamin-B	Filamin-B	FLNB		0.569142	1.95096		0.0793631	0.42582		0.11492	0.584644	20	13	13	11.8	8.8	8.8	271.41	0	62.215	733510000	47	O75369-6;O75369-3;O75369-2;O75369-9;O75369;O75369-8;O75369-5;O75369-4;E7EN95;O75369-7;A0A0A0MT44	O75369-6;O75369-3;O75369-2;O75369-9;O75369;O75369-8;O75369-5;O75369-4;E7EN95;O75369-7	26.5035	26.2658	26.2873	26.3119	22.6224	25.5469	26.1938	25.6358	21.3741	25.5302	26.4655	22.962
sp|O43852|CALU_HUMAN Calumenin OS=Homo sapiens GN=CALU PE=1 SV=2;sp|O43852-3|CALU_HUMAN Isoform 3 of Calumenin OS=Homo sapiens GN=CALU;sp|O43852-5|CALU_HUMAN Isoform 5 of Calumenin OS=Homo sapiens GN=CALU;tr|H0Y875|H0Y875_HUMAN Calumenin (Fragment) OS=Homo	Calumenin	CALU		0.658693	1.94634		0.660886	1.94593		0.606386	1.86944	10	10	10	35.2	35.2	35.2	37.106	0	104.9	1598700000	52	O43852;O43852-3;O43852-5;H0Y875;O43852-15;O43852-2;O43852-4;O43852-9;O43852-6;O43852-10;O43852-13;O43852-14;O43852-11;O43852-8	O43852;O43852-3;O43852-5;H0Y875;O43852-15;O43852-2;O43852-4;O43852-9;O43852-6	26.2437	25.5789	25.938	26.2102	25.6571	25.8921	21.3594	25.6459	24.9163	26.6291	25.373	25.5278
tr|V9GYY5|V9GYY5_HUMAN Uncharacterized protein (Fragment) OS=Homo sapiens PE=4 SV=1;sp|Q9UGY1|NOL12_HUMAN Nucleolar protein 12 OS=Homo sapiens GN=NOL12 PE=1 SV=1	Nucleolar protein 12	NOL12		1.05169	1.91511		0.726064	1.28401		0.249129	-0.899686	2	2	2	12.6	12.6	12.6	23.82	0	7.9684	511470000	6	V9GYY5;Q9UGY1	V9GYY5;Q9UGY1	25.5238	24.5796	24.6319	24.0347	24.4831	24.3242	21.8952	24.5496	22.5452	19.9238	22.3584	24.0087
sp|Q9UMS4|PRP19_HUMAN Pre-mRNA-processing factor 19 OS=Homo sapiens GN=PRPF19 PE=1 SV=1	Pre-mRNA-processing factor 19	PRPF19	+	2.56404	1.88289	+	1.72819	1.80133		0.00869446	0.00815964	16	16	16	48.8	48.8	48.8	55.18	0	323.31	16981000000	231	Q9UMS4;F5GY56;H0YGZ5;H0YGF3;F5H2I0	Q9UMS4	29.7495	30.0894	30.2597	30.6958	29.3088	29.8494	27.6825	28.4965	28.271	27.8932	28.0526	28.5286
tr|I3L2C7|I3L2C7_HUMAN Gem-associated protein 4 OS=Homo sapiens GN=GEMIN4 PE=1 SV=1;sp|P57678|GEMI4_HUMAN Gem-associated protein 4 OS=Homo sapiens GN=GEMIN4 PE=1 SV=2	Gem-associated protein 4	GEMIN4		1.27443	1.86131		0.27977	0.581808		0.00263515	-0.00687027	6	6	6	7.1	7.1	7.1	118.82	0	18.226	128470000	13	I3L2C7;P57678	I3L2C7;P57678	23.8626	24.1765	23.483	23.4511	21.6488	22.5837	20.9294	21.8257	23.1831	21.015	22.0023	22.9002
sp|O43395|PRPF3_HUMAN U4/U6 small nuclear ribonucleoprotein Prp3 OS=Homo sapiens GN=PRPF3 PE=1 SV=2	U4/U6 small nuclear ribonucleoprotein Prp3	PRPF3	+	2.27105	1.82186		0.744027	1.56274		0.907737	-1.11931	4	4	4	7	7	7	77.528	0	10.243	272360000	9	O43395	O43395	23.3798	24.348	23.7088	25.392	23.0383	22.2291	21.8647	22.3288	21.7775	21.6544	21.1469	19.8119
tr|C9JLI6|C9JLI6_HUMAN 40S ribosomal protein S27 OS=Homo sapiens GN=RPS27L PE=1 SV=1;tr|H0YMV8|H0YMV8_HUMAN 40S ribosomal protein S27 OS=Homo sapiens GN=RPS27L PE=1 SV=1;sp|Q71UM5|RS27L_HUMAN 40S ribosomal protein S27-like OS=Homo sapiens GN=RPS27L PE=1 SV	40S ribosomal protein S27;40S ribosomal protein S27-like	RPS27L		0.336472	1.79143		0.48473	2.44731		0.517897	2.58727	4	2	2	26.8	12.4	12.4	10.886	0	51.151	4974100000	37	C9JLI6;H0YMV8;Q71UM5	C9JLI6;H0YMV8;Q71UM5	26.8971	27.0469	27.4411	27.6668	28.0478	27.6382	27.179	27.8613	20.9705	27.8953	27.8311	28.0462
sp|P08621|RU17_HUMAN U1 small nuclear ribonucleoprotein 70 kDa OS=Homo sapiens GN=SNRNP70 PE=1 SV=2;sp|P08621-2|RU17_HUMAN Isoform 2 of U1 small nuclear ribonucleoprotein 70 kDa OS=Homo sapiens GN=SNRNP70;sp|P08621-3|RU17_HUMAN Isoform 3 of U1 small nuclea	U1 small nuclear ribonucleoprotein 70 kDa	SNRNP70	+	2.63034	1.79073	+	2.33063	2.27882		0.216922	-0.158583	24	24	24	55.1	55.1	55.1	51.556	0	323.31	143030000000	427	P08621;P08621-2;P08621-3;M0QYR1;P08621-4;M0QX04	P08621;P08621-2;P08621-3	32.4558	33.0741	33.0994	33.9749	32.7003	33.4184	30.7812	31.2699	31.206	30.4939	30.9666	31.3208
sp|Q9Y3C6|PPIL1_HUMAN Peptidyl-prolyl cis-trans isomerase-like 1 OS=Homo sapiens GN=PPIL1 PE=1 SV=1	Peptidyl-prolyl cis-trans isomerase-like 1	PPIL1	+	1.74346	1.78036		0.923398	1.43742		0.490353	0.49593	3	3	3	25.3	25.3	25.3	18.237	0	19.781	1314500000	20	Q9Y3C6	Q9Y3C6	25.8836	26.4955	26.5395	27.0909	25.037	25.7617	25.3106	24.3329	23.9339	24.7855	24.9428	25.337
sp|O43172-2|PRP4_HUMAN Isoform 2 of U4/U6 small nuclear ribonucleoprotein Prp4 OS=Homo sapiens GN=PRPF4;sp|O43172|PRP4_HUMAN U4/U6 small nuclear ribonucleoprotein Prp4 OS=Homo sapiens GN=PRPF4 PE=1 SV=2	U4/U6 small nuclear ribonucleoprotein Prp4	PRPF4	+	1.43626	1.77861	+	1.85592	2.39129		1.07211	1.0116	6	6	6	17.1	17.1	17.1	58.32	0	29.126	490120000	17	O43172-2;O43172	O43172-2;O43172	23.755	24.9698	24.6983	25.7793	24.5544	24.9275	21.8563	23.36	22.871	23.7271	23.7366	23.6584
sp|Q96RS0|TGS1_HUMAN Trimethylguanosine synthase OS=Homo sapiens GN=TGS1 PE=1 SV=3	Trimethylguanosine synthase	TGS1	+	1.77161	1.77501	+	1.86877	1.97061		0.662035	1.02233	3	3	3	5.2	5.2	5.2	96.619	0	16.385	169940000	5	Q96RS0	Q96RS0	23.2846	23.5816	23.7224	24.0288	23.4047	23.742	21.4664	22.6028	21.1945	21.6887	23.1714	23.4705
tr|C9JLU1|C9JLU1_HUMAN DNA-directed RNA polymerases I, II, and III subunit RPABC3 (Fragment) OS=Homo sapiens GN=POLR2H PE=1 SV=8;sp|P52434|RPAB3_HUMAN DNA-directed RNA polymerases I, II, and III subunit RPABC3 OS=Homo sapiens GN=POLR2H PE=1 SV=4;sp|P52434-	DNA-directed RNA polymerases I, II, and III subunit RPABC3	POLR2H		0.763479	1.77219		0.793272	1.81666		0.83725	1.90264	3	3	3	27.7	27.7	27.7	16.925	0	42.339	658490000	14	C9JLU1;P52434;P52434-3;P52434-2;P52434-4;P52434-5	C9JLU1;P52434;P52434-3;P52434-2;P52434-4	24.2256	24.8364	24.7318	24.4522	24.8502	24.6248	21.341	24.8573	22.2788	24.8476	24.7628	24.5747
tr|A0A087X2D0|A0A087X2D0_HUMAN Serine/arginine-rich-splicing factor 3 OS=Homo sapiens GN=SRSF3 PE=1 SV=1;sp|P84103-2|SRSF3_HUMAN Isoform 2 of Serine/arginine-rich splicing factor 3 OS=Homo sapiens GN=SRSF3;sp|P84103|SRSF3_HUMAN Serine/arginine-rich splicin	Serine/arginine-rich splicing factor 3	SRSF3		0.329095	1.71561		0.0545742	0.457524		0.0950471	0.730616	4	3	3	44.2	44.2	44.2	10.32	0	53.857	3064400000	39	A0A087X2D0;P84103-2;P84103	A0A087X2D0;P84103-2;P84103	26.0216	26.7637	26.9024	21.4017	27.0083	27.5036	20.5938	26.8406	27.1065	22.1436	26.8297	27.7595
tr|M0QZD8|M0QZD8_HUMAN Protein LOC400499 OS=Homo sapiens GN=LOC400499 PE=1 SV=2				0.555629	1.7116		0.431662	1.34933		0.0810718	0.418151	2	2	2	0.9	0.9	0.9	354.22	0	4.8109	1496400000	23	M0QZD8	M0QZD8	26.084	25.4666	26.4533	25.809	25.5063	25.6017	24.7937	26.3075	21.7678	26.1762	22.2426	25.7046
tr|A0A087X1Z3|A0A087X1Z3_HUMAN Proteasome activator complex subunit 2 OS=Homo sapiens GN=PSME2 PE=1 SV=1;sp|Q9UL46|PSME2_HUMAN Proteasome activator complex subunit 2 OS=Homo sapiens GN=PSME2 PE=1 SV=4;tr|H0YM70|H0YM70_HUMAN Proteasome activator complex sub	Proteasome activator complex subunit 2	PSME2		0.3343	1.69448		0.053742	0.388175		0.187081	-1.23419	5	5	5	31.9	31.9	31.9	29.126	0	152.06	1053300000	41	A0A087X1Z3;Q9UL46;H0YM70;H0YKU2	A0A087X1Z3;Q9UL46;H0YM70	26.9458	26.4597	25.3808	26.9826	22.2025	25.6823	27.5913	25.4252	20.6863	26.2295	21.3412	22.4295
tr|E7EVX8|E7EVX8_HUMAN U4/U6 small nuclear ribonucleoprotein Prp31 OS=Homo sapiens GN=PRPF31 PE=1 SV=1;sp|Q8WWY3|PRP31_HUMAN U4/U6 small nuclear ribonucleoprotein Prp31 OS=Homo sapiens GN=PRPF31 PE=1 SV=2;sp|Q8WWY3-4|PRP31_HUMAN Isoform 4 of U4/U6 small nu	U4/U6 small nuclear ribonucleoprotein Prp31	PRPF31	+	2.54059	1.69212	+	1.87706	1.6852		1.02655	0.942924	8	8	8	28.8	28.8	28.8	54.766	0	145.69	840460000	44	E7EVX8;Q8WWY3;Q8WWY3-4;E7EU94;E7ESX0;E7EN72;Q8WWY3-2;Q8WWY3-3	E7EVX8;Q8WWY3;Q8WWY3-4;E7EU94;E7ESX0;E7EN72;Q8WWY3-2;Q8WWY3-3	25.4518	25.7348	25.4882	26.1453	25.0803	25.4285	24.341	23.528	23.7294	25.2447	25.0774	24.105
sp|P60468|SC61B_HUMAN Protein transport protein Sec61 subunit beta OS=Homo sapiens GN=SEC61B PE=1 SV=2	Protein transport protein Sec61 subunit beta	SEC61B		0.710385	1.6787		0.757094	1.80254		0.898651	2.09102	3	3	3	37.5	37.5	37.5	9.9743	0	22.438	1025200000	20	P60468;S4R3B5	P60468	25.5273	25.493	24.8701	25.5359	24.8865	25.8395	25.6485	23.1183	22.0876	25.6277	26.1634	25.3363
tr|E7ESK6|E7ESK6_HUMAN Syndecan OS=Homo sapiens GN=SDC2 PE=1 SV=1;tr|E9PBI9|E9PBI9_HUMAN Syndecan OS=Homo sapiens GN=SDC2 PE=1 SV=1;sp|P34741|SDC2_HUMAN Syndecan-2 OS=Homo sapiens GN=SDC2 PE=1 SV=2;tr|E5RJB8|E5RJB8_HUMAN Syndecan-2 (Fragment) OS=Homo sapie	Syndecan;Syndecan-2	SDC2		0.760602	1.65644		0.108429	-0.319117		0.77471	1.85079	4	4	4	20	20	20	18.388	0	62.882	339210000	13	E7ESK6;E9PBI9;P34741;E5RJB8;E5RHU3	E7ESK6;E9PBI9;P34741;E5RJB8;E5RHU3	24.7233	23.8425	23.5277	22.8212	22.2446	21.101	24.0495	22.2601	20.8146	24.2058	23.231	25.2398
sp|Q9UNP9-2|PPIE_HUMAN Isoform B of Peptidyl-prolyl cis-trans isomerase E OS=Homo sapiens GN=PPIE;sp|Q9UNP9|PPIE_HUMAN Peptidyl-prolyl cis-trans isomerase E OS=Homo sapiens GN=PPIE PE=1 SV=1;sp|Q9UNP9-3|PPIE_HUMAN Isoform 3 of Peptidyl-prolyl cis-trans iso	Peptidyl-prolyl cis-trans isomerase E;Peptidyl-prolyl cis-trans isomerase	PPIE	+	1.51392	1.60407	+	1.68872	2.056	+	1.69513	-2.42847	6	6	6	34.8	34.8	34.8	33.085	0	58.289	1221900000	13	Q9UNP9-2;Q9UNP9;Q9UNP9-3;E9PKY5;E9PEQ6;E9PK21;E9PIB0	Q9UNP9-2;Q9UNP9;Q9UNP9-3;E9PKY5;E9PEQ6;E9PK21	26.0587	26.3747	26.2968	27.2417	26.4051	26.4392	23.6793	25.0881	25.1506	22.7377	22.553	21.342
tr|A0A075B746|A0A075B746_HUMAN 28S ribosomal protein S21, mitochondrial OS=Homo sapiens GN=MRPS21 PE=1 SV=1;sp|P82921|RT21_HUMAN 28S ribosomal protein S21, mitochondrial OS=Homo sapiens GN=MRPS21 PE=1 SV=2	28S ribosomal protein S21, mitochondrial	MRPS21		0.393117	1.59726		0.0214996	-0.146563		0.369441	1.50379	2	2	2	29.9	29.9	29.9	10.688	0	41.234	1529500000	23	A0A075B746;P82921	A0A075B746;P82921	25.8695	25.9803	26.5419	25.5463	21.3972	26.2166	26.0487	26.4164	21.1347	26.0965	26.0573	25.9574
tr|F8WEF8|F8WEF8_HUMAN Protein DGCR14 OS=Homo sapiens GN=DGCR14 PE=1 SV=1;sp|Q96DF8|DGC14_HUMAN Protein DGCR14 OS=Homo sapiens GN=DGCR14 PE=1 SV=1	Protein DGCR14	DGCR14	+	1.701	1.43893		0.482589	0.962411		0.141749	0.239588	2	2	2	14.3	14.3	14.3	32.813	0	7.4468	161770000	5	F8WEF8;Q96DF8	F8WEF8;Q96DF8	23.4772	24.2153	23.6802	24.441	21.7477	23.7545	21.7279	22.6038	22.7243	23.5602	21.6861	22.5284
tr|F5H0Q6|F5H0Q6_HUMAN CLK4-associating serine/arginine-rich protein OS=Homo sapiens GN=CLASRP PE=1 SV=2;tr|A0A0A0MQS2|A0A0A0MQS2_HUMAN CLK4-associating serine/arginine-rich protein OS=Homo sapiens GN=CLASRP PE=1 SV=1;sp|Q8N2M8|CLASR_HUMAN CLK4-associating	CLK4-associating serine/arginine rich protein	CLASRP		0.337654	1.3194		0.282212	1.15819		0.342535	1.34409	9	9	9	26.3	26.3	26.3	74.824	0	264.49	1583300000	55	F5H0Q6;A0A0A0MQS2;Q8N2M8;Q8N2M8-3;Q8N2M8-4;K7EM61;K7EKC9;K7EP11	F5H0Q6;A0A0A0MQS2;Q8N2M8;Q8N2M8-3;Q8N2M8-4	25.1521	26.1698	26.128	24.7201	26.3633	25.8829	21.3393	26.1418	26.0107	25.5939	25.3456	26.5845
sp|O75367-2|H2AY_HUMAN Isoform 1 of Core histone macro-H2A.1 OS=Homo sapiens GN=H2AFY	Core histone macro-H2A.1	H2AFY		0.508125	1.31107		0.318717	0.846896		0.650096	1.55968	16	1	1	65	9.8	9.8	39.183	0	213.96	1432900000	33	O75367-2	O75367-2	26.5282	24.8166	25.3346	24.9734	24.4596	25.8538	25.5565	24.9273	22.2623	26.5128	25.1416	25.7708
sp|Q6P6C2|ALKB5_HUMAN RNA demethylase ALKBH5 OS=Homo sapiens GN=ALKBH5 PE=1 SV=2;sp|Q6P6C2-1|ALKB5_HUMAN Isoform 1 of RNA demethylase ALKBH5 OS=Homo sapiens GN=ALKBH5;sp|Q6P6C2-3|ALKB5_HUMAN Isoform 3 of RNA demethylase ALKBH5 OS=Homo sapiens GN=ALKBH5	RNA demethylase ALKBH5	ALKBH5		0.850441	1.28425		0.585155	0.994626		0.171431	0.461267	2	2	2	11.2	11.2	11.2	44.255	0	104.39	284020000	16	Q6P6C2;Q6P6C2-1;Q6P6C2-3	Q6P6C2;Q6P6C2-1;Q6P6C2-3	23.6887	23.4877	23.5613	23.59	22.7013	23.5776	21.4992	23.6884	21.6975	21.2773	23.4761	23.5155
sp|Q9UK58-6|CCNL1_HUMAN Isoform 4 of Cyclin-L1 OS=Homo sapiens GN=CCNL1;sp|Q9UK58|CCNL1_HUMAN Cyclin-L1 OS=Homo sapiens GN=CCNL1 PE=1 SV=1;sp|Q9UK58-5|CCNL1_HUMAN Isoform 3 of Cyclin-L1 OS=Homo sapiens GN=CCNL1;sp|Q9UK58-4|CCNL1_HUMAN Isoform 2 of Cyclin-L	Cyclin-L1	CCNL1		0.546815	1.25299		0.457222	1.14069		0.683912	1.49353	3	3	3	12.9	12.9	12.9	47.788	0	41.48	229540000	11	Q9UK58-6;Q9UK58;Q9UK58-5;Q9UK58-4	Q9UK58-6;Q9UK58;Q9UK58-5;Q9UK58-4	22.6762	23.318	23.3809	22.245	23.7198	23.0733	21.2457	23.8082	20.5621	23.2525	23.5666	23.2775
tr|J3QQJ0|J3QQJ0_HUMAN SAP30-binding protein (Fragment) OS=Homo sapiens GN=SAP30BP PE=1 SV=1;sp|Q9UHR5-2|S30BP_HUMAN Isoform 2 of SAP30-binding protein OS=Homo sapiens GN=SAP30BP;sp|Q9UHR5|S30BP_HUMAN SAP30-binding protein OS=Homo sapiens GN=SAP30BP PE=1 S	SAP30-binding protein	SAP30BP		0.648878	1.24967		0.847629	1.9226		0.397246	0.978669	2	2	2	8.3	8.3	8.3	35.772	0	12.883	462060000	13	J3QQJ0;Q9UHR5-2;Q9UHR5;J3KS14;F5H478;J3KRU5;X6R3T8;J3QLH3	J3QQJ0;Q9UHR5-2;Q9UHR5;J3KS14;F5H478;J3KRU5;X6R3T8;J3QLH3	23.5643	24.0573	24.0718	23.6114	25.7205	24.3803	21.9669	24.3458	21.6317	24.2224	22.4351	24.2229
sp|P43686-2|PRS6B_HUMAN Isoform 2 of 26S protease regulatory subunit 6B OS=Homo sapiens GN=PSMC4;sp|P43686|PRS6B_HUMAN 26S protease regulatory subunit 6B OS=Homo sapiens GN=PSMC4 PE=1 SV=2	26S protease regulatory subunit 6B	PSMC4		0.428033	1.21271		0.0114871	0.045777		0.348074	1.03347	4	4	4	14.5	14.5	14.5	43.507	0	18.767	269720000	5	P43686-2;P43686	P43686-2;P43686	23.6479	23.5141	23.5863	21.5936	22.2918	23.3623	23.4235	23.7306	19.9563	23.7065	23.5508	22.9534
sp|P27797|CALR_HUMAN Calreticulin OS=Homo sapiens GN=CALR PE=1 SV=1;tr|K7EL50|K7EL50_HUMAN Calreticulin (Fragment) OS=Homo sapiens GN=CALR PE=1 SV=1	Calreticulin	CALR		0.784221	1.20571		0.188046	0.460325		0.513037	0.78373	12	12	12	48.7	48.7	48.7	48.141	0	202.94	1334100000	34	P27797;K7EL50;K7EJB9	P27797;K7EL50	23.7955	23.6857	24.4539	21.9212	23.8749	23.9029	23.3549	23.5218	21.4413	23.6668	23.4956	23.5069
tr|Q5SRQ6|Q5SRQ6_HUMAN Casein kinase II subunit beta OS=Homo sapiens GN=CSNK2B PE=1 SV=2;sp|P67870|CSK2B_HUMAN Casein kinase II subunit beta OS=Homo sapiens GN=CSNK2B PE=1 SV=1;tr|Q5SRQ3|Q5SRQ3_HUMAN Casein kinase II subunit beta OS=Homo sapiens GN=CSNK2B	Casein kinase II subunit beta	CSNK2B;CSNK2B-LY6G5B-1181;CSNK2B-LY6G5B--991		0.384642	1.20174		0.0790088	0.439245		0.0878376	0.520665	3	3	3	13.2	13.2	13.2	26.925	0	26.558	1197000000	9	Q5SRQ6;P67870;Q5SRQ3;N0E472;A0A0G2JM12;N0E644;A0A0G2JM58	Q5SRQ6;P67870;Q5SRQ3;N0E472;A0A0G2JM12	25.0259	24.9852	25.2983	21.4267	25.7854	25.8098	21.2792	25.2368	25.1882	25.549	21.1765	26.5407
sp|Q6PL18|ATAD2_HUMAN ATPase family AAA domain-containing protein 2 OS=Homo sapiens GN=ATAD2 PE=1 SV=1	ATPase family AAA domain-containing protein 2	ATAD2		0.51217	1.19754		0.176558	-0.223175		0.895835	2.07013	45	45	42	39.2	39.2	36.6	158.55	0	323.31	37379000000	316	Q6PL18;A0A0B4J211;Q6PL18-2;E5RHW7;E5RIP2	Q6PL18	31.9256	28.7555	29.1011	27.6425	28.8782	28.9994	28.4036	28.6769	29.1091	31.666	28.6953	32.0386
tr|D6RFM5|D6RFM5_HUMAN Succinate dehydrogenase [ubiquinone] flavoprotein subunit, mitochondrial OS=Homo sapiens GN=SDHA PE=1 SV=1;sp|P31040-2|SDHA_HUMAN Isoform 2 of Succinate dehydrogenase [ubiquinone] flavoprotein subunit, mitochondrial OS=Homo sapiens G	Succinate dehydrogenase [ubiquinone] flavoprotein subunit, mitochondrial	SDHA		0.239048	1.09789		0.372437	1.62136		0.134908	-0.840118	6	6	6	16	16	16	63.566	0	316.89	1379100000	24	D6RFM5;P31040-2;P31040;A0A087X1I3;P31040-3;H0Y8X1	D6RFM5;P31040-2;P31040;A0A087X1I3;P31040-3	25.1083	26.0593	25.7131	26.7714	26.1566	25.5231	28.0929	22.9938	22.5003	25.7921	24.3437	20.9308
sp|Q8IXB1|DJC10_HUMAN DnaJ homolog subfamily C member 10 OS=Homo sapiens GN=DNAJC10 PE=1 SV=2;sp|Q8IXB1-2|DJC10_HUMAN Isoform 2 of DnaJ homolog subfamily C member 10 OS=Homo sapiens GN=DNAJC10	DnaJ homolog subfamily C member 10	DNAJC10		0.900267	1.09705		0.249892	0.381896		0.638997	0.8319	3	3	3	4.9	4.9	4.9	91.079	0	8.0126	217320000	11	Q8IXB1;Q8IXB1-2;A0A087WXH7;E7EP04;Q8IXB1-3	Q8IXB1;Q8IXB1-2	23.5029	23.2789	23.4871	23.1156	22.3572	22.6507	23.0081	22.7625	21.2072	23.3789	23.2585	22.8361
tr|H0Y2W2|H0Y2W2_HUMAN ATPase family AAA domain-containing protein 3A (Fragment) OS=Homo sapiens GN=ATAD3A PE=1 SV=1;sp|Q9NVI7-3|ATD3A_HUMAN Isoform 3 of ATPase family AAA domain-containing protein 3A OS=Homo sapiens GN=ATAD3A;sp|Q9NVI7-2|ATD3A_HUMAN Isofo	ATPase family AAA domain-containing protein 3A	ATAD3A		0.356159	1.08092		0.333257	1.02746		0.285357	0.940315	6	6	4	14	14	10.1	64.243	0	28.518	1225600000	22	H0Y2W2;Q9NVI7-3;Q9NVI7-2;Q9NVI7;Q5SV16;Q5T9A4-3;Q5T9A4;Q5T9A4-2	H0Y2W2;Q9NVI7-3;Q9NVI7-2;Q9NVI7	25.7028	25.6081	25.8813	26.0025	25.5041	25.5252	22.1397	25.699	26.1107	25.1671	26.4335	25.1697
sp|Q2TAY7|SMU1_HUMAN WD40 repeat-containing protein SMU1 OS=Homo sapiens GN=SMU1 PE=1 SV=2;sp|Q2TAY7-2|SMU1_HUMAN Isoform 2 of WD40 repeat-containing protein SMU1 OS=Homo sapiens GN=SMU1	WD40 repeat-containing protein SMU1;WD40 repeat-containing protein SMU1, N-terminally processed	SMU1		1.17395	1.07587	+	1.65853	0.971528		0.31964	0.293059	6	6	6	17	17	17	57.543	0	28.826	627940000	29	Q2TAY7;Q2TAY7-2	Q2TAY7;Q2TAY7-2	24.0629	25.3188	25.0129	24.8832	24.3571	24.8413	23.3226	23.8309	24.0134	23.581	24.6249	23.8403
sp|O95235-2|KI20A_HUMAN Isoform 2 of Kinesin-like protein KIF20A OS=Homo sapiens GN=KIF20A;sp|O95235|KI20A_HUMAN Kinesin-like protein KIF20A OS=Homo sapiens GN=KIF20A PE=1 SV=1	Kinesin-like protein KIF20A	KIF20A		0.505271	1.06212		0.0314635	-0.138113		0.695698	1.46268	5	5	5	8.3	8.3	8.3	98.099	0	77.302	392340000	11	O95235-2;O95235;D6R9E4;D6RBN1	O95235-2;O95235	24.2001	23.5188	23.7872	23.8094	20.2835	23.8124	20.9783	23.6164	23.725	24.2196	23.6664	24.8217
sp|Q96LT9-2|RBM40_HUMAN Isoform 2 of RNA-binding protein 40 OS=Homo sapiens GN=RNPC3;sp|Q96LT9|RBM40_HUMAN RNA-binding protein 40 OS=Homo sapiens GN=RNPC3 PE=1 SV=1;tr|H0YEB8|H0YEB8_HUMAN RNA-binding protein 40 (Fragment) OS=Homo sapiens GN=RNPC3 PE=1 SV=1	RNA-binding protein 40	RNPC3	+	1.79957	1.05851		0.245497	0.549158		-4.34294e-08	0	2	2	2	5	5	5	58.487	0	9.9124	101310000	11	Q96LT9-2;Q96LT9;H0YEB8;X6RLP6	Q96LT9-2;Q96LT9;H0YEB8;X6RLP6	22.8485	23.1904	23.4234	23.8737	20.987	23.0736	22.3894	22.1929	21.7045	21.8658	20.7666	22.9428
tr|H3BPE1|H3BPE1_HUMAN Microtubule-actin cross-linking factor 1, isoforms 1/2/3/5 OS=Homo sapiens GN=MACF1 PE=1 SV=1;tr|H3BQK9|H3BQK9_HUMAN Microtubule-actin cross-linking factor 1, isoforms 1/2/3/5 OS=Homo sapiens GN=MACF1 PE=1 SV=1;sp|Q9UPN3-5|MACF1_HUMA	Microtubule-actin cross-linking factor 1, isoforms 1/2/3/5	MACF1		0.462039	1.05719		0.0121505	-0.0535437		0.744959	1.6765	8	7	7	1.6	1.5	1.5	856.87	0	64.76	1078900000	15	H3BPE1;H3BQK9;Q9UPN3-5;Q9UPN3;H0Y390;Q9UPN3-4;Q9UPN3-3;Q9UPN3-2;H0Y4F5;H0Y314;H0Y6T5;E7ERU0;E9PHM6;F6QMI7;F8W9J4;Q03001-8;Q03001;H0Y7I1;H0YC65;E9PLY5;E9PNZ4	H3BPE1;H3BQK9;Q9UPN3-5;Q9UPN3;H0Y390;Q9UPN3-4;Q9UPN3-3;Q9UPN3-2;H0Y4F5;H0Y314;H0Y6T5	24.7714	24.6586	24.8339	21.5087	24.8065	24.6166	24.5953	21.7257	24.7714	24.8027	25.4797	25.8396
sp|O75616|ERAL1_HUMAN GTPase Era, mitochondrial OS=Homo sapiens GN=ERAL1 PE=1 SV=2;tr|J3QSB2|J3QSB2_HUMAN GTPase Era, mitochondrial (Fragment) OS=Homo sapiens GN=ERAL1 PE=1 SV=1;tr|J3QRV9|J3QRV9_HUMAN GTPase Era, mitochondrial (Fragment) OS=Homo sapiens GN	GTPase Era, mitochondrial	ERAL1	+	1.78618	1.04159		-4.34294e-08	0		0.386339	0.800067	2	2	2	7.1	7.1	7.1	48.349	0	49.704	185950000	7	O75616;J3QSB2;J3QRV9;O75616-2	O75616;J3QSB2;J3QRV9;O75616-2	23.0744	22.7787	23.0421	22.9142	23.0635	21.4435	22.3937	21.8027	21.5741	21.1771	22.9409	24.0527
sp|Q03188|CENPC_HUMAN Centromere protein C OS=Homo sapiens GN=CENPC PE=1 SV=2;tr|H0Y8J2|H0Y8J2_HUMAN Centromere protein C (Fragment) OS=Homo sapiens GN=CENPC PE=1 SV=1	Centromere protein C	CENPC		0.477431	1.03715		0.101355	0.243961		0.341301	0.816475	4	4	4	5.6	5.6	5.6	106.83	0	30.729	182410000	8	Q03188;H0Y8J2;H0Y9W1;Q03188-2	Q03188;H0Y8J2	24.1398	22.804	22.6512	22.5157	21.8622	22.8375	20.5304	23.022	22.9311	23.093	21.9548	23.8852
tr|A2A2Q9|A2A2Q9_HUMAN Protein AAR2 homolog OS=Homo sapiens GN=AAR2 PE=1 SV=1;sp|Q9Y312|AAR2_HUMAN Protein AAR2 homolog OS=Homo sapiens GN=AAR2 PE=1 SV=2	Protein AAR2 homolog	AAR2		0.956623	1.01833		0.958567	1.42599		-4.34294e-08	0	4	4	4	16.6	16.6	16.6	45.034	0	22.252	115910000	8	A2A2Q9;Q9Y312	A2A2Q9;Q9Y312	23.0017	23.0721	22.7993	24.2816	22.59	23.2244	21.545	21.3566	22.9165	22.034	22.4393	22.0243
sp|P26038|MOES_HUMAN Moesin OS=Homo sapiens GN=MSN PE=1 SV=3	Moesin	MSN		0.278286	1.0085		0.713664	2.17698		0.760349	2.25184	11	11	11	21	21	21	67.819	0	22.532	407720000	20	P26038;E7EQR4;P35241;P15311;P35241-5;V9GZ54;P35241-4;E9PQ82;E9PNV3;P35241-3	P26038	22.6969	24.4654	24.3453	25.3177	24.2448	25.4506	21.036	25.4506	21.9955	25.0943	25.4899	24.6534
sp|Q8NAV1|PR38A_HUMAN Pre-mRNA-splicing factor 38A OS=Homo sapiens GN=PRPF38A PE=1 SV=1	Pre-mRNA-splicing factor 38A	PRPF38A		0.669984	1.00359		0.710402	1.04988		0.849243	1.4017	8	8	8	28.2	28.2	28.2	37.476	0	202.74	1585100000	46	Q8NAV1	Q8NAV1	25.5054	25.9791	25.8541	25.5915	25.9547	25.9313	23.4621	25.608	25.2578	26.6651	25.4243	26.4436
sp|P12110|CO6A2_HUMAN Collagen alpha-2(VI) chain OS=Homo sapiens GN=COL6A2 PE=1 SV=4;sp|P12110-3|CO6A2_HUMAN Isoform 2C2A of Collagen alpha-2(VI) chain OS=Homo sapiens GN=COL6A2;sp|P12110-2|CO6A2_HUMAN Isoform 2C2A of Collagen alpha-2(VI) chain OS=Homo sa	Collagen alpha-2(VI) chain	COL6A2		0.374668	0.99413		0.603704	1.70777		0.0179322	0.0658894	4	4	4	6.2	6.2	6.2	108.58	0	11.049	187330000	18	P12110;P12110-3;P12110-2;H7C0M5	P12110;P12110-3;P12110-2	23.8526	22.8143	23.6569	24.8954	22.7854	24.7839	23.6084	20.3183	23.4147	23.4578	22.6688	21.4125
tr|E7EX60|E7EX60_HUMAN Neuropilin-1 OS=Homo sapiens GN=NRP1 PE=1 SV=1;tr|Q5T7F0|Q5T7F0_HUMAN Neuropilin OS=Homo sapiens GN=NRP1 PE=1 SV=1;tr|E9PEP6|E9PEP6_HUMAN Neuropilin OS=Homo sapiens GN=NRP1 PE=1 SV=2;sp|O14786-3|NRP1_HUMAN Isoform 3 of Neuropilin-1 O	Neuropilin-1	NRP1		0.745117	0.982637		0.0333506	-0.0565872		0.460004	0.749123	6	6	6	15.3	15.3	15.3	72.093	0	40.951	327480000	12	E7EX60;Q5T7F0;E9PEP6;O14786-3;O14786-2;O14786;Q5JWQ4;Q5JWQ6;H0Y4A0	E7EX60;Q5T7F0;E9PEP6;O14786-3;O14786-2;O14786;Q5JWQ4;Q5JWQ6	24.5442	23.5212	23.8959	23.1926	22.4958	23.1552	21.9517	23.5395	23.5222	23.8674	22.8953	24.498
sp|P62273|RS29_HUMAN 40S ribosomal protein S29 OS=Homo sapiens GN=RPS29 PE=1 SV=2;sp|P62273-2|RS29_HUMAN Isoform 2 of 40S ribosomal protein S29 OS=Homo sapiens GN=RPS29	40S ribosomal protein S29	RPS29		0.29188	0.96641		0.410926	1.28881		0.134277	-0.56722	1	1	1	19.6	19.6	19.6	6.6767	0	273.6	19149000000	43	P62273;P62273-2	P62273;P62273-2	29.163	29.8602	29.8428	29.966	29.6193	30.2481	26.0589	30.3668	29.5411	26.5617	29.3952	28.3084
tr|H0YLA2|H0YLA2_HUMAN Signal recognition particle 14 kDa protein OS=Homo sapiens GN=SRP14 PE=1 SV=1;sp|P37108|SRP14_HUMAN Signal recognition particle 14 kDa protein OS=Homo sapiens GN=SRP14 PE=1 SV=2	Signal recognition particle 14 kDa protein	SRP14		0.19216	0.965396		0.413127	1.63799		0.319601	1.33751	2	2	2	23.5	23.5	23.5	13.058	0	91.811	1525300000	36	H0YLA2;P37108	H0YLA2;P37108	26.574	25.6918	23.4202	26.1027	25.9413	25.6598	26.9455	24.6771	21.1672	26.1967	25.0137	25.592
tr|A0A0U1RRH6|A0A0U1RRH6_HUMAN PHD finger protein 14 OS=Homo sapiens GN=PHF14 PE=1 SV=1;sp|O94880|PHF14_HUMAN PHD finger protein 14 OS=Homo sapiens GN=PHF14 PE=1 SV=2;sp|O94880-2|PHF14_HUMAN Isoform 2 of PHD finger protein 14 OS=Homo sapiens GN=PHF14	PHD finger protein 14	PHF14		0.4098	0.958676		0.356513	0.674971		0.401775	1.17777	8	8	8	11.2	11.2	11.2	106.99	0	50.103	525310000	14	A0A0U1RRH6;O94880;O94880-2	A0A0U1RRH6;O94880;O94880-2	25.1063	23.2203	23.0825	23.0988	23.9492	23.5099	21.4227	23.9635	23.1469	24.2324	22.2118	25.6222
sp|Q01831|XPC_HUMAN DNA repair protein complementing XP-C cells OS=Homo sapiens GN=XPC PE=1 SV=4;sp|Q01831-2|XPC_HUMAN Isoform 2 of DNA repair protein complementing XP-C cells OS=Homo sapiens GN=XPC	DNA repair protein complementing XP-C cells	XPC		0.65129	0.947589		0.58146	0.698781		0.388154	1.21207	5	5	5	8	8	8	105.95	0	14.774	714240000	13	Q01831;Q01831-2;E7EUB5	Q01831;Q01831-2	25.0884	24.1385	23.8019	24.1503	24.1392	23.9928	22.3373	23.807	24.0419	25.5879	22.2145	26.0198
tr|C9JQV0|C9JQV0_HUMAN Uncharacterized protein C7orf50 (Fragment) OS=Homo sapiens GN=C7orf50 PE=1 SV=1;sp|Q9BRJ6|CG050_HUMAN Uncharacterized protein C7orf50 OS=Homo sapiens GN=C7orf50 PE=1 SV=1;tr|H7C0T1|H7C0T1_HUMAN Uncharacterized protein C7orf50 (Fragme	Uncharacterized protein C7orf50	C7orf50		0.381742	0.94619		0.38161	1.04875		0.265376	0.711105	4	4	4	35.9	35.9	35.9	21.883	0	96.38	1190900000	34	C9JQV0;Q9BRJ6;H7C0T1;H7C2R9	C9JQV0;Q9BRJ6;H7C0T1;H7C2R9	24.8427	25.7424	25.9425	24.4824	26.5414	25.8116	22.5981	25.68	25.411	24.4819	25.4424	25.8981
tr|A0A0A0MRM9|A0A0A0MRM9_HUMAN Nucleolar and coiled-body phosphoprotein 1 (Fragment) OS=Homo sapiens GN=NOLC1 PE=1 SV=1;sp|Q14978|NOLC1_HUMAN Nucleolar and coiled-body phosphoprotein 1 OS=Homo sapiens GN=NOLC1 PE=1 SV=2;sp|Q14978-3|NOLC1_HUMAN Isoform 3 of	Nucleolar and coiled-body phosphoprotein 1	NOLC1		0.267431	0.933762		0.542316	-0.987644	+	1.5475	4.06293	7	7	7	11.7	11.7	11.7	74.543	0	189.41	4290300000	32	A0A0A0MRM9;Q14978;Q14978-3;Q14978-2;S4R349;S4R402;S4R341	A0A0A0MRM9;Q14978;Q14978-3;Q14978-2	28.0282	24.1876	23.8217	21.9991	24.1572	24.117	23.8911	25.135	24.2101	30.7424	27.6842	26.9984
sp|Q9UBV8|PEF1_HUMAN Peflin OS=Homo sapiens GN=PEF1 PE=1 SV=1	Peflin	PEF1		0.29873	0.931762		0.165196	-0.705713		0.118544	-0.753059	4	4	4	21.5	21.5	21.5	30.381	0	94.358	611400000	17	Q9UBV8	Q9UBV8	25.4914	24.582	24.3586	25.2658	22.3063	21.9475	25.6537	21.5465	24.4364	26.0818	23.8961	19.3996
sp|P22492|H1T_HUMAN Histone H1t OS=Homo sapiens GN=HIST1H1T PE=2 SV=4	Histone H1t	HIST1H1T		0.271019	0.919373		0.284325	0.951223		0.554094	1.74682	7	4	4	33.8	23.7	23.7	22.019	0	18.206	1146500000	32	P22492	P22492	25.0544	24.3817	25.1451	24.9551	25.1619	24.5598	24.6485	25.8212	21.3535	25.6162	25.0291	26.4183
tr|B0YIW6|B0YIW6_HUMAN Archain 1, isoform CRA_a OS=Homo sapiens GN=ARCN1 PE=1 SV=1;sp|P48444-2|COPD_HUMAN Isoform 2 of Coatomer subunit delta OS=Homo sapiens GN=ARCN1;sp|P48444|COPD_HUMAN Coatomer subunit delta OS=Homo sapiens GN=ARCN1 PE=1 SV=1	Coatomer subunit delta	ARCN1		0.800204	0.918242		0.734923	0.858082		0.0778764	-0.285274	3	3	3	10	10	10	61.626	0	8.0215	192860000	5	B0YIW6;P48444-2;P48444	B0YIW6;P48444-2;P48444	23.2918	23.3712	23.249	23.3981	23.1287	23.2047	21.8868	23.4434	21.8271	19.8066	23.7032	22.7916
sp|P27824|CALX_HUMAN Calnexin OS=Homo sapiens GN=CANX PE=1 SV=2;sp|P27824-2|CALX_HUMAN Isoform 2 of Calnexin OS=Homo sapiens GN=CANX;sp|P27824-3|CALX_HUMAN Isoform 3 of Calnexin OS=Homo sapiens GN=CANX;tr|D6RGY2|D6RGY2_HUMAN Calnexin (Fragment) OS=Homo sap	Calnexin	CANX		0.719513	0.912394		0.643237	0.274096		0.149005	-0.589135	12	12	12	30.2	30.2	30.2	67.567	0	47.719	1218900000	46	P27824;P27824-2;P27824-3;D6RGY2;H0Y9Q7;D6RAQ8;D6RFL1;D6RAU8;D6RB85;D6RDP7;H0Y9H1;D6RHJ3;D6RD16	P27824;P27824-2;P27824-3;D6RGY2	24.4465	26.0666	26.1086	24.912	24.9121	24.8828	24.3626	25.0015	24.5204	24.3844	26.3776	21.3551
sp|P49450-2|CENPA_HUMAN Isoform 2 of Histone H3-like centromeric protein A OS=Homo sapiens GN=CENPA;sp|P49450|CENPA_HUMAN Histone H3-like centromeric protein A OS=Homo sapiens GN=CENPA PE=1 SV=1;tr|F8WD88|F8WD88_HUMAN Histone H3-like centromeric protein A	Histone H3-like centromeric protein A	CENPA		0.41177	0.906122		0.409816	0.946609		0.0386542	0.132598	2	2	2	18.4	18.4	18.4	13.001	0	6.4969	890610000	5	P49450-2;P49450;F8WD88	P49450-2;P49450;F8WD88	25.0821	24.9385	24.9645	24.8312	25.6253	24.6502	22.2305	24.8516	25.1847	22.9896	24.2781	25.397
tr|C9JJV6|C9JJV6_HUMAN Myeloid-associated differentiation marker (Fragment) OS=Homo sapiens GN=MYADM PE=1 SV=8;tr|C9JZL8|C9JZL8_HUMAN Myeloid-associated differentiation marker (Fragment) OS=Homo sapiens GN=MYADM PE=1 SV=1;tr|C9J5M0|C9J5M0_HUMAN Myeloid-ass	Myeloid-associated differentiation marker	MYADM		0.251627	0.895046		0.284372	1.024		0.207621	0.880791	2	2	2	22.6	22.6	22.6	15.864	0	69.269	1774200000	34	C9JJV6;C9JZL8;C9J5M0;C9JC07;Q96S97	C9JJV6;C9JZL8;C9J5M0;C9JC07;Q96S97	25.9163	25.372	25.7566	25.0999	26.3983	25.9335	22.2977	27.1471	24.9148	24.0955	27.0342	25.8723
tr|F8VQE1|F8VQE1_HUMAN LIM domain and actin-binding protein 1 OS=Homo sapiens GN=LIMA1 PE=1 SV=1;sp|Q9UHB6-2|LIMA1_HUMAN Isoform Alpha of LIM domain and actin-binding protein 1 OS=Homo sapiens GN=LIMA1;sp|Q9UHB6-5|LIMA1_HUMAN Isoform 5 of LIM domain and ac	LIM domain and actin-binding protein 1	LIMA1		0.395736	0.866698		0.0115102	-0.0389519		0.502167	1.00251	7	7	7	15.9	15.9	15.9	66.99	0	25.622	499830000	37	F8VQE1;Q9UHB6-2;Q9UHB6-5;Q9UHB6;Q9UHB6-4;F8VS07;Q9UHB6-3;F8VRN8	F8VQE1;Q9UHB6-2;Q9UHB6-5;Q9UHB6;Q9UHB6-4;F8VS07;Q9UHB6-3	24.7208	24.7124	22.9773	24.5452	21.6335	23.5148	24.7088	22.4572	22.6444	25.2538	23.7428	23.8213
tr|J3KPP4|J3KPP4_HUMAN Cisplatin resistance-associated overexpressed protein, isoform CRA_b OS=Homo sapiens GN=LUC7L3 PE=1 SV=1;sp|O95232|LC7L3_HUMAN Luc7-like protein 3 OS=Homo sapiens GN=LUC7L3 PE=1 SV=2	Luc7-like protein 3	LUC7L3		1.22294	0.859221	+	1.97938	1.40036		0.151431	0.122892	7	7	7	18.8	18.8	18.8	58.22	0	312.01	1372900000	57	J3KPP4;O95232;D6RDI2;D6RHH0;U3KQT3;E7EN55;C9JL41;H0YBV7;H0YAR4;O95232-2	J3KPP4;O95232	25.7798	25.9754	25.4777	26.4365	26.2746	26.1453	25.381	24.9191	24.3551	24.8865	25.0736	25.0638
sp|Q9NZN4|EHD2_HUMAN EH domain-containing protein 2 OS=Homo sapiens GN=EHD2 PE=1 SV=2;sp|Q9NZN4-2|EHD2_HUMAN Isoform 2 of EH domain-containing protein 2 OS=Homo sapiens GN=EHD2	EH domain-containing protein 2	EHD2		0.343426	0.857737		0.0578674	0.202745		0.131037	0.38059	6	6	6	16.2	16.2	16.2	61.161	0	29.669	322670000	31	Q9NZN4;Q9NZN4-2	Q9NZN4;Q9NZN4-2	24.3518	23.8747	23.624	24.2465	22.0099	23.6291	24.4772	21.122	23.6781	23.964	23.638	22.8171
sp|Q8WUQ7|CATIN_HUMAN Cactin OS=Homo sapiens GN=CACTIN PE=1 SV=3;sp|Q8WUQ7-2|CATIN_HUMAN Isoform 2 of Cactin OS=Homo sapiens GN=CACTIN	Cactin	CACTIN	+	2.33501	0.851317	+	2.17446	0.727116		0.193449	-0.381786	6	6	6	12.4	12.4	12.4	88.701	0	39.519	310450000	21	Q8WUQ7;Q8WUQ7-2;K7EMQ0;K7ENY9;K7EIU6;K7EQE3	Q8WUQ7;Q8WUQ7-2	23.9546	24.1428	23.8416	23.7821	23.7818	24.0026	23.3588	23.0722	22.9541	23.6551	23.3203	21.2643
sp|P55081|MFAP1_HUMAN Microfibrillar-associated protein 1 OS=Homo sapiens GN=MFAP1 PE=1 SV=2	Microfibrillar-associated protein 1	MFAP1		0.572219	0.848538		0.872015	1.313		0.900897	1.61375	11	11	11	28.5	28.5	28.5	51.958	0	323.31	3343100000	84	P55081;Q00653-3;Q00653-4;Q00653	P55081	26.526	26.6267	26.5321	26.5841	27.4028	27.0913	24.5255	26.8017	25.8119	27.2828	26.4596	28.238
sp|Q8WVC0|LEO1_HUMAN RNA polymerase-associated protein LEO1 OS=Homo sapiens GN=LEO1 PE=1 SV=1;sp|Q8WVC0-2|LEO1_HUMAN Isoform 2 of RNA polymerase-associated protein LEO1 OS=Homo sapiens GN=LEO1	RNA polymerase-associated protein LEO1	LEO1		0.276696	0.841675		0.249038	0.354498		0.530794	1.79494	8	8	8	15.3	15.3	15.3	75.403	0	323.31	2306200000	49	Q8WVC0;Q8WVC0-2	Q8WVC0;Q8WVC0-2	28.0721	24.7352	24.1922	24.0912	25.7173	25.7294	24.609	24.7581	25.1073	28.9599	23.874	27.0254
sp|Q8N5L8|RP25L_HUMAN Ribonuclease P protein subunit p25-like protein OS=Homo sapiens GN=RPP25L PE=1 SV=1	Ribonuclease P protein subunit p25-like protein	RPP25L		0.451357	0.833529		0.0883731	-0.226962		0.0635009	0.178409	2	2	2	19.6	19.6	19.6	17.631	0	17.837	294650000	19	Q8N5L8	Q8N5L8	23.5242	23.591	23.6805	22.1842	23.4325	21.9975	22.5895	24.2195	21.4861	22.2171	22.5474	24.0658
sp|Q9UJS0|CMC2_HUMAN Calcium-binding mitochondrial carrier protein Aralar2 OS=Homo sapiens GN=SLC25A13 PE=1 SV=2;sp|Q9UJS0-2|CMC2_HUMAN Isoform 2 of Calcium-binding mitochondrial carrier protein Aralar2 OS=Homo sapiens GN=SLC25A13	Calcium-binding mitochondrial carrier protein Aralar2	SLC25A13		0.392263	0.819245		0.276032	-0.567294		0.219573	0.37734	4	4	4	9	9	9	74.175	0	9.3606	103200000	4	Q9UJS0;Q9UJS0-2;R4GN64;O75746-2;O75746	Q9UJS0;Q9UJS0-2	22.1389	22.3437	24.3382	22.3931	21.9466	20.3214	22.752	22.5511	21.0599	22.4664	23.214	21.8146
sp|Q96ST2-2|IWS1_HUMAN Isoform 2 of Protein IWS1 homolog OS=Homo sapiens GN=IWS1;sp|Q96ST2-3|IWS1_HUMAN Isoform 3 of Protein IWS1 homolog OS=Homo sapiens GN=IWS1;sp|Q96ST2|IWS1_HUMAN Protein IWS1 homolog OS=Homo sapiens GN=IWS1 PE=1 SV=2;tr|A0A1B0GW95|A0A1	Protein IWS1 homolog	IWS1		0.435932	0.80517		0.100513	0.106824		0.670339	1.1577	13	13	13	27.3	27.3	27.3	56.109	0	323.31	10793000000	174	Q96ST2-2;Q96ST2-3;Q96ST2;A0A1B0GW95;H7C0U1	Q96ST2-2;Q96ST2-3;Q96ST2;A0A1B0GW95	30.0741	27.6472	27.862	27.1341	28.1864	28.1678	27.4235	27.9559	27.7884	29.9799	27.4025	29.2584
tr|C9J384|C9J384_HUMAN Protein CMSS1 (Fragment) OS=Homo sapiens GN=CMSS1 PE=1 SV=1;sp|Q9BQ75-2|CMS1_HUMAN Isoform 2 of Protein CMSS1 OS=Homo sapiens GN=CMSS1;sp|Q9BQ75|CMS1_HUMAN Protein CMSS1 OS=Homo sapiens GN=CMSS1 PE=1 SV=2	Protein CMSS1	CMSS1		0.364217	0.784108		0.579607	1.17651		0.0626201	0.190872	3	3	3	14.2	14.2	14.2	26.228	0	8.4177	648200000	8	C9J384;Q9BQ75-2;Q9BQ75;H7C515	C9J384;Q9BQ75-2;Q9BQ75	24.8925	24.4018	24.5055	25.2204	24.6365	25.12	22.043	24.6864	24.718	24.5514	22.8487	24.6199
sp|Q14764|MVP_HUMAN Major vault protein OS=Homo sapiens GN=MVP PE=1 SV=4	Major vault protein	MVP		0.61997	0.769595		0.0302333	-0.0514266		0.818506	0.898331	7	7	7	13.3	13.3	13.3	99.326	0	20.287	173060000	20	Q14764;H3BQK6;I3L155;H3BRL2	Q14764	22.4795	22.6466	23.2873	21.4279	22.2556	22.2668	22.1954	21.0985	22.8106	22.8008	22.9011	23.0976
sp|P49916-3|DNLI3_HUMAN Isoform 3 of DNA ligase 3 OS=Homo sapiens GN=LIG3;sp|P49916|DNLI3_HUMAN DNA ligase 3 OS=Homo sapiens GN=LIG3 PE=1 SV=2;sp|P49916-4|DNLI3_HUMAN Isoform 4 of DNA ligase 3 OS=Homo sapiens GN=LIG3;sp|P49916-2|DNLI3_HUMAN Isoform 2 of DN	DNA ligase 3	LIG3		0.618856	0.765458		0.0984861	-0.276333		1.2106	1.68644	6	6	6	9.8	9.8	9.8	102.69	0	14.221	289850000	12	P49916-3;P49916;P49916-4;P49916-2;K7ERZ5;K7EQB6;K7ENR9	P49916-3;P49916;P49916-4;P49916-2	23.7169	22.753	22.9236	20.3461	23.2654	22.6567	21.4264	22.8117	22.8591	24.1418	23.2217	24.793
sp|Q9UBF1|MAGC2_HUMAN Melanoma-associated antigen C2 OS=Homo sapiens GN=MAGEC2 PE=1 SV=1	Melanoma-associated antigen C2	MAGEC2		0.793684	0.761026		0.606409	0.433022		0.721338	0.756197	3	3	3	9.7	9.7	9.7	41.162	0	7.416	354940000	19	Q9UBF1;O15479;O15481;Q96LZ2;P43366	Q9UBF1	24.5874	23.6717	23.5863	23.732	23.6978	23.4316	23.4768	23.5092	22.5764	24.656	23.7582	23.4169
tr|J3KS15|J3KS15_HUMAN Peptidyl-tRNA hydrolase ICT1, mitochondrial (Fragment) OS=Homo sapiens GN=MRPL58 PE=1 SV=1;sp|Q14197|ICT1_HUMAN Peptidyl-tRNA hydrolase ICT1, mitochondrial OS=Homo sapiens GN=MRPL58 PE=1 SV=1	Peptidyl-tRNA hydrolase ICT1, mitochondrial	ICT1		0.316275	0.739254		0.782379	-2.14273		0.0491329	0.185895	2	2	2	13.5	13.5	13.5	21.905	0	14.006	287660000	24	J3KS15;Q14197	J3KS15;Q14197	23.6903	23.9149	23.8781	19.4071	22.2444	21.1859	23.8511	21.1925	24.2219	23.5942	24.6132	21.6158
sp|Q8N163-2|CCAR2_HUMAN Isoform 2 of Cell cycle and apoptosis regulator protein 2 OS=Homo sapiens GN=CCAR2;sp|Q8N163|CCAR2_HUMAN Cell cycle and apoptosis regulator protein 2 OS=Homo sapiens GN=CCAR2 PE=1 SV=2	Cell cycle and apoptosis regulator protein 2	CCAR2		0.400896	0.734374		0.400066	0.733534		0.370735	0.681334	3	3	3	4.3	4.3	4.3	103.14	0	14.841	242540000	18	Q8N163-2;Q8N163;H0YC69;E5RFJ3;H0YC58;E5RHJ4;G3V119;H0YB24	Q8N163-2;Q8N163	23.4964	23.466	23.1836	23.2215	23.5746	23.3475	23.2503	23.572	21.1207	23.2996	23.3218	23.3655
sp|P00492|HPRT_HUMAN Hypoxanthine-guanine phosphoribosyltransferase OS=Homo sapiens GN=HPRT1 PE=1 SV=2	Hypoxanthine-guanine phosphoribosyltransferase	HPRT1		0.181681	0.728612		0.0361449	-0.20013		0.0487571	-0.232812	5	5	5	26.1	26.1	26.1	24.579	0	14.174	282680000	20	P00492	P00492	24.8321	22.9661	22.7869	25.1363	21.2284	21.4343	25.342	20.5988	22.4586	24.3287	21.6295	21.7427
sp|Q8N7H5-3|PAF1_HUMAN Isoform 3 of RNA polymerase II-associated factor 1 homolog OS=Homo sapiens GN=PAF1;sp|Q8N7H5|PAF1_HUMAN RNA polymerase II-associated factor 1 homolog OS=Homo sapiens GN=PAF1 PE=1 SV=2;sp|Q8N7H5-2|PAF1_HUMAN Isoform 2 of RNA polymeras	RNA polymerase II-associated factor 1 homolog	PAF1		0.671777	0.725943		0.190341	0.23168		0.851136	1.13635	14	14	14	35.3	35.3	35.3	55.472	0	199.85	3269300000	83	Q8N7H5-3;Q8N7H5;Q8N7H5-2;B4DGJ5;M0QYC7	Q8N7H5-3;Q8N7H5;Q8N7H5-2;B4DGJ5	27.7868	26.5482	26.5511	25.732	27.0199	26.6514	25.7052	26.5099	26.4931	28.3828	26.4465	27.2881
sp|O43491|E41L2_HUMAN Band 4.1-like protein 2 OS=Homo sapiens GN=EPB41L2 PE=1 SV=1;tr|E9PPC9|E9PPC9_HUMAN Band 4.1-like protein 2 OS=Homo sapiens GN=EPB41L2 PE=1 SV=1;tr|Q6ZSX4|Q6ZSX4_HUMAN Band 4.1-like protein 2 OS=Homo sapiens GN=EPB41L2 PE=1 SV=1;tr|E9	Band 4.1-like protein 2	EPB41L2		0.418093	0.719767		0.652186	1.0599		0.805867	1.35206	3	3	3	4.5	4.5	4.5	112.59	0	42.585	404680000	14	O43491;E9PPC9;Q6ZSX4;E9PII3;E9PK52;E9PHY5;O43491-2;O43491-3;O43491-4;E9PMV8;H0Y5B0;Q6R5J7	O43491;E9PPC9;Q6ZSX4;E9PII3;E9PK52;E9PHY5;O43491-2;O43491-3;O43491-4	23.8037	23.7835	23.5695	24.1138	24.1811	23.8822	23.8819	23.5636	21.552	24.2224	24.86	23.9712
sp|P22234|PUR6_HUMAN Multifunctional protein ADE2 OS=Homo sapiens GN=PAICS PE=1 SV=3;sp|P22234-2|PUR6_HUMAN Isoform 2 of Multifunctional protein ADE2 OS=Homo sapiens GN=PAICS;tr|D6RF62|D6RF62_HUMAN Multifunctional protein ADE2 OS=Homo sapiens GN=PAICS PE=1	Multifunctional protein ADE2;Phosphoribosylaminoimidazole-succinocarboxamide synthase;Phosphoribosylaminoimidazole carboxylase	PAICS		0.295971	0.714454		0.0595227	0.187464		0.109038	-0.40619	4	4	4	13.9	13.9	13.9	47.079	0	19.898	237390000	16	P22234;P22234-2;D6RF62;E9PBS1	P22234;P22234-2;D6RF62;E9PBS1	24.4275	23.9687	23.9538	24.3619	22.6355	23.7716	25.2783	22.8661	22.0623	24.8672	22.1761	21.9448
tr|G3V153|G3V153_HUMAN Caprin-1 OS=Homo sapiens GN=CAPRIN1 PE=1 SV=1;sp|Q14444-2|CAPR1_HUMAN Isoform 2 of Caprin-1 OS=Homo sapiens GN=CAPRIN1;sp|Q14444|CAPR1_HUMAN Caprin-1 OS=Homo sapiens GN=CAPRIN1 PE=1 SV=2;tr|E9PLA9|E9PLA9_HUMAN Caprin-1 (Fragment) OS=	Caprin-1	CAPRIN1		0.810922	0.710622	+	1.41356	1.24159		0.230968	0.311361	5	5	5	9.6	9.6	9.6	70.353	0	35.188	250160000	12	G3V153;Q14444-2;Q14444;E9PLA9	G3V153;Q14444-2;Q14444;E9PLA9	22.9634	23.3348	23.1987	23.5594	23.5921	23.9384	21.6968	22.6705	22.9978	22.0568	23.1741	23.0683
sp|Q7Z4V5-2|HDGR2_HUMAN Isoform 2 of Hepatoma-derived growth factor-related protein 2 OS=Homo sapiens GN=HDGFRP2;sp|Q7Z4V5|HDGR2_HUMAN Hepatoma-derived growth factor-related protein 2 OS=Homo sapiens GN=HDGFRP2 PE=1 SV=1;sp|Q7Z4V5-4|HDGR2_HUMAN Isoform 4 o	Hepatoma-derived growth factor-related protein 2	HDGFRP2		0.40157	0.70801		0.062401	0.154119		0.921141	1.44464	17	17	17	30.3	30.3	30.3	74.229	0	323.31	21449000000	179	Q7Z4V5-2;Q7Z4V5;Q7Z4V5-4;Q7Z4V5-3;M0R0J3;A0A087WT54;K7EPS6;A0A087WX58;K7ERA4;A0A087WZ99;A0A024R216;Q9Y3E1	Q7Z4V5-2;Q7Z4V5;Q7Z4V5-4;Q7Z4V5-3	30.6381	28.7989	28.5369	27.2019	29.5815	29.5288	28.2384	29.3097	28.3018	30.8706	28.7862	30.527
tr|A0A0C4DGI9|A0A0C4DGI9_HUMAN Bromodomain adjacent to zinc finger domain protein 2A (Fragment) OS=Homo sapiens GN=BAZ2A PE=1 SV=1;tr|J3KPG5|J3KPG5_HUMAN Bromodomain adjacent to zinc finger domain protein 2A OS=Homo sapiens GN=BAZ2A PE=1 SV=1;tr|F8VU39|F8V	Bromodomain adjacent to zinc finger domain protein 2A	BAZ2A		0.438982	0.692452		0.127752	0.449151		0.935486	1.36701	6	6	6	9.7	9.7	9.7	94.569	0	57.026	1118300000	13	A0A0C4DGI9;J3KPG5;F8VU39;Q9UIF9-2;Q9UIF9-3;Q9UIF9;H0YHL2	A0A0C4DGI9;J3KPG5;F8VU39;Q9UIF9-2;Q9UIF9-3;Q9UIF9	25.3006	24.8086	24.6192	22.5556	26.3523	25.0906	22.9632	25.1094	24.5784	25.5199	25.2315	26.0007
sp|O60783|RT14_HUMAN 28S ribosomal protein S14, mitochondrial OS=Homo sapiens GN=MRPS14 PE=1 SV=1	28S ribosomal protein S14, mitochondrial	MRPS14		0.254566	0.692081		0.260467	0.707827		0.196223	0.552959	2	2	2	18.8	18.8	18.8	15.139	0	29.957	1167500000	19	O60783	O60783	25.3016	25.4139	25.5957	25.2825	25.6754	25.4005	22.5929	25.7708	25.8712	25.18	25.1818	25.5321
sp|O43707|ACTN4_HUMAN Alpha-actinin-4 OS=Homo sapiens GN=ACTN4 PE=1 SV=2;sp|O43707-2|ACTN4_HUMAN Isoform ACTN4ISO of Alpha-actinin-4 OS=Homo sapiens GN=ACTN4;tr|F5GXS2|F5GXS2_HUMAN Alpha-actinin-4 OS=Homo sapiens GN=ACTN4 PE=1 SV=2;sp|O43707-3|ACTN4_HUMAN	Alpha-actinin-4	ACTN4		0.838685	0.689611		1.10347	0.35506		0.0195542	0.0206248	43	43	29	61.1	61.1	44.1	104.85	0	323.31	13606000000	380	O43707;O43707-2;F5GXS2;O43707-3;H7C144;K7EJH8;K7EP19;F6THM6;D6RH00;M0QZQ3;C9JY79;Q9H254-2;Q9H254-4;Q9H254	O43707;O43707-2;F5GXS2;O43707-3	29.3075	29.739	28.5027	28.9136	28.9657	28.6662	28.6225	28.254	28.6038	28.4843	29.1	27.9579
sp|Q8WWQ0|PHIP_HUMAN PH-interacting protein OS=Homo sapiens GN=PHIP PE=1 SV=2	PH-interacting protein	PHIP		0.418879	0.667777		0.068013	-0.05432		0.708908	1.09541	37	37	33	26.3	26.3	24.2	206.69	0	323.31	9164700000	204	Q8WWQ0;H0Y4A7;H0Y4R9	Q8WWQ0	29.5173	27.4903	27.535	26.9678	27.7972	27.6113	27.2859	27.5549	27.6985	29.0618	27.2437	29.52
tr|A0A087WUT6|A0A087WUT6_HUMAN Eukaryotic translation initiation factor 5B OS=Homo sapiens GN=EIF5B PE=1 SV=1;sp|O60841|IF2P_HUMAN Eukaryotic translation initiation factor 5B OS=Homo sapiens GN=EIF5B PE=1 SV=4	Eukaryotic translation initiation factor 5B	EIF5B		0.341293	0.666162		0.0253707	-0.104317		0.491655	0.933779	5	5	5	8.5	8.5	8.5	138.68	0	15.62	514820000	9	A0A087WUT6;O60841	A0A087WUT6;O60841	23.7575	23.9406	24.1725	23.5918	24.895	21.0722	24.2436	23.924	21.7044	24.5884	24.2508	23.8341
sp|Q9UKB1-2|FBW1B_HUMAN Isoform A of F-box/WD repeat-containing protein 11 OS=Homo sapiens GN=FBXW11;sp|Q9UKB1-3|FBW1B_HUMAN Isoform B of F-box/WD repeat-containing protein 11 OS=Homo sapiens GN=FBXW11;sp|Q9UKB1|FBW1B_HUMAN F-box/WD repeat-containing prote	F-box/WD repeat-containing protein 11;F-box/WD repeat-containing protein 1A	FBXW11;BTRC	+	1.57638	0.665636		0.528371	-0.763686	+	3.14647	1.48819	4	4	4	13.6	13.6	13.6	58.422	0	54.204	229460000	16	Q9UKB1-2;Q9UKB1-3;Q9UKB1;B7Z3H4;Q9Y297-2;Q9Y297;E5RGC1	Q9UKB1-2;Q9UKB1-3;Q9UKB1;B7Z3H4;Q9Y297-2;Q9Y297	22.904	23.2205	23.2788	21.204	20.9791	22.9322	22.4087	22.2351	22.7626	24.0149	23.9481	23.9079
tr|B7WP74|B7WP74_HUMAN Pre-mRNA-splicing factor CWC22 homolog (Fragment) OS=Homo sapiens GN=CWC22 PE=1 SV=1;sp|Q9HCG8|CWC22_HUMAN Pre-mRNA-splicing factor CWC22 homolog OS=Homo sapiens GN=CWC22 PE=1 SV=3	Pre-mRNA-splicing factor CWC22 homolog	CWC22		0.727927	0.662148		0.923109	0.88022		0.0997641	-0.136675	7	7	7	14.5	14.5	14.5	85.576	0	323.31	1746600000	45	B7WP74;Q9HCG8	B7WP74;Q9HCG8	26.2143	26.6971	26.4634	26.9605	26.2647	26.8039	25.2508	26.5578	25.5798	26.2	25.598	25.1804
sp|O94776|MTA2_HUMAN Metastasis-associated protein MTA2 OS=Homo sapiens GN=MTA2 PE=1 SV=1	Metastasis-associated protein MTA2	MTA2		0.245222	0.657795		0.00204664	-0.00659434		0.462645	1.14246	7	7	7	13.3	13.3	13.3	75.022	0	22.573	557170000	20	O94776;O94776-2	O94776	24.3329	24.6702	23.8899	23.9332	23.3003	23.6663	21.5892	24.9201	24.4104	24.6273	25.2831	24.4366
sp|Q16531|DDB1_HUMAN DNA damage-binding protein 1 OS=Homo sapiens GN=DDB1 PE=1 SV=1;tr|F5GY55|F5GY55_HUMAN DNA damage-binding protein 1 OS=Homo sapiens GN=DDB1 PE=1 SV=1;sp|Q16531-2|DDB1_HUMAN Isoform 2 of DNA damage-binding protein 1 OS=Homo sapiens GN=DD	DNA damage-binding protein 1	DDB1		0.617866	0.637026		0.0808792	-0.056977		0.159412	0.178046	11	11	11	12.6	12.6	12.6	126.97	0	91.683	1069600000	54	Q16531;F5GY55;Q16531-2;F5GWI0;F5GZY8;F5H2L3;F5GYG8;F5H198	Q16531;F5GY55;Q16531-2	26.3473	25.2805	24.9934	24.5886	24.9431	25.0075	24.5055	25.229	24.9757	25.029	24.4833	25.7321
tr|E9PS41|E9PS41_HUMAN WD repeat-containing protein 74 OS=Homo sapiens GN=WDR74 PE=1 SV=1;sp|Q6RFH5|WDR74_HUMAN WD repeat-containing protein 74 OS=Homo sapiens GN=WDR74 PE=1 SV=1;sp|Q6RFH5-2|WDR74_HUMAN Isoform 2 of WD repeat-containing protein 74 OS=Homo	WD repeat-containing protein 74	WDR74		0.236102	0.628375		0.0529003	0.160552		0.18697	0.512245	3	3	3	19.8	19.8	19.8	36.405	0	34.727	350270000	21	E9PS41;Q6RFH5;Q6RFH5-2;H0YFP2	E9PS41;Q6RFH5;Q6RFH5-2	23.8033	23.9544	24.0373	23.4998	23.4871	23.4046	24.4347	24.2583	21.2169	23.726	23.9492	23.7714
sp|P11388|TOP2A_HUMAN DNA topoisomerase 2-alpha OS=Homo sapiens GN=TOP2A PE=1 SV=3;sp|P11388-2|TOP2A_HUMAN Isoform 2 of DNA topoisomerase 2-alpha OS=Homo sapiens GN=TOP2A;sp|P11388-3|TOP2A_HUMAN Isoform 3 of DNA topoisomerase 2-alpha OS=Homo sapiens GN=TOP	DNA topoisomerase 2-alpha	TOP2A		0.221908	0.59634		0.829441	-0.377459		0.614754	1.27251	60	60	48	41.8	41.8	34.9	174.38	0	323.31	39846000000	494	P11388;P11388-2;P11388-3;P11388-4;J3KTB7	P11388;P11388-2;P11388-3;P11388-4	32.1156	28.9688	29.0092	28.8142	29.4037	28.9543	29.5173	29.2104	29.5769	31.4386	28.8748	31.8086
sp|Q96EL2|RT24_HUMAN 28S ribosomal protein S24, mitochondrial OS=Homo sapiens GN=MRPS24 PE=1 SV=1	28S ribosomal protein S24, mitochondrial	MRPS24		0.217399	0.589062		0.303035	-1.1508		0.436639	1.00189	2	2	2	16.8	16.8	16.8	19.015	0	28.33	732620000	28	Q96EL2	Q96EL2	24.204	24.4447	25.4466	21.3857	22.1949	25.2952	22.1477	25.2122	24.9683	25.0948	25.1176	25.1215
tr|A0A024RAC6|A0A024RAC6_HUMAN Protein ELOA OS=Homo sapiens GN=TCEB3 PE=1 SV=1;sp|Q14241|ELOA1_HUMAN Transcription elongation factor B polypeptide 3 OS=Homo sapiens GN=TCEB3 PE=1 SV=2	Transcription elongation factor B polypeptide 3	TCEB3		0.364507	0.567819		-4.34294e-08	0	+	1.67828	1.38255	2	2	2	4.4	4.4	4.4	87.229	0	11.233	117890000	4	A0A024RAC6;Q14241	A0A024RAC6;Q14241	22.877	22.5438	21.1261	21.9223	21.6301	21.4289	21.1407	21.3647	22.338	22.9769	22.884	23.1302
sp|Q8WYP5|ELYS_HUMAN Protein ELYS OS=Homo sapiens GN=AHCTF1 PE=1 SV=3;sp|Q8WYP5-3|ELYS_HUMAN Isoform 3 of Protein ELYS OS=Homo sapiens GN=AHCTF1;sp|Q8WYP5-2|ELYS_HUMAN Isoform 2 of Protein ELYS OS=Homo sapiens GN=AHCTF1	Protein ELYS	AHCTF1		0.331462	0.559608		0.0401812	-0.0267696		0.98204	1.34965	19	19	19	11.6	11.6	11.6	252.5	0	93.385	1111600000	39	Q8WYP5;Q8WYP5-3;Q8WYP5-2;H7C4S1	Q8WYP5;Q8WYP5-3;Q8WYP5-2	26.2286	24.1882	24.1565	24.1005	24.6575	24.0561	24.427	24.0629	24.4045	26.0598	24.4045	26.4791
sp|Q53F19|NCBP3_HUMAN Nuclear cap-binding protein subunit 3 OS=Homo sapiens GN=NCBP3 PE=1 SV=2;sp|Q53F19-2|NCBP3_HUMAN Isoform 2 of Nuclear cap-binding protein subunit 3 OS=Homo sapiens GN=NCBP3	Uncharacterized protein C17orf85	C17orf85		0.186901	0.55854		0.0130864	0.0616105		0.00859327	0.0465438	4	4	4	8.4	8.4	8.4	70.592	0	16.912	607770000	14	Q53F19;Q53F19-2;K7ELP6	Q53F19;Q53F19-2	23.7867	24.5062	24.2723	21.5346	24.74	24.7999	21.3863	24.7546	24.7487	20.9326	24.7332	25.3634
sp|Q14257|RCN2_HUMAN Reticulocalbin-2 OS=Homo sapiens GN=RCN2 PE=1 SV=1;sp|Q14257-2|RCN2_HUMAN Isoform 2 of Reticulocalbin-2 OS=Homo sapiens GN=RCN2;tr|A8MXP8|A8MXP8_HUMAN Reticulocalbin-2 OS=Homo sapiens GN=RCN2 PE=1 SV=1;tr|H0YL43|H0YL43_HUMAN Reticuloca	Reticulocalbin-2	RCN2		1.16755	0.556079		0.695953	0.249254		1.03154	0.761592	8	8	8	28.7	28.7	28.7	36.876	0	323.31	1586400000	63	Q14257;Q14257-2;A8MXP8;H0YL43	Q14257;Q14257-2;A8MXP8;H0YL43	26.4266	25.9855	25.7995	25.586	25.9499	25.7553	25.3669	25.7626	25.4139	26.9166	25.8775	26.0341
tr|A0A0C4DG89|A0A0C4DG89_HUMAN Probable ATP-dependent RNA helicase DDX46 OS=Homo sapiens GN=DDX46 PE=1 SV=1;sp|Q7L014|DDX46_HUMAN Probable ATP-dependent RNA helicase DDX46 OS=Homo sapiens GN=DDX46 PE=1 SV=2;tr|D6RJA6|D6RJA6_HUMAN DEAD (Asp-Glu-Ala-Asp) box	Probable ATP-dependent RNA helicase DDX46	DDX46		0.287015	0.551682		0.100636	-0.306875		0.224708	0.444331	4	4	4	5.1	5.1	5.1	117.46	0	10.771	257610000	12	A0A0C4DG89;Q7L014;D6RJA6	A0A0C4DG89;Q7L014;D6RJA6	23.2406	23.5872	23.5201	23.0192	21.0781	23.675	21.4181	23.2754	23.9994	23.3176	23.2204	23.4879
sp|Q6SJ93|F111B_HUMAN Protein FAM111B OS=Homo sapiens GN=FAM111B PE=1 SV=1;sp|Q6SJ93-2|F111B_HUMAN Isoform 2 of Protein FAM111B OS=Homo sapiens GN=FAM111B	Protein FAM111B	FAM111B		0.881967	0.550974		0.064193	0.11353		1.06024	1.07107	4	4	4	7.8	7.8	7.8	84.673	0	32.047	316770000	6	Q6SJ93;Q6SJ93-2	Q6SJ93;Q6SJ93-2	23.1635	23.2373	23.4933	21.7627	23.4974	23.3217	22.5835	23.2805	22.3771	23.2273	23.6773	24.5497
tr|H7BYN4|H7BYN4_HUMAN Kinesin-like protein OS=Homo sapiens GN=KIF23 PE=1 SV=1;sp|Q02241-2|KIF23_HUMAN Isoform 2 of Kinesin-like protein KIF23 OS=Homo sapiens GN=KIF23;sp|Q02241|KIF23_HUMAN Kinesin-like protein KIF23 OS=Homo sapiens GN=KIF23 PE=1 SV=3;tr|H	Kinesin-like protein;Kinesin-like protein KIF23	KIF23		0.409585	0.547375		0.0211342	-0.070912		0.281657	-0.545801	2	2	2	3.2	3.2	3.2	109.13	0	13.563	205600000	11	H7BYN4;Q02241-2;Q02241;H0YMJ4;H0YME6;Q02241-3	H7BYN4;Q02241-2;Q02241;H0YMJ4;H0YME6;Q02241-3	23.6504	23.5982	23.8002	23.8131	21.1479	24.233	23.8075	23.5849	22.0144	23.6476	21.8812	22.2406
sp|P35052|GPC1_HUMAN Glypican-1 OS=Homo sapiens GN=GPC1 PE=1 SV=2;tr|H7C410|H7C410_HUMAN Glypican-1 OS=Homo sapiens GN=GPC1 PE=1 SV=2;tr|H7C024|H7C024_HUMAN Glypican-1 (Fragment) OS=Homo sapiens GN=GPC1 PE=1 SV=2;sp|P35052-2|GPC1_HUMAN Isoform 2 of Glypica	Glypican-1;Secreted glypican-1	GPC1		0.281751	0.542655		0.820912	-1.03639		0.876363	1.38312	6	6	6	18.1	18.1	18.1	61.68	0	192.02	1088800000	23	P35052;H7C410;H7C024;P35052-2;C9J4Y6;H7BZE9;H7BZL4	P35052;H7C410;H7C024;P35052-2	26.459	24.2364	24.0983	22.2204	24.0438	23.7923	24.2287	24.6426	24.2945	26.2978	24.3412	26.676
tr|A8MU58|A8MU58_HUMAN Aminoacyl tRNA synthase complex-interacting multifunctional protein 2 OS=Homo sapiens GN=AIMP2 PE=1 SV=2;tr|F8W950|F8W950_HUMAN Aminoacyl tRNA synthase complex-interacting multifunctional protein 2 OS=Homo sapiens GN=AIMP2 PE=1 SV=1;	Aminoacyl tRNA synthase complex-interacting multifunctional protein 2	AIMP2		0.270175	0.542483		0.0342714	0.0923672		0.0325703	0.106672	3	3	3	17.4	17.4	17.4	26.76	0	5.794	193440000	9	A8MU58;F8W950;Q13155	A8MU58;F8W950;Q13155	23.1335	22.8557	22.7979	22.9352	22.9042	21.5974	23.0814	23.2821	20.7963	21.0393	23.6345	22.8059
sp|Q9Y291|RT33_HUMAN 28S ribosomal protein S33, mitochondrial OS=Homo sapiens GN=MRPS33 PE=1 SV=1;tr|C9JBY7|C9JBY7_HUMAN 28S ribosomal protein S33, mitochondrial OS=Homo sapiens GN=MRPS33 PE=1 SV=1	28S ribosomal protein S33, mitochondrial	MRPS33		0.171768	0.534211		0.749554	1.94181		0.195978	0.692842	3	3	3	28.3	28.3	28.3	12.629	0	9.4822	359140000	9	Q9Y291;C9JBY7	Q9Y291;C9JBY7	23.1249	23.6826	22.1511	23.4655	25.0787	24.6373	23.3637	23.7075	20.2849	21.5198	23.9181	23.9967
sp|P46013|KI67_HUMAN Proliferation marker protein Ki-67 OS=Homo sapiens GN=MKI67 PE=1 SV=2;sp|P46013-2|KI67_HUMAN Isoform Short of Proliferation marker protein Ki-67 OS=Homo sapiens GN=MKI67	Antigen KI-67	MKI67		0.338845	0.532947		0.278701	0.401708		1.26694	1.57512	67	67	67	31.8	31.8	31.8	358.69	0	323.31	14258000000	312	P46013;P46013-2	P46013;P46013-2	29.5739	27.5392	27.9917	27.1699	28.9363	28.6049	27.4768	27.8422	28.187	29.592	28.3869	30.2524
tr|B4E1G1|B4E1G1_HUMAN Derlin OS=Homo sapiens GN=DERL1 PE=1 SV=1;sp|Q9BUN8-2|DERL1_HUMAN Isoform 2 of Derlin-1 OS=Homo sapiens GN=DERL1;sp|Q9BUN8|DERL1_HUMAN Derlin-1 OS=Homo sapiens GN=DERL1 PE=1 SV=1;tr|E5RGY0|E5RGY0_HUMAN Derlin OS=Homo sapiens GN=DERL1	Derlin-1	DERL1		0.130476	0.53292		0.461055	1.36134		0.479777	1.4398	2	2	2	16.6	16.6	16.6	17.033	0	9.0059	333910000	17	B4E1G1;Q9BUN8-2;Q9BUN8;E5RGY0	B4E1G1;Q9BUN8-2;Q9BUN8;E5RGY0	23.8731	23.5092	21.2445	23.3758	23.6092	24.1271	20.5459	24.7609	21.7212	23.3708	24.4769	23.4998
tr|A0A087WY71|A0A087WY71_HUMAN AP-2 complex subunit mu OS=Homo sapiens GN=AP2M1 PE=1 SV=1;tr|E9PFW3|E9PFW3_HUMAN AP-2 complex subunit mu OS=Homo sapiens GN=AP2M1 PE=1 SV=1;sp|Q96CW1-2|AP2M1_HUMAN Isoform 2 of AP-2 complex subunit mu OS=Homo sapiens GN=AP2M	AP-2 complex subunit mu	AP2M1	+	1.34839	0.527992		0.666842	0.306889		0.562317	0.229825	9	9	9	32.5	32.5	32.5	49.526	0	142.38	1965800000	50	A0A087WY71;E9PFW3;Q96CW1-2;Q96CW1;C9JJ47;C9JJD3;H7C4C3;C9JPV8;C9JTK4;C9JGT8	A0A087WY71;E9PFW3;Q96CW1-2;Q96CW1	26.2567	26.5013	26.4869	25.9968	26.4332	26.1516	25.5673	25.9755	26.1181	26.1462	25.9741	26.23
sp|O75533|SF3B1_HUMAN Splicing factor 3B subunit 1 OS=Homo sapiens GN=SF3B1 PE=1 SV=3	Splicing factor 3B subunit 1	SF3B1	+	2.4574	0.523042	+	1.57787	0.738525		0.518925	-0.333024	9	9	9	10.7	10.7	10.7	145.83	0	120.86	1024700000	66	O75533;F8WC19;B4DGZ4;H7C341;O75533-2	O75533	25.5237	25.5118	25.3035	26.077	25.5112	25.3971	24.99	24.8367	24.9431	24.7652	24.9601	24.0455
sp|O95714|HERC2_HUMAN E3 ubiquitin-protein ligase HERC2 OS=Homo sapiens GN=HERC2 PE=1 SV=2;tr|A0A0J9YVP0|A0A0J9YVP0_HUMAN E3 ubiquitin-protein ligase HERC2 (Fragment) OS=Homo sapiens GN=HERC2 PE=1 SV=1	E3 ubiquitin-protein ligase HERC2	HERC2		1.02333	0.518742		0.0410863	-0.0502714		0.273962	-0.23724	23	23	23	8.1	8.1	8.1	527.22	0	313.07	2435000000	110	O95714;A0A0J9YVP0;Q9BVR0;H3BUQ1;A0A0G2JPS8;A0A0J9YXQ8	O95714;A0A0J9YVP0	27.1635	26.8341	26.9516	25.7877	27.0169	26.4376	26.1701	26.8891	26.3337	26.7586	25.8714	26.0512
sp|Q8NDT2|RB15B_HUMAN Putative RNA-binding protein 15B OS=Homo sapiens GN=RBM15B PE=1 SV=3;sp|Q8NDT2-2|RB15B_HUMAN Isoform 2 of Putative RNA-binding protein 15B OS=Homo sapiens GN=RBM15B	Putative RNA-binding protein 15B	RBM15B		0.380834	0.517619		0.198163	-0.539975		0.431714	-0.922592	3	3	3	6	6	6	97.204	0	42.259	393760000	10	Q8NDT2;Q8NDT2-2	Q8NDT2;Q8NDT2-2	24.071	24.3746	24.3617	21.4459	24.1905	23.9982	22.6357	24.4341	24.1847	21.9268	24.254	22.3059
tr|A0A087WTP3|A0A087WTP3_HUMAN Far upstream element-binding protein 2 OS=Homo sapiens GN=KHSRP PE=1 SV=1;sp|Q92945|FUBP2_HUMAN Far upstream element-binding protein 2 OS=Homo sapiens GN=KHSRP PE=1 SV=4	Far upstream element-binding protein 2	KHSRP		0.152755	0.513533		0.120284	0.45697		0.0754724	-0.391721	6	6	5	12.7	12.7	10.7	73.027	0	41.235	538390000	40	A0A087WTP3;Q92945;M0QYH3;M0R3J3;M0R0I5;M0R251;M0QYG1;M0QXW7;M0R263;M0R0C6	A0A087WTP3;Q92945	24.8536	23.5741	23.9746	25.4393	23.1368	23.6565	25.8175	23.3471	21.6972	25.16	23.9621	20.5644
sp|O95373|IPO7_HUMAN Importin-7 OS=Homo sapiens GN=IPO7 PE=1 SV=1	Importin-7	IPO7		0.175133	0.512339		0.0634569	0.228051		0.0483945	-0.158721	9	9	9	13.4	13.4	13.4	119.52	0	109.23	662090000	33	O95373;E9PLB2	O95373	25.2384	24.9714	24.4232	25.8128	23.7583	24.209	26.1425	24.5485	22.4048	24.7524	23.7088	24.1585
sp|P05198|IF2A_HUMAN Eukaryotic translation initiation factor 2 subunit 1 OS=Homo sapiens GN=EIF2S1 PE=1 SV=3	Eukaryotic translation initiation factor 2 subunit 1	EIF2S1		0.298094	0.508747		0.310015	-0.819553		0.0348956	-0.133172	3	3	3	14	14	14	36.112	0	13.751	350630000	20	P05198;H0YJS4;G3V4T5	P05198	23.6067	23.9744	23.3127	21.1674	21.7776	23.9639	21.799	23.9091	23.6595	20.7807	24.1947	23.9927
sp|Q14676-2|MDC1_HUMAN Isoform 2 of Mediator of DNA damage checkpoint protein 1 OS=Homo sapiens GN=MDC1;sp|Q14676|MDC1_HUMAN Mediator of DNA damage checkpoint protein 1 OS=Homo sapiens GN=MDC1 PE=1 SV=3;sp|Q14676-3|MDC1_HUMAN Isoform 3 of Mediator of DNA d	Mediator of DNA damage checkpoint protein 1	MDC1		0.153756	0.503		0.507611	0.575141	+	1.60536	3.75139	10	10	10	10.4	10.4	10.4	197.6	0	299.31	823720000	23	Q14676-2;Q14676;Q14676-3;Q14676-4;H0Y6Z8	Q14676-2;Q14676;Q14676-3;Q14676-4	24.6587	20.6432	21.9264	21.8664	23.2089	22.3694	21.3521	21.9654	22.4018	26.3321	23.6414	26.9999
tr|F5H3Y4|F5H3Y4_HUMAN Probable ATP-dependent RNA helicase DHX37 OS=Homo sapiens GN=DHX37 PE=1 SV=1;sp|Q8IY37|DHX37_HUMAN Probable ATP-dependent RNA helicase DHX37 OS=Homo sapiens GN=DHX37 PE=1 SV=1	Probable ATP-dependent RNA helicase DHX37	DHX37		0.171464	0.48411		0.248247	0.684935		0.314236	0.817139	6	6	6	9.1	9.1	9.1	107.3	0	92.956	1114000000	22	F5H3Y4;Q8IY37	F5H3Y4;Q8IY37	25.5355	25.4735	25.2039	25.137	25.6823	25.9961	22.7967	26.0718	25.8921	25.7384	25.6999	25.7736
tr|A0A0A0MRA5|A0A0A0MRA5_HUMAN Heterogeneous nuclear ribonucleoprotein U-like protein 1 OS=Homo sapiens GN=HNRNPUL1 PE=1 SV=1;tr|B7Z4B8|B7Z4B8_HUMAN Heterogeneous nuclear ribonucleoprotein U-like protein 1 OS=Homo sapiens GN=HNRNPUL1 PE=1 SV=1;sp|Q9BUJ2-4|	Heterogeneous nuclear ribonucleoprotein U-like protein 1	HNRNPUL1		0.598821	0.481405		0.376576	0.465741		0.242974	0.256565	12	12	12	20.5	20.5	20.5	85.939	0	280.21	5873800000	123	A0A0A0MRA5;B7Z4B8;Q9BUJ2-4;Q9BUJ2-2;Q9BUJ2;Q9BUJ2-3;M0QYZ0;M0R3F1;M0R203;M0QZV6;M0R0K8;M0QYI8;M0QYM5	A0A0A0MRA5;B7Z4B8;Q9BUJ2-4;Q9BUJ2-2;Q9BUJ2;Q9BUJ2-3;M0QYZ0;M0R3F1	27.6333	28.0746	28.0099	27.1084	28.4146	28.1478	26.7629	27.8121	27.6985	27.521	27.3482	28.1741
sp|P46100-2|ATRX_HUMAN Isoform 1 of Transcriptional regulator ATRX OS=Homo sapiens GN=ATRX;sp|P46100-5|ATRX_HUMAN Isoform 5 of Transcriptional regulator ATRX OS=Homo sapiens GN=ATRX;sp|P46100-3|ATRX_HUMAN Isoform 2 of Transcriptional regulator ATRX OS=Homo	Transcriptional regulator ATRX	ATRX		1.03936	0.481169		0.581662	0.459784		0.833762	0.670802	17	17	17	11.1	11.1	11.1	259.84	0	165.48	1615700000	79	P46100-2;P46100-5;P46100-3;P46100-4;P46100;A0A096LNL9;P46100-6;A0A096LNW1;A0A096LNN3;A0A096LNX6;A0A096LNR8;A0A096LP59	P46100-2;P46100-5;P46100-3;P46100-4;P46100	26.2346	25.6902	25.6518	25.2073	26.3506	25.9546	25.1705	25.5394	25.4232	26.7053	25.478	25.9622
sp|P63261|ACTG_HUMAN Actin, cytoplasmic 2 OS=Homo sapiens GN=ACTG1 PE=1 SV=1;sp|P60709|ACTB_HUMAN Actin, cytoplasmic 1 OS=Homo sapiens GN=ACTB PE=1 SV=1;tr|I3L3I0|I3L3I0_HUMAN Actin, cytoplasmic 2 (Fragment) OS=Homo sapiens GN=ACTG1 PE=1 SV=1;tr|I3L1U9|I3L	Actin, cytoplasmic 2;Actin, cytoplasmic 2, N-terminally processed;Actin, cytoplasmic 1;Actin, cytoplasmic 1, N-terminally processed	ACTG1;ACTB		0.459368	0.471738		0.0714262	-0.087368		0.217167	-0.237638	21	21	8	68.8	68.8	36.8	41.792	0	323.31	102290000000	543	P63261;P60709;I3L3I0;I3L1U9;E7EVS6;I3L3R2;I3L4N8;G5E9R0;K7EM38;J3KT65;C9JUM1;C9JZR7;P63267-2;C9JTX5;Q6S8J3;A5A3E0;P0CG38;Q562R1;P0CG39;F8WCH0;Q9BYX7	P63261;P60709;I3L3I0;I3L1U9;E7EVS6;I3L3R2;I3L4N8	32.6043	32.4425	31.6943	32.1456	31.2602	31.658	32.443	31.302	31.5809	31.92	31.6299	31.0631
sp|Q15393|SF3B3_HUMAN Splicing factor 3B subunit 3 OS=Homo sapiens GN=SF3B3 PE=1 SV=4	Splicing factor 3B subunit 3	SF3B3		1.04235	0.465508		1.13371	0.690753		0.270771	-0.130869	10	10	10	11.6	11.6	11.6	135.58	0	53.329	1001700000	44	Q15393;Q15393-3;Q15393-2;H3BMB0;J3QRB2;J3QL37;I3L4G7	Q15393	25.3942	25.5844	25.0612	26.0335	25.1843	25.4977	24.9815	24.5978	25.0639	24.8274	24.9262	24.497
sp|Q9Y678|COPG1_HUMAN Coatomer subunit gamma-1 OS=Homo sapiens GN=COPG1 PE=1 SV=1	Coatomer subunit gamma-1	COPG1	+	1.68974	0.455971		0.00987573	0.00550397		0.067986	0.0890859	9	9	9	14.9	14.9	14.9	97.717	0	61.768	914200000	40	Q9Y678;H0Y8X7;Q9UBF2-2;Q9UBF2	Q9Y678	25.6798	25.6167	25.54	25.4359	25.0925	24.9567	25.3541	24.9537	25.1608	25.7411	25.6325	24.3623
sp|Q13111|CAF1A_HUMAN Chromatin assembly factor 1 subunit A OS=Homo sapiens GN=CHAF1A PE=1 SV=2;sp|Q13111-3|CAF1A_HUMAN Isoform 3 of Chromatin assembly factor 1 subunit A OS=Homo sapiens GN=CHAF1A;sp|Q13111-2|CAF1A_HUMAN Isoform 2 of Chromatin assembly fac	Chromatin assembly factor 1 subunit A	CHAF1A		0.284577	0.45425		0.512575	0.758922		0.624369	0.906099	7	7	7	12.9	12.9	12.9	106.92	0	54.522	627910000	21	Q13111;Q13111-3;Q13111-2;K7EPA1;K7EJF1	Q13111;Q13111-3;Q13111-2	24.2566	24.0047	24.5231	24.2357	24.809	24.6536	24.1594	22.5906	24.6717	24.7116	24.3934	25.0349
sp|Q9H0S4-2|DDX47_HUMAN Isoform 2 of Probable ATP-dependent RNA helicase DDX47 OS=Homo sapiens GN=DDX47;sp|Q9H0S4|DDX47_HUMAN Probable ATP-dependent RNA helicase DDX47 OS=Homo sapiens GN=DDX47 PE=1 SV=1	Probable ATP-dependent RNA helicase DDX47	DDX47	+	1.43782	0.452322	+	1.37029	-0.467817		0.0642394	-0.0668036	8	8	8	26.4	26.4	26.4	45.169	0	34.758	28381000000	51	Q9H0S4-2;Q9H0S4	Q9H0S4-2;Q9H0S4	29.9881	30.2723	30.4461	29.0558	29.5676	29.3227	29.7429	29.9008	29.7058	29.8511	29.042	30.256
sp|Q14011|CIRBP_HUMAN Cold-inducible RNA-binding protein OS=Homo sapiens GN=CIRBP PE=1 SV=1;tr|K7EQX4|K7EQX4_HUMAN Cold-inducible RNA-binding protein (Fragment) OS=Homo sapiens GN=CIRBP PE=1 SV=1;tr|K7ENN6|K7ENN6_HUMAN Cold-inducible RNA-binding protein (F	Cold-inducible RNA-binding protein	CIRBP		0.098625	0.445271		0.147462	0.639939		0.0168885	-0.0916208	2	2	2	18.6	18.6	18.6	18.648	0	166.21	816850000	24	Q14011;K7EQX4;K7ENN6;K7EIF7;K7EQL0;K7ENX8;K7ELV6;K7EJV5;K7ELT6;K7EJV1;K7EMY9;K7EPM4;K7ER40;K7EQR7;D6W5Y5;Q14011-2	Q14011;K7EQX4;K7ENN6;K7EIF7;K7EQL0;K7ENX8;K7ELV6;K7EJV5;K7ELT6;K7EJV1;K7EMY9;K7EPM4;K7ER40;K7EQR7;D6W5Y5;Q14011-2	22.8956	25.4069	25.2291	23.1279	25.7419	25.2458	21.2805	25.7368	25.1786	21.7218	24.9266	25.2725
tr|K7EMW4|K7EMW4_HUMAN Nicalin OS=Homo sapiens GN=NCLN PE=1 SV=1;sp|Q969V3-2|NCLN_HUMAN Isoform 2 of Nicalin OS=Homo sapiens GN=NCLN;sp|Q969V3|NCLN_HUMAN Nicalin OS=Homo sapiens GN=NCLN PE=1 SV=2;tr|K7ELZ9|K7ELZ9_HUMAN Nicalin (Fragment) OS=Homo sapiens GN	Nicalin	NCLN		0.355327	0.442919		0.0685952	0.0885175		1.02693	1.01503	4	4	4	12.3	12.3	12.3	54.873	0	10.145	219060000	13	K7EMW4;Q969V3-2;Q969V3;K7ELZ9;A0A0C4DGP7;K7EQ66;K7ENM2	K7EMW4;Q969V3-2;Q969V3;K7ELZ9;A0A0C4DGP7;K7EQ66;K7ENM2	22.5128	23.4506	23.5153	22.7962	22.4671	23.1522	22.481	22.1632	23.5057	23.523	24.1843	23.4877
sp|Q9NXF1-2|TEX10_HUMAN Isoform 2 of Testis-expressed sequence 10 protein OS=Homo sapiens GN=TEX10;sp|Q9NXF1|TEX10_HUMAN Testis-expressed sequence 10 protein OS=Homo sapiens GN=TEX10 PE=1 SV=2	Testis-expressed sequence 10 protein	TEX10		0.193716	0.436153		0.147963	0.321681		0.3292	0.668801	6	6	6	9.6	9.6	9.6	103.91	0	87.644	627820000	20	Q9NXF1-2;Q9NXF1	Q9NXF1-2;Q9NXF1	25.1438	24.4169	24.1048	24.3368	24.5388	24.4464	22.5097	24.8156	25.0317	24.6444	25.217	24.502
tr|H0YNG3|H0YNG3_HUMAN Signal peptidase complex catalytic subunit SEC11 OS=Homo sapiens GN=SEC11A PE=1 SV=1;sp|P67812-4|SC11A_HUMAN Isoform 4 of Signal peptidase complex catalytic subunit SEC11A OS=Homo sapiens GN=SEC11A;sp|P67812|SC11A_HUMAN Signal peptid	Signal peptidase complex catalytic subunit SEC11;Signal peptidase complex catalytic subunit SEC11A;Signal peptidase I	SEC11A		0.423871	0.429363		0.235643	-0.594032		0.424387	0.465494	2	2	2	12.3	12.3	12.3	18.651	0	4.6232	140430000	14	H0YNG3;P67812-4;P67812;P67812-3;H0YNX5;H0YKT4;H0YNA5;P67812-2	H0YNG3;P67812-4;P67812;P67812-3;H0YNX5;H0YKT4;H0YNA5;P67812-2	22.621	22.8446	22.6685	22.8877	19.9388	22.2374	22.7327	21.4286	22.6846	22.7886	23.0579	22.3959
tr|K4DI93|K4DI93_HUMAN Cullin 4B, isoform CRA_e OS=Homo sapiens GN=CUL4B PE=1 SV=1;sp|Q13620-3|CUL4B_HUMAN Isoform 3 of Cullin-4B OS=Homo sapiens GN=CUL4B;sp|Q13620-1|CUL4B_HUMAN Isoform 2 of Cullin-4B OS=Homo sapiens GN=CUL4B;sp|Q13620|CUL4B_HUMAN Cullin-	Cullin-4B	CUL4B		0.33215	0.427254		0.355295	0.165885		0.481761	0.45042	5	5	5	6.7	6.7	6.7	102.75	0	29.198	380690000	26	K4DI93;Q13620-3;Q13620-1;Q13620;A6NE76;A0A0A0MR50;Q13619-2;Q13619;A0A087WWN2	K4DI93;Q13620-3;Q13620-1;Q13620	24.892	23.2763	23.3468	23.2069	23.7996	23.7244	23.4825	23.4481	23.3027	24.413	23.0778	24.0938
sp|Q6PD62|CTR9_HUMAN RNA polymerase-associated protein CTR9 homolog OS=Homo sapiens GN=CTR9 PE=1 SV=1	RNA polymerase-associated protein CTR9 homolog	CTR9		0.300991	0.422328		0.246961	0.301385		0.634394	0.764264	14	14	14	19.3	19.3	19.3	133.5	0	313.63	2154000000	50	Q6PD62;H0YCE8	Q6PD62	27.2604	26.3067	25.4928	25.4808	26.8958	26.3205	25.8287	26.4122	25.5521	27.6265	26.0261	26.4332
sp|Q9NRL2|BAZ1A_HUMAN Bromodomain adjacent to zinc finger domain protein 1A OS=Homo sapiens GN=BAZ1A PE=1 SV=2;sp|Q9NRL2-2|BAZ1A_HUMAN Isoform 2 of Bromodomain adjacent to zinc finger domain protein 1A OS=Homo sapiens GN=BAZ1A	Bromodomain adjacent to zinc finger domain protein 1A	BAZ1A		0.318531	0.391753		0.211069	-0.190081		0.453159	0.287266	9	9	9	9.4	9.4	9.4	178.7	0	177.25	1583700000	22	Q9NRL2;Q9NRL2-2;A0A087WWN7	Q9NRL2;Q9NRL2-2	27.0554	25.7745	25.7754	25.1719	25.856	25.8319	25.6054	25.4839	26.3408	26.2	26.0167	26.0752
sp|P50416-2|CPT1A_HUMAN Isoform 2 of Carnitine O-palmitoyltransferase 1, liver isoform OS=Homo sapiens GN=CPT1A;sp|P50416|CPT1A_HUMAN Carnitine O-palmitoyltransferase 1, liver isoform OS=Homo sapiens GN=CPT1A PE=1 SV=2	Carnitine O-palmitoyltransferase 1, liver isoform	CPT1A		0.292286	0.390473		0.419925	-0.522032		0.454609	0.632095	3	3	3	5.7	5.7	5.7	86.238	0	42.241	485240000	26	P50416-2;P50416;H3BMD2	P50416-2;P50416	24.6022	24.5238	23.9756	23.3499	23.2364	23.7779	24.4153	22.9724	24.5426	24.6146	25.169	24.0429
sp|Q9H089|LSG1_HUMAN Large subunit GTPase 1 homolog OS=Homo sapiens GN=LSG1 PE=1 SV=2;tr|H7C2X7|H7C2X7_HUMAN Large subunit GTPase 1 homolog (Fragment) OS=Homo sapiens GN=LSG1 PE=1 SV=1	Large subunit GTPase 1 homolog	LSG1		0.195845	0.386005		0.24385	0.535279		0.401982	0.83642	9	9	9	19.8	19.8	19.8	75.225	0	80.639	5001600000	21	Q9H089;H7C2X7;F8WFC6	Q9H089;H7C2X7	26.6583	27.0629	26.8523	26.2496	27.7674	27.0043	25.0429	27.5702	26.8024	26.7529	26.9382	28.2337
tr|J3QRJ3|J3QRJ3_HUMAN Thy-1 membrane glycoprotein OS=Homo sapiens GN=THY1 PE=1 SV=1;tr|E9PIM6|E9PIM6_HUMAN Thy-1 membrane glycoprotein (Fragment) OS=Homo sapiens GN=THY1 PE=1 SV=8;tr|E9PNQ8|E9PNQ8_HUMAN Thy-1 membrane glycoprotein (Fragment) OS=Homo sapie	Thy-1 membrane glycoprotein	THY1		0.146392	0.384516		0.597135	-2.22666		0.274786	-0.956593	3	3	3	18.1	18.1	18.1	16.149	0	23.662	938490000	16	J3QRJ3;E9PIM6;E9PNQ8;P04216	J3QRJ3;E9PIM6;E9PNQ8;P04216	25.9703	25.2916	25.2782	21.5392	21.5219	25.6454	23.8337	26.979	24.5738	22.1623	25.5255	24.8289
sp|P12814-2|ACTN1_HUMAN Isoform 2 of Alpha-actinin-1 OS=Homo sapiens GN=ACTN1;sp|P12814|ACTN1_HUMAN Alpha-actinin-1 OS=Homo sapiens GN=ACTN1 PE=1 SV=2;sp|P12814-3|ACTN1_HUMAN Isoform 3 of Alpha-actinin-1 OS=Homo sapiens GN=ACTN1;sp|P12814-4|ACTN1_HUMAN Iso	Alpha-actinin-1	ACTN1		0.432716	0.381991		0.199275	0.0652555		0.176757	0.2137	28	14	2	40.7	23.2	1.9	102.71	0	131.88	1568600000	72	P12814-2;P12814;P12814-3;P12814-4;G3V2N5;P35609-2;P35609;H7C5W8;G3V5M4;H0YJW3;Q08043;H0YJ11;A0A087WSZ2;G3V380	P12814-2;P12814;P12814-3;P12814-4	26.0993	26.472	25.2466	25.744	25.6161	25.5076	25.6753	25.6507	25.3459	25.7076	26.5741	25.0314
sp|O75531|BAF_HUMAN Barrier-to-autointegration factor OS=Homo sapiens GN=BANF1 PE=1 SV=1	Barrier-to-autointegration factor;Barrier-to-autointegration factor, N-terminally processed	BANF1		0.254636	0.379222		0.0916957	0.195082		0.721853	0.926218	5	5	5	50.6	50.6	50.6	10.058	0	151.01	17865000000	81	O75531	O75531	29.6445	28.7959	28.389	27.7484	29.8296	28.6989	27.735	29.3307	28.6259	29.4008	28.9117	30.1579
sp|Q02880-2|TOP2B_HUMAN Isoform Beta-1 of DNA topoisomerase 2-beta OS=Homo sapiens GN=TOP2B;sp|Q02880|TOP2B_HUMAN DNA topoisomerase 2-beta OS=Homo sapiens GN=TOP2B PE=1 SV=3;tr|E9PCY5|E9PCY5_HUMAN DNA topoisomerase 2 (Fragment) OS=Homo sapiens GN=TOP2B PE=	DNA topoisomerase 2-beta;DNA topoisomerase 2	TOP2B		0.229434	0.374982		0.0445547	-0.0482629		0.794459	1.34676	47	35	35	35.5	29.1	29.1	182.66	0	323.31	12015000000	255	Q02880-2;Q02880;E9PCY5;H7BZ82	Q02880-2;Q02880;E9PCY5	29.4757	27.5876	27.6984	27.2892	28.3896	27.8131	27.5073	28.0017	28.1277	29.8618	27.7127	30.1026
sp|Q9H1E3|NUCKS_HUMAN Nuclear ubiquitous casein and cyclin-dependent kinase substrate 1 OS=Homo sapiens GN=NUCKS1 PE=1 SV=1	Nuclear ubiquitous casein and cyclin-dependent kinase substrate 1	NUCKS1		0.0814312	0.371465		0.0358454	-0.171937		0.430822	1.36697	7	7	7	32.1	32.1	32.1	27.296	0	237.38	1658200000	25	Q9H1E3;Q9H1E3-2	Q9H1E3	26.5534	25.4727	22.566	22.0721	26.206	24.6838	22.3329	25.3675	25.7773	26.1422	24.3303	27.1061
sp|Q13435|SF3B2_HUMAN Splicing factor 3B subunit 2 OS=Homo sapiens GN=SF3B2 PE=1 SV=2;tr|E9PPJ0|E9PPJ0_HUMAN Splicing factor 3B subunit 2 OS=Homo sapiens GN=SF3B2 PE=1 SV=1;tr|E9PJ04|E9PJ04_HUMAN Splicing factor 3B subunit 2 (Fragment) OS=Homo sapiens GN=S	Splicing factor 3B subunit 2	SF3B2		1.29448	0.371312		0.771736	0.417191		0.875153	0.203005	10	10	10	14.7	14.7	14.7	100.23	0	122.66	1132800000	52	Q13435;E9PPJ0;E9PJ04;H0YCG1;E9PJT3;H0YEX5;E9PIL8	Q13435;E9PPJ0;E9PJ04;H0YCG1	25.284	25.6449	25.3356	25.9123	25.0986	25.3913	25.1425	25.1028	24.9053	25.1289	25.4005	25.2302
tr|E9PDU5|E9PDU5_HUMAN WD repeat-containing protein 6 OS=Homo sapiens GN=WDR6 PE=1 SV=1;tr|A0A087X295|A0A087X295_HUMAN WD repeat-containing protein 6 OS=Homo sapiens GN=WDR6 PE=1 SV=1;sp|Q9NNW5|WDR6_HUMAN WD repeat-containing protein 6 OS=Homo sapiens GN=W	WD repeat-containing protein 6	WDR6		0.679232	0.369034		0.172476	-0.182301		0.683712	0.458773	4	4	4	6.1	6.1	6.1	116.17	0	8.55	120370000	6	E9PDU5;A0A087X295;Q9NNW5;E9PBK6;Q6PKC6;V9GZ65;C9JFP6;V9GYU1;C9K020	E9PDU5;A0A087X295;Q9NNW5;E9PBK6;Q6PKC6	22.1536	22.4069	22.4746	22.061	21.1383	22.1818	22.2073	22.1981	21.5225	22.239	22.2222	22.8431
sp|Q9UKJ3-2|GPTC8_HUMAN Isoform 2 of G patch domain-containing protein 8 OS=Homo sapiens GN=GPATCH8;sp|Q9UKJ3|GPTC8_HUMAN G patch domain-containing protein 8 OS=Homo sapiens GN=GPATCH8 PE=1 SV=2	G patch domain-containing protein 8	GPATCH8		0.444759	0.366613		0.10455	0.134252		0.00292708	-0.00232442	6	6	6	6.2	6.2	6.2	155.19	0	19.086	668160000	10	Q9UKJ3-2;Q9UKJ3	Q9UKJ3-2;Q9UKJ3	25.3626	24.4806	24.7135	23.8303	25.0967	24.9327	24.1555	24.9435	24.3578	24.327	24.434	24.689
sp|P98179|RBM3_HUMAN RNA-binding protein 3 OS=Homo sapiens GN=RBM3 PE=1 SV=1	RNA-binding protein 3	RBM3		0.0791437	0.364959		0.212125	-1.47558		0.169568	-1.36048	2	2	2	31.8	31.8	31.8	17.17	0	323.31	9962500000	40	P98179	P98179	26.0464	28.9184	29.3027	21.5014	28.199	29.0455	25.2193	28.7333	29.22	20.8616	29.4085	28.8211
sp|Q13247-3|SRSF6_HUMAN Isoform SRP55-3 of Serine/arginine-rich splicing factor 6 OS=Homo sapiens GN=SRSF6;sp|Q13247|SRSF6_HUMAN Serine/arginine-rich splicing factor 6 OS=Homo sapiens GN=SRSF6 PE=1 SV=2	Serine/arginine-rich splicing factor 6	SRSF6		0.151397	0.35556		0.0145381	0.0529499		0.0012521	0.00340335	15	15	11	37.3	37.3	29	38.418	0	317.88	43015000000	205	Q13247-3;Q13247;Q13247-2	Q13247-3;Q13247	29.6087	31.0462	31.2006	28.3741	31.3259	31.2476	28.8359	31.0502	30.9026	29.2177	30.8222	30.759
sp|P38646|GRP75_HUMAN Stress-70 protein, mitochondrial OS=Homo sapiens GN=HSPA9 PE=1 SV=2	Stress-70 protein, mitochondrial	HSPA9		0.842295	0.354896		0.205042	-0.152836		0.0839183	-0.10142	19	19	19	38.3	38.3	38.3	73.68	0	117.17	2989500000	67	P38646;H0Y8S0;D6RA73;D6RJI2;H0YBG6	P38646	26.7137	27.2467	26.8905	26.7011	25.9164	26.7103	26.5733	26.8082	26.4048	25.8877	27.2794	26.3149
sp|P60891|PRPS1_HUMAN Ribose-phosphate pyrophosphokinase 1 OS=Homo sapiens GN=PRPS1 PE=1 SV=2;tr|B7ZB02|B7ZB02_HUMAN Ribose-phosphate pyrophosphokinase 1 OS=Homo sapiens GN=PRPS1 PE=1 SV=1;tr|H7C540|H7C540_HUMAN Ribose-phosphate pyrophosphokinase 2 (Fragme	Ribose-phosphate pyrophosphokinase 1;Ribose-phosphate pyrophosphokinase 3;Ribose-phosphate pyrophosphokinase 2	PRPS1;PRPS2;PRPS1L1		0.197625	0.343281		0.278818	-0.693869		0.0107709	-0.0182552	3	3	3	14.2	14.2	14.2	34.834	0	36.253	716050000	26	P60891;B7ZB02;H7C540;B1ALA9;A0A0B4J207;P60891-2;P21108;P11908;P11908-2;B1ALA7	P60891;B7ZB02;H7C540;B1ALA9;A0A0B4J207;P60891-2;P21108;P11908;P11908-2	25.0551	23.4464	25.0491	24.9999	21.8298	23.6095	24.9653	23.6819	23.8736	24.9228	23.8973	23.646
tr|E9PK01|E9PK01_HUMAN Elongation factor 1-delta (Fragment) OS=Homo sapiens GN=EEF1D PE=1 SV=1;sp|P29692|EF1D_HUMAN Elongation factor 1-delta OS=Homo sapiens GN=EEF1D PE=1 SV=5;tr|E9PPR1|E9PPR1_HUMAN Elongation factor 1-delta (Fragment) OS=Homo sapiens GN=	Elongation factor 1-delta	EEF1D		0.207498	0.335934		0.0724748	0.157226		0.121486	-0.224848	6	6	6	30.3	30.3	30.3	28.821	0	114.81	1195600000	58	E9PK01;P29692;E9PPR1;E9PL12;E9PQ49;E9PI39;A0A087X1X7;E9PRY8;P29692-3;P29692-2;E9PMW7;E9PL71;E9PN91;E9PIZ1;H0YCK7;E9PQZ1;P29692-4;E9PK06;E9PNW6;E9PQC9;E9PKK3;E9PK72;E9PJD0;H0YE58;H0YE72	E9PK01;P29692;E9PPR1;E9PL12;E9PQ49;E9PI39;A0A087X1X7;E9PRY8;P29692-3;P29692-2;E9PMW7;E9PL71;E9PN91;E9PIZ1;H0YCK7;E9PQZ1;P29692-4	24.744	25.4662	25.2625	24.9371	25.8336	24.1658	25.189	25.6059	23.6699	24.4938	25.2167	24.0799
sp|O14647-2|CHD2_HUMAN Isoform 2 of Chromodomain-helicase-DNA-binding protein 2 OS=Homo sapiens GN=CHD2;sp|O14647|CHD2_HUMAN Chromodomain-helicase-DNA-binding protein 2 OS=Homo sapiens GN=CHD2 PE=1 SV=2;tr|A0A1B0GTU9|A0A1B0GTU9_HUMAN Chromodomain-helicase-	Chromodomain-helicase-DNA-binding protein 2	CHD2		0.599793	0.332579		0.210157	-0.137984		0.615499	0.59514	26	15	15	18.7	11.9	11.9	200.56	0	89.214	2008100000	95	O14647-2;O14647;A0A1B0GTU9;B7Z3I4;O14647-3;A0A0D9SF92;A0A0D9SGK0;A0A0D9SEP7;A0A1B0GTM9;A0A0D9SFI3	O14647-2;O14647;A0A1B0GTU9	26.5081	25.8875	26.1873	25.3494	25.936	25.8858	25.5192	26.0551	26.0108	27.0218	25.6867	26.6621
sp|P49711|CTCF_HUMAN Transcriptional repressor CTCF OS=Homo sapiens GN=CTCF PE=1 SV=1;sp|P49711-2|CTCF_HUMAN Isoform 2 of Transcriptional repressor CTCF OS=Homo sapiens GN=CTCF	Transcriptional repressor CTCF	CTCF		0.751311	0.332042		0.402475	0.230279		0.59302	-0.427524	11	11	11	21.7	21.7	21.7	82.785	0	323.31	3296900000	51	P49711;P49711-2;V9GY73;Q8NI51-11;Q8NI51-6;Q8NI51-5;Q8NI51-10;Q8NI51-2;Q8NI51;Q8NI51-3;Q8NI51-7;F5H2V8;Q8NI51-8	P49711;P49711-2	27.1191	27.0589	27.1178	26.7645	27.2281	26.998	26.7096	27.1415	26.4486	26.1131	26.0638	26.8403
sp|Q8WUM0|NU133_HUMAN Nuclear pore complex protein Nup133 OS=Homo sapiens GN=NUP133 PE=1 SV=2	Nuclear pore complex protein Nup133	NUP133		0.461403	0.330699		0.199476	0.205652		0.0270978	0.0307045	5	5	5	7.8	7.8	7.8	128.98	0	17.295	249880000	9	Q8WUM0	Q8WUM0	23.3996	23.3619	23.5343	23.7678	23.2608	22.892	23.5449	23.2424	22.5165	22.9927	23.5754	22.8277
sp|Q92615|LAR4B_HUMAN La-related protein 4B OS=Homo sapiens GN=LARP4B PE=1 SV=3	La-related protein 4B	LARP4B		0.253247	0.320376		0.0179901	0.0286465		0.724268	0.782833	3	3	3	12.1	12.1	12.1	80.551	0	13.84	218730000	8	Q92615;B5MCU2	Q92615	22.8114	23.4387	22.7652	22.8669	22.1811	23.0921	21.8211	23.352	22.8811	23.173	23.8475	23.3822
sp|P16989|YBOX3_HUMAN Y-box-binding protein 3 OS=Homo sapiens GN=YBX3 PE=1 SV=4;sp|P16989-2|YBOX3_HUMAN Isoform 2 of Y-box-binding protein 3 OS=Homo sapiens GN=YBX3;sp|P16989-3|YBOX3_HUMAN Isoform 3 of Y-box-binding protein 3 OS=Homo sapiens GN=YBX3	Y-box-binding protein 3	YBX3		0.0677462	0.320298		0.105961	-0.499941		0.918	2.90122	12	7	7	48.9	37.9	37.9	40.089	0	323.31	2214900000	36	P16989;P16989-2;P16989-3;A0A0D9SEI8	P16989;P16989-2;P16989-3	22.6945	25.958	25.3206	21.6813	25.0565	24.7746	21.7487	26.0215	25.2421	25.8985	28.0129	27.8045
sp|Q9Y6A4|CFA20_HUMAN Cilia- and flagella-associated protein 20 OS=Homo sapiens GN=CFAP20 PE=1 SV=1	Cilia- and flagella-associated protein 20	CFAP20		0.198901	0.318299		0.0568936	-0.138423		0.346062	0.577841	9	9	9	48.7	48.7	48.7	22.774	0	116.76	2504800000	36	Q9Y6A4;H3BPA3	Q9Y6A4	26.0486	26.8242	26.4691	24.7789	26.4164	26.7764	24.9818	26.7182	26.687	26.3617	26.2789	27.4798
sp|Q08945|SSRP1_HUMAN FACT complex subunit SSRP1 OS=Homo sapiens GN=SSRP1 PE=1 SV=1	FACT complex subunit SSRP1	SSRP1		0.349107	0.311165		0.244962	0.294081		0.204584	0.391301	21	21	21	32.6	32.6	32.6	81.074	0	323.31	37635000000	317	Q08945;E9PMD4;A0A0U1RRK2;E9PPZ7	Q08945	30.2542	30.411	30.4415	29.7544	30.5663	30.7348	29.5295	30.7591	29.8847	30.5259	29.3007	31.5206
sp|P20700|LMNB1_HUMAN Lamin-B1 OS=Homo sapiens GN=LMNB1 PE=1 SV=2;tr|E9PBF6|E9PBF6_HUMAN Lamin-B1 OS=Homo sapiens GN=LMNB1 PE=1 SV=1;tr|A0A0D9SFE5|A0A0D9SFE5_HUMAN Lamin B1, isoform CRA_a OS=Homo sapiens GN=LMNB1 PE=1 SV=1	Lamin-B1	LMNB1		0.544337	0.310874		0.458792	0.181451		0.393794	0.176598	9	8	8	22.5	21.2	21.2	66.408	0	323.31	1380700000	31	P20700;E9PBF6;A0A0D9SFE5;A0A0D9SFY5	P20700;E9PBF6;A0A0D9SFE5	25.8954	25.3047	25.8305	25.5658	25.5698	25.5067	25.4242	25.6261	25.0477	25.6056	25.6469	25.3753
sp|P42766|RL35_HUMAN 60S ribosomal protein L35 OS=Homo sapiens GN=RPL35 PE=1 SV=2;tr|F2Z388|F2Z388_HUMAN 60S ribosomal protein L35 OS=Homo sapiens GN=RPL35 PE=1 SV=1	60S ribosomal protein L35	RPL35		1.22199	0.309715		0.277758	-0.243561		0.366449	-0.345926	6	6	6	39.8	39.8	39.8	14.551	0	323.31	74476000000	107	P42766;F2Z388	P42766;F2Z388	31.8201	31.7007	31.8845	31.4923	30.5841	31.6689	31.2797	31.5933	31.6031	30.492	31.1381	31.8081
tr|A0A087X0S5|A0A087X0S5_HUMAN Collagen alpha-1(VI) chain OS=Homo sapiens GN=COL6A1 PE=1 SV=1;sp|P12109|CO6A1_HUMAN Collagen alpha-1(VI) chain OS=Homo sapiens GN=COL6A1 PE=1 SV=3	Collagen alpha-1(VI) chain	COL6A1		0.371275	0.308557		1.08787	0.808932		0.833691	-0.747863	11	11	11	15.7	15.7	15.7	108.34	0	225.94	894910000	76	A0A087X0S5;P12109	A0A087X0S5;P12109	25.343	25.6009	25.0995	26.0885	25.5766	25.8794	25.6706	24.7618	24.6854	24.5863	24.5359	23.752
sp|Q99613|EIF3C_HUMAN Eukaryotic translation initiation factor 3 subunit C OS=Homo sapiens GN=EIF3C PE=1 SV=1;sp|Q99613-2|EIF3C_HUMAN Isoform 2 of Eukaryotic translation initiation factor 3 subunit C OS=Homo sapiens GN=EIF3C;sp|B5ME19|EIFCL_HUMAN Eukaryoti	Eukaryotic translation initiation factor 3 subunit C;Eukaryotic translation initiation factor 3 subunit C-like protein	EIF3C;EIF3CL		0.332507	0.308519		0.0766127	0.139371		0.785516	0.664045	21	21	21	26.6	26.6	26.6	105.34	0	323.31	8021900000	238	Q99613;Q99613-2;B5ME19;H3BPE4;H3BPE3;H3BTY8	Q99613;Q99613-2;B5ME19	27.9136	28.414	27.9283	26.928	28.7829	28.0376	27.1078	28.2596	27.9629	28.6853	28.0865	28.5507
sp|O14646-2|CHD1_HUMAN Isoform 2 of Chromodomain-helicase-DNA-binding protein 1 OS=Homo sapiens GN=CHD1;sp|O14646|CHD1_HUMAN Chromodomain-helicase-DNA-binding protein 1 OS=Homo sapiens GN=CHD1 PE=1 SV=2	Chromodomain-helicase-DNA-binding protein 1	CHD1		0.298205	0.303068		0.261178	-0.124211		1.026	1.29949	50	50	39	33.4	33.4	26.9	196.59	0	323.31	19795000000	342	O14646-2;O14646;A0A087WVF4;H0Y8V4;A0A0D9SFA3;A0A1B0GU59;H0YJG4;H3BTW3;REV__Q6ZQQ2;Q9HCK8-2;Q9HCK8;Q8TD26;Q3L8U1-2;Q3L8U1-3;Q3L8U1	O14646-2;O14646	29.7556	28.3912	28.8521	28.2549	28.7903	28.6719	28.5656	28.6363	28.8879	30.3329	28.8545	30.8009
tr|V9GYM8|V9GYM8_HUMAN Rho guanine nucleotide exchange factor 2 OS=Homo sapiens GN=ARHGEF2 PE=1 SV=1;sp|Q92974-3|ARHG2_HUMAN Isoform 3 of Rho guanine nucleotide exchange factor 2 OS=Homo sapiens GN=ARHGEF2;sp|Q92974-2|ARHG2_HUMAN Isoform 2 of Rho guanine n	Rho guanine nucleotide exchange factor 2	ARHGEF2		0.737581	0.301961		0.307154	0.163012		0.0680993	0.0184288	9	9	9	13.5	13.5	13.5	116.07	0	130.76	1015400000	25	V9GYM8;Q92974-3;Q92974-2;Q92974;Q5VY93;V9GZ14;V9GYF0;V9GYF5;V9GYG5	V9GYM8;Q92974-3;Q92974-2;Q92974	25.6696	25.4242	25.0829	25.3234	25.5614	24.8751	24.9608	25.2347	25.0753	25.1821	25.1339	25.0101
sp|Q13123|RED_HUMAN Protein Red OS=Homo sapiens GN=IK PE=1 SV=3;tr|D6REL4|D6REL4_HUMAN Protein Red (Fragment) OS=Homo sapiens GN=IK PE=1 SV=6;tr|E7EQZ7|E7EQZ7_HUMAN Protein Red (Fragment) OS=Homo sapiens GN=IK PE=1 SV=1	Protein Red	IK		0.191732	0.301827		0.151512	0.259904		0.988971	-1.24081	2	2	2	3.2	3.2	3.2	65.601	0	6.4138	123320000	17	Q13123;D6REL4;E7EQZ7	Q13123;D6REL4;E7EQZ7	22.3668	23.3187	23.0028	23.4997	22.2864	22.7764	23.0417	21.5301	23.211	20.8617	21.6167	21.5819
sp|Q13206|DDX10_HUMAN Probable ATP-dependent RNA helicase DDX10 OS=Homo sapiens GN=DDX10 PE=1 SV=2;tr|E9PIF2|E9PIF2_HUMAN RNA helicase OS=Homo sapiens GN=DDX10 PE=1 SV=1	Probable ATP-dependent RNA helicase DDX10	DDX10		0.342874	0.297228		0.147334	-0.167544		0.546751	0.444354	15	15	15	25.1	25.1	25.1	100.89	0	231.23	10843000000	86	Q13206;E9PIF2	Q13206;E9PIF2	29.0861	28.8072	28.8607	28.0043	28.824	28.5314	27.9243	28.9939	28.9441	29.1056	28.897	29.1928
sp|Q5F1R6|DJC21_HUMAN DnaJ homolog subfamily C member 21 OS=Homo sapiens GN=DNAJC21 PE=1 SV=2;sp|Q5F1R6-3|DJC21_HUMAN Isoform 3 of DnaJ homolog subfamily C member 21 OS=Homo sapiens GN=DNAJC21;sp|Q5F1R6-2|DJC21_HUMAN Isoform 2 of DnaJ homolog subfamily C m	DnaJ homolog subfamily C member 21	DNAJC21		0.267402	0.296052		0.357846	0.429554		0.0478274	-0.181229	3	3	3	8.7	8.7	8.7	62.027	0	62.34	242090000	8	Q5F1R6;Q5F1R6-3;Q5F1R6-2	Q5F1R6;Q5F1R6-3;Q5F1R6-2	23.23	23.1522	22.7255	22.6143	23.5153	23.3786	21.9166	23.0753	23.2277	23.2244	20.1741	24.2774
sp|P68032|ACTC_HUMAN Actin, alpha cardiac muscle 1 OS=Homo sapiens GN=ACTC1 PE=1 SV=1;sp|P63267|ACTH_HUMAN Actin, gamma-enteric smooth muscle OS=Homo sapiens GN=ACTG2 PE=1 SV=1;sp|P62736|ACTA_HUMAN Actin, aortic smooth muscle OS=Homo sapiens GN=ACTA2 PE=1	Actin, alpha cardiac muscle 1;Actin, gamma-enteric smooth muscle;Actin, aortic smooth muscle;Actin, alpha skeletal muscle	ACTC1;ACTG2;ACTA2;ACTA1		0.249349	0.295453		0.0993724	-0.12639		0.148326	-0.1813	14	1	1	36.1	4.2	4.2	42.019	0	131.52	9022800000	53	P68032;P63267;P62736;P68133;A6NL76;F8WB63;B8ZZJ2;C9JFL5;F6UVQ4;F6QUT6	P68032;P63267;P62736;P68133;A6NL76;F8WB63;B8ZZJ2;C9JFL5;F6UVQ4;F6QUT6	28.7299	28.727	28.0324	28.4748	27.9443	27.8046	28.919	27.5063	28.1776	28.4195	27.8646	27.7751
sp|Q8IXT5|RB12B_HUMAN RNA-binding protein 12B OS=Homo sapiens GN=RBM12B PE=1 SV=2;tr|B9ZVT1|B9ZVT1_HUMAN RNA-binding protein 12B OS=Homo sapiens GN=RBM12B PE=1 SV=2	RNA-binding protein 12B	RBM12B		0.355225	0.292564		0.194346	-0.170902		0.3594	0.229033	47	47	47	57.1	57.1	57.1	118.1	0	323.31	45911000000	431	Q8IXT5;B9ZVT1;E5RHG1;E5RJ83;E5RJV8;E5RJW8	Q8IXT5;B9ZVT1	30.6384	30.6831	31.4673	30.0673	30.3698	30.9613	30.2299	30.9434	30.7379	30.674	30.7408	31.1835
sp|Q12873-2|CHD3_HUMAN Isoform 2 of Chromodomain-helicase-DNA-binding protein 3 OS=Homo sapiens GN=CHD3;sp|Q12873|CHD3_HUMAN Chromodomain-helicase-DNA-binding protein 3 OS=Homo sapiens GN=CHD3 PE=1 SV=3;sp|Q12873-3|CHD3_HUMAN Isoform 3 of Chromodomain-heli	Chromodomain-helicase-DNA-binding protein 3	CHD3		0.439001	0.284164		0.10215	0.0755107		0.197013	-0.112048	14	9	7	10.8	6.6	5.1	222.86	0	50.24	651100000	26	Q12873-2;Q12873;Q12873-3;I3L229;H7C3H7;H7C0J3;H7C2H0	Q12873-2;Q12873;Q12873-3	24.5558	25.177	24.6871	24.2763	24.8599	24.6578	24.3322	24.9289	24.3063	24.2641	24.541	24.4263
sp|Q9UKM9|RALY_HUMAN RNA-binding protein Raly OS=Homo sapiens GN=RALY PE=1 SV=1;tr|Q5QPL9|Q5QPL9_HUMAN RNA-binding protein Raly (Fragment) OS=Homo sapiens GN=RALY PE=1 SV=1;sp|Q9UKM9-2|RALY_HUMAN Isoform 1 of RNA-binding protein Raly OS=Homo sapiens GN=RAL	RNA-binding protein Raly	RALY		0.214514	0.281385		0.0510302	-0.0905005		0.0215581	0.040507	11	11	11	37.6	37.6	37.6	32.463	0	195.81	12494000000	103	Q9UKM9;Q5QPL9;Q9UKM9-2;Q5QPM1;Q5QPM0;Q5QPM2	Q9UKM9;Q5QPL9;Q9UKM9-2;Q5QPM1;Q5QPM0	28.8175	28.8803	29.2992	27.8934	28.982	29.006	27.7565	29.3307	29.0657	28.0316	29.3903	28.8525
sp|Q14498-3|RBM39_HUMAN Isoform 3 of RNA-binding protein 39 OS=Homo sapiens GN=RBM39;sp|Q14498-2|RBM39_HUMAN Isoform 2 of RNA-binding protein 39 OS=Homo sapiens GN=RBM39;sp|Q14498|RBM39_HUMAN RNA-binding protein 39 OS=Homo sapiens GN=RBM39 PE=1 SV=2;tr|G3X	RNA-binding protein 39	RBM39		0.657652	0.275038		0.2773	0.169811		0.914691	0.373389	15	15	15	40.2	40.2	40.2	57.089	0	323.31	6767000000	140	Q14498-3;Q14498-2;Q14498;G3XAC6;H0Y4X3;A0A0U1RQH7;A0A0U1RQW2;Q5QP23;Q5QP22;F8WF24;F2Z3E6;F2Z2Z5;F8WF73;A8MYG5;G3V5Z6;H0YJJ3;G3XAP0;Q86U06-4;Q86U06-5;Q86U06-2;Q86U06;A0A087X122;G3V546;Q86U06-3	Q14498-3;Q14498-2;Q14498;G3XAC6;H0Y4X3;A0A0U1RQH7	27.9612	28.1226	28.0802	27.6232	28.077	28.1482	27.4289	27.8643	28.0458	28.2431	28.0592	28.1568
sp|P19623|SPEE_HUMAN Spermidine synthase OS=Homo sapiens GN=SRM PE=1 SV=1;tr|K7EKM4|K7EKM4_HUMAN Spermidine synthase OS=Homo sapiens GN=SRM PE=1 SV=1;tr|K7EQ47|K7EQ47_HUMAN Spermidine synthase (Fragment) OS=Homo sapiens GN=SRM PE=1 SV=1	Spermidine synthase	SRM		0.188817	0.274202		0.290909	0.280991		1.1711	-1.09347	2	2	2	7	7	7	33.824	0	11.545	87438000	9	P19623;K7EKM4;K7EQ47	P19623;K7EKM4;K7EQ47	23.4344	22.0292	21.8742	23.0329	22.2998	22.0255	22.3388	21.681	22.4953	21.4301	20.3558	21.4489
sp|Q9BUF5|TBB6_HUMAN Tubulin beta-6 chain OS=Homo sapiens GN=TUBB6 PE=1 SV=1;tr|K7ESM5|K7ESM5_HUMAN Tubulin beta chain (Fragment) OS=Homo sapiens GN=TUBB6 PE=1 SV=1	Tubulin beta-6 chain	TUBB6		0.614476	0.272768		0.213839	-0.223765		0.733877	0.321658	18	11	8	55.4	41.7	33	49.857	0	323.31	4976200000	150	Q9BUF5;K7ESM5;K7EL29;K7EN98;K7ESQ3;K7EQT3;K7EJ64;K7ERA8;K7EJZ4;K7ES63;K7EPE5	Q9BUF5;K7ESM5	27.5802	27.3745	27.696	27.574	26.3467	27.2404	27.3511	26.943	27.5383	27.7734	27.5868	27.4371
sp|P07237|PDIA1_HUMAN Protein disulfide-isomerase OS=Homo sapiens GN=P4HB PE=1 SV=3;tr|H7BZ94|H7BZ94_HUMAN Protein disulfide-isomerase OS=Homo sapiens GN=P4HB PE=1 SV=2;tr|I3L398|I3L398_HUMAN Protein disulfide-isomerase (Fragment) OS=Homo sapiens GN=P4HB P	Protein disulfide-isomerase	P4HB		0.438503	0.270937		1.29268	0.399853		0.508356	-0.207409	12	12	12	33.5	33.5	33.5	57.116	0	323.31	2461400000	89	P07237;H7BZ94;I3L398;I3L312;H0Y3Z3;I3L4M2;I3NI03;I3L3U6;I3L3P5	P07237;H7BZ94;I3L398;I3L312;H0Y3Z3	26.2005	26.9224	26.8707	26.8173	26.9007	26.6623	26.3889	26.616	26.1759	26.2013	26.3957	25.9615
tr|H0YD13|H0YD13_HUMAN CD44 antigen OS=Homo sapiens GN=CD44 PE=1 SV=2;tr|H0Y2P0|H0Y2P0_HUMAN CD44 antigen (Fragment) OS=Homo sapiens GN=CD44 PE=1 SV=1;sp|P16070-18|CD44_HUMAN Isoform 18 of CD44 antigen OS=Homo sapiens GN=CD44;sp|P16070-12|CD44_HUMAN Isofor	CD44 antigen	CD44		0.186836	0.270811		0.165686	-0.308942		0.148874	0.24892	4	4	4	24.8	24.8	24.8	22.683	0	109.45	3949600000	83	H0YD13;H0Y2P0;P16070-18;P16070-12;P16070-14;P16070-13;P16070-11;P16070-10;P16070-16;P16070-8;P16070-17;P16070-6;P16070-4;P16070-3;P16070-7;P16070-5;P16070;H0YE40;H0YDX6;H0YD17;J3KN83;H0YDW7;H0YCV9;H0Y5E4;P16070-15;P16070-9	H0YD13;H0Y2P0;P16070-18;P16070-12;P16070-14;P16070-13;P16070-11;P16070-10;P16070-16;P16070-8;P16070-17;P16070-6;P16070-4;P16070-3;P16070-7;P16070-5;P16070;H0YE40	27.2897	27.1259	27.0607	25.7036	27.0056	27.0279	26.2347	27.9799	26.4494	26.8872	26.8027	27.7209
sp|Q9Y3X0|CCDC9_HUMAN Coiled-coil domain-containing protein 9 OS=Homo sapiens GN=CCDC9 PE=1 SV=1	Coiled-coil domain-containing protein 9	CCDC9		0.587491	0.269882		0.308897	0.273914		0.0506461	-0.0392761	13	13	13	29	29	29	59.702	0	145.67	5201700000	87	Q9Y3X0;M0QYB4;M0QZR0;M0R2W0	Q9Y3X0	27.4758	27.9601	27.7749	27.0854	28.0082	28.1294	27.4276	27.7423	27.2313	27.2457	27.1701	27.8676
sp|Q9H6S0|YTDC2_HUMAN Probable ATP-dependent RNA helicase YTHDC2 OS=Homo sapiens GN=YTHDC2 PE=1 SV=2;tr|D6RA70|D6RA70_HUMAN Probable ATP-dependent RNA helicase YTHDC2 OS=Homo sapiens GN=YTHDC2 PE=1 SV=1	Probable ATP-dependent RNA helicase YTHDC2	YTHDC2		0.687406	0.26911		0.525921	-0.572358		0.036217	0.0309658	3	3	3	4.4	4.4	4.4	160.25	0	26.577	135930000	8	Q9H6S0;D6RA70	Q9H6S0;D6RA70	22.9819	23.14	22.7122	21.2122	22.7577	22.3398	22.4348	22.7258	22.8662	22.3023	22.6248	23.1925
sp|Q9UIG0|BAZ1B_HUMAN Tyrosine-protein kinase BAZ1B OS=Homo sapiens GN=BAZ1B PE=1 SV=2;sp|Q9UIG0-2|BAZ1B_HUMAN Isoform 2 of Tyrosine-protein kinase BAZ1B OS=Homo sapiens GN=BAZ1B	Tyrosine-protein kinase BAZ1B	BAZ1B		0.142915	0.26557		0.72406	-0.330516		0.468733	0.768117	39	39	39	33.2	33.2	33.2	170.9	0	323.31	17950000000	267	Q9UIG0;Q9UIG0-2	Q9UIG0;Q9UIG0-2	30.4526	28.2736	28.6093	28.1998	28.7613	28.5861	28.8198	28.6407	29.0782	30.0863	28.2407	30.5162
sp|Q07065|CKAP4_HUMAN Cytoskeleton-associated protein 4 OS=Homo sapiens GN=CKAP4 PE=1 SV=2	Cytoskeleton-associated protein 4	CKAP4		0.253665	0.265458		0.141327	0.106431		1.03321	-0.814616	6	6	6	14.3	14.3	14.3	66.022	0	28.2	445190000	19	Q07065	Q07065	24.301	25.3943	24.3336	24.6123	24.1603	24.7792	24.0071	24.7059	24.5196	22.9907	23.9719	23.8261
sp|P42696|RBM34_HUMAN RNA-binding protein 34 OS=Homo sapiens GN=RBM34 PE=1 SV=2;tr|A2A2V2|A2A2V2_HUMAN RNA-binding protein 34 (Fragment) OS=Homo sapiens GN=RBM34 PE=1 SV=1;sp|P42696-2|RBM34_HUMAN Isoform 2 of RNA-binding protein 34 OS=Homo sapiens GN=RBM34	RNA-binding protein 34	RBM34		0.466704	0.263082		0.0488354	-0.0537739		0.391943	0.411233	9	9	9	24.4	24.4	24.4	48.564	0	98.109	2361100000	61	P42696;A2A2V2;P42696-2;Q5TCT4;H7C5M1	P42696;A2A2V2;P42696-2	26.5532	26.413	26.1931	25.5637	26.6231	26.022	25.685	26.3061	26.3791	25.9949	26.331	27.2779
tr|J3QRS3|J3QRS3_HUMAN Myosin regulatory light chain 12A OS=Homo sapiens GN=MYL12A PE=1 SV=1;sp|P19105|ML12A_HUMAN Myosin regulatory light chain 12A OS=Homo sapiens GN=MYL12A PE=1 SV=2;sp|O14950|ML12B_HUMAN Myosin regulatory light chain 12B OS=Homo sapiens	Myosin regulatory light chain 12A;Myosin regulatory light chain 12B;Myosin regulatory light polypeptide 9	MYL12A;MYL12B;MYL9		0.594527	0.257524		0.0146324	0.00807508		0.29674	0.192535	7	7	7	49.2	49.2	49.2	20.457	0	279.96	4815400000	111	J3QRS3;P19105;O14950;P24844;J3KTJ1;P24844-2	J3QRS3;P19105;O14950;P24844;J3KTJ1	27.8596	27.4426	27.451	27.4933	27.0957	27.4159	27.5538	27.0826	27.3443	27.812	27.6695	27.0767
tr|E9PDF6|E9PDF6_HUMAN Unconventional myosin-Ib OS=Homo sapiens GN=MYO1B PE=1 SV=1;sp|O43795-2|MYO1B_HUMAN Isoform 2 of Unconventional myosin-Ib OS=Homo sapiens GN=MYO1B;sp|O43795|MYO1B_HUMAN Unconventional myosin-Ib OS=Homo sapiens GN=MYO1B PE=1 SV=3	Unconventional myosin-Ib	MYO1B		1.00188	0.256907		0.236293	-0.0805715		0.829308	0.279093	11	11	11	14.3	14.3	14.3	128.48	0	71.686	1564600000	49	E9PDF6;O43795-2;O43795;H7C2Y7;E7EQD9;Q9UBC5;C9JYW1;A0A0U1RRI3;G3V342	E9PDF6;O43795-2;O43795	26.1304	25.9303	25.7175	25.7979	25.6266	25.3413	25.6779	25.6913	25.6383	26.1341	26.0707	25.64
sp|Q92620|PRP16_HUMAN Pre-mRNA-splicing factor ATP-dependent RNA helicase PRP16 OS=Homo sapiens GN=DHX38 PE=1 SV=2;sp|Q92620-2|PRP16_HUMAN Isoform 2 of Pre-mRNA-splicing factor ATP-dependent RNA helicase PRP16 OS=Homo sapiens GN=DHX38	Pre-mRNA-splicing factor ATP-dependent RNA helicase PRP16	DHX38		0.34897	0.255194		0.191739	-0.121215		0.130361	-0.0934671	4	4	4	4.2	4.2	4.2	140.5	0	18.808	200330000	26	Q92620;Q92620-2;H3BV01;J3KTG2;H3BQT9;J3KRT1	Q92620;Q92620-2	22.8579	23.569	23.0789	22.6776	22.9988	22.7002	22.487	23.2134	23.0398	22.7901	23.0872	22.5824
sp|Q96KR1|ZFR_HUMAN Zinc finger RNA-binding protein OS=Homo sapiens GN=ZFR PE=1 SV=2	Zinc finger RNA-binding protein	ZFR		0.188886	0.246373		0.0586208	-0.0949834		1.1711	1.18929	9	9	9	12.1	12.1	12.1	117.01	0	142.96	613190000	28	Q96KR1;H0Y8W1	Q96KR1	24.6924	24.1023	24.1153	23.9385	23.4169	24.5306	24.8177	23.2304	24.1228	25.4007	25.3507	24.9873
sp|Q86U42-2|PABP2_HUMAN Isoform 2 of Polyadenylate-binding protein 2 OS=Homo sapiens GN=PABPN1;sp|Q86U42|PABP2_HUMAN Polyadenylate-binding protein 2 OS=Homo sapiens GN=PABPN1 PE=1 SV=3;sp|Q92843-2|B2CL2_HUMAN Isoform 3 of Bcl-2-like protein 2 OS=Homo sapie	Polyadenylate-binding protein 2	PABPN1		0.157182	0.245396		0.24181	0.481582		0.24441	-0.478991	6	6	6	33.1	33.1	33.1	31.496	0	54.712	2945600000	56	Q86U42-2;Q86U42;Q92843-2;B4DEH8;G3V4T2;H0YJH9	Q86U42-2;Q86U42;Q92843-2;B4DEH8;G3V4T2	26.1638	27.1985	26.9899	25.8163	27.8175	27.4269	25.5625	27.1363	26.9172	24.8645	26.6399	26.6746
tr|I3L1P8|I3L1P8_HUMAN Mitochondrial 2-oxoglutarate/malate carrier protein (Fragment) OS=Homo sapiens GN=SLC25A11 PE=1 SV=1;sp|Q02978|M2OM_HUMAN Mitochondrial 2-oxoglutarate/malate carrier protein OS=Homo sapiens GN=SLC25A11 PE=1 SV=3;sp|Q02978-2|M2OM_HUMA	Mitochondrial 2-oxoglutarate/malate carrier protein	SLC25A11		0.491032	0.241461		0.0214665	0.0203889		0.220209	0.221953	7	7	7	27	27	27	32.182	0	29.477	519830000	33	I3L1P8;Q02978;Q02978-2	I3L1P8;Q02978;Q02978-2	24.3299	24.4438	24.4094	24.5786	23.7619	24.1794	24.3618	23.7297	24.3673	24.6196	24.7852	23.7198
tr|F5H6E2|F5H6E2_HUMAN Unconventional myosin-Ic OS=Homo sapiens GN=MYO1C PE=1 SV=1;sp|O00159-2|MYO1C_HUMAN Isoform 2 of Unconventional myosin-Ic OS=Homo sapiens GN=MYO1C;sp|O00159-3|MYO1C_HUMAN Isoform 3 of Unconventional myosin-Ic OS=Homo sapiens GN=MYO1C	Unconventional myosin-Ic	MYO1C		0.378166	0.237429		0.571622	-0.294728		0.157205	0.155833	20	20	20	26.6	26.6	26.6	118.99	0	266.1	4779400000	113	F5H6E2;O00159-2;O00159-3;O00159;I3L204;I3L4D4;I3L501;I3L3Y6;I3L168;I3L3F5	F5H6E2;O00159-2;O00159-3;O00159	27.9517	27.5454	27.4901	27.2615	27.0687	27.0605	27.0499	27.4141	27.8109	27.3294	28.177	27.236
sp|P50454|SERPH_HUMAN Serpin H1 OS=Homo sapiens GN=SERPINH1 PE=1 SV=2;tr|E9PR70|E9PR70_HUMAN Serpin H1 (Fragment) OS=Homo sapiens GN=SERPINH1 PE=1 SV=1;tr|E9PPV6|E9PPV6_HUMAN Serpin H1 OS=Homo sapiens GN=SERPINH1 PE=1 SV=1;tr|E9PK86|E9PK86_HUMAN Serpin H1	Serpin H1	SERPINH1		0.138782	0.235234		0.024528	-0.0512238		0.147644	-0.251706	19	19	19	57.2	57.2	57.2	46.44	0	323.31	7320400000	232	P50454;E9PR70;E9PPV6;E9PK86;E9PMI5;E9PKH2;E9PNX1;E9PQ34;E9PJH8;E9PIG2;E9PRS3;H0YEP8;E9PLA6	P50454;E9PR70;E9PPV6;E9PK86;E9PMI5	28.577	27.9677	27.7954	28.5852	27.2925	27.6031	29.0328	27.2012	27.4006	28.1124	27.5267	27.2403
sp|Q13045-2|FLII_HUMAN Isoform 2 of Protein flightless-1 homolog OS=Homo sapiens GN=FLII;sp|Q13045|FLII_HUMAN Protein flightless-1 homolog OS=Homo sapiens GN=FLII PE=1 SV=2;sp|Q13045-3|FLII_HUMAN Isoform 3 of Protein flightless-1 homolog OS=Homo sapiens GN	Protein flightless-1 homolog	FLII		0.355751	0.231796		0.295937	-0.151845	+	1.64385	0.773822	9	9	9	10.5	10.5	10.5	138.49	0	67.09	849340000	26	Q13045-2;Q13045;Q13045-3;J3KS54;J3KS39;J3QLR6;K7EQZ7;J3QQQ2	Q13045-2;Q13045;Q13045-3	25.4433	24.9129	24.7606	24.879	24.5303	24.5564	24.5071	24.8004	25.1139	25.5664	25.803	25.3734
tr|Q5T8A0|Q5T8A0_HUMAN 28S ribosomal protein S2, mitochondrial (Fragment) OS=Homo sapiens GN=MRPS2 PE=1 SV=1;sp|Q9Y399|RT02_HUMAN 28S ribosomal protein S2, mitochondrial OS=Homo sapiens GN=MRPS2 PE=1 SV=1	28S ribosomal protein S2, mitochondrial	MRPS2		0.201858	0.229441		0.416653	0.308162		0.412093	0.353932	7	7	7	28.9	28.9	28.9	30.479	0	323.31	4620300000	82	Q5T8A0;Q9Y399	Q5T8A0;Q9Y399	26.6923	27.6887	27.8423	27.1186	27.5728	27.7681	26.7131	27.5659	27.256	27.0986	27.4802	28.0181
sp|P09874|PARP1_HUMAN Poly [ADP-ribose] polymerase 1 OS=Homo sapiens GN=PARP1 PE=1 SV=4	Poly [ADP-ribose] polymerase 1	PARP1		0.28377	0.228611		0.123546	-0.12311		0.554262	0.769201	54	54	54	49.7	49.7	49.7	113.08	0	323.31	252360000000	1352	P09874;Q5VX84;Q5VX85	P09874	33.3883	32.525	32.7825	31.9454	32.9306	32.7647	32.3338	32.6506	33.0256	33.4373	32.4332	34.4472
sp|Q8WXX5|DNJC9_HUMAN DnaJ homolog subfamily C member 9 OS=Homo sapiens GN=DNAJC9 PE=1 SV=1	DnaJ homolog subfamily C member 9	DNAJC9		0.232796	0.227879		0.146386	-0.161882		0.540273	0.537895	15	15	15	50.4	50.4	50.4	29.909	0	323.31	16253000000	170	Q8WXX5	Q8WXX5	29.2705	28.5357	28.8303	28.0233	28.9173	28.5266	28.0194	28.8824	29.0511	28.9165	28.8583	29.7917
sp|Q96EY1-2|DNJA3_HUMAN Isoform 2 of DnaJ homolog subfamily A member 3, mitochondrial OS=Homo sapiens GN=DNAJA3;sp|Q96EY1|DNJA3_HUMAN DnaJ homolog subfamily A member 3, mitochondrial OS=Homo sapiens GN=DNAJA3 PE=1 SV=2	DnaJ homolog subfamily A member 3, mitochondrial	DNAJA3		0.282319	0.227753		0.119014	0.0652084		0.473214	0.221298	4	4	4	11.5	11.5	11.5	49.611	0	116.6	1054100000	9	Q96EY1-2;Q96EY1;Q96EY1-3	Q96EY1-2;Q96EY1	25.3263	26.0743	25.2073	25.2951	25.5506	25.2746	24.9512	25.4693	25.5042	25.6456	25.603	25.34
sp|Q71U36-2|TBA1A_HUMAN Isoform 2 of Tubulin alpha-1A chain OS=Homo sapiens GN=TUBA1A;sp|Q71U36|TBA1A_HUMAN Tubulin alpha-1A chain OS=Homo sapiens GN=TUBA1A PE=1 SV=1;sp|Q13748|TBA3C_HUMAN Tubulin alpha-3C/D chain OS=Homo sapiens GN=TUBA3C PE=1 SV=3;sp|Q13	Tubulin alpha-1A chain;Tubulin alpha-3C/D chain;Tubulin alpha-3E chain	TUBA1A;TUBA3C;TUBA3E		0.497132	0.226275		0.142737	-0.0982145		1.06377	-1.23249	19	1	1	52.6	3.4	3.4	46.297	0	5.2625	296110000	37	Q71U36-2;Q71U36;Q13748;Q13748-2;Q6PEY2;F8VQQ4	Q71U36-2;Q71U36;Q13748;Q13748-2;Q6PEY2	24.2125	23.6029	23.9412	24.0604	23.4467	23.276	23.721	23.5217	23.835	23.3893	21.5299	22.461
sp|Q53HL2|BOREA_HUMAN Borealin OS=Homo sapiens GN=CDCA8 PE=1 SV=2	Borealin	CDCA8		0.278579	0.218693		0.13034	-0.0744406		0.957142	0.771304	9	9	9	37.9	37.9	37.9	31.323	0	191.09	3202400000	88	Q53HL2	Q53HL2	27.192	26.2165	26.5465	26.0742	26.6378	26.3636	26.2311	26.6827	26.385	27.4725	26.5042	27.6361
sp|P78346|RPP30_HUMAN Ribonuclease P protein subunit p30 OS=Homo sapiens GN=RPP30 PE=1 SV=1;sp|P78346-2|RPP30_HUMAN Isoform 2 of Ribonuclease P protein subunit p30 OS=Homo sapiens GN=RPP30;tr|Q5VU11|Q5VU11_HUMAN Ribonuclease P protein subunit p30 (Fragment	Ribonuclease P protein subunit p30	RPP30		0.406475	0.217492		0.296395	-0.177221		0.140578	-0.0687669	4	4	4	24.3	24.3	24.3	29.321	0	19.325	321280000	18	P78346;P78346-2;Q5VU11;Q5VU10	P78346;P78346-2;Q5VU11	23.4447	23.9936	23.8462	23.1402	23.7331	23.2271	23.243	23.7711	23.618	23.5001	23.6181	23.3076
sp|P62140|PP1B_HUMAN Serine/threonine-protein phosphatase PP1-beta catalytic subunit OS=Homo sapiens GN=PPP1CB PE=1 SV=3;tr|C9J9S3|C9J9S3_HUMAN Serine/threonine-protein phosphatase (Fragment) OS=Homo sapiens GN=PPP1CB PE=1 SV=1;tr|C9JP48|C9JP48_HUMAN Serin	Serine/threonine-protein phosphatase PP1-beta catalytic subunit;Serine/threonine-protein phosphatase	PPP1CB		0.353686	0.216717		0.243007	0.149262		0.149853	0.0784289	7	7	3	22.9	22.9	10.1	37.186	0	218.9	5912800000	86	P62140;C9J9S3;C9JP48	P62140;C9J9S3;C9JP48	27.5321	28.0233	28.0893	27.5702	28.1084	27.7638	27.2971	27.8241	27.8734	27.6882	27.6717	27.87
sp|Q9UJ70|NAGK_HUMAN N-acetyl-D-glucosamine kinase OS=Homo sapiens GN=NAGK PE=1 SV=4;sp|Q9UJ70-2|NAGK_HUMAN Isoform 2 of N-acetyl-D-glucosamine kinase OS=Homo sapiens GN=NAGK;tr|H7C1L7|H7C1L7_HUMAN N-acetyl-D-glucosamine kinase OS=Homo sapiens GN=NAGK PE=1	N-acetyl-D-glucosamine kinase	NAGK		0.429315	0.216408		0.0168093	-0.0371043		0.212975	-0.127709	2	2	2	10.5	10.5	10.5	37.375	0	5.3625	110210000	3	Q9UJ70;Q9UJ70-2;H7C1L7;H0YEB7;H7C286;C9JEV6;H7C3G9	Q9UJ70;Q9UJ70-2;H7C1L7;H0YEB7;H7C286;C9JEV6;H7C3G9	22.5953	22.4922	22.5163	22.562	23.33	20.9513	22.6896	22.3141	21.9509	22.3016	22.2646	22.0053
sp|P62899|RL31_HUMAN 60S ribosomal protein L31 OS=Homo sapiens GN=RPL31 PE=1 SV=1;tr|H7C2W9|H7C2W9_HUMAN 60S ribosomal protein L31 (Fragment) OS=Homo sapiens GN=RPL31 PE=1 SV=1;tr|C9JU56|C9JU56_HUMAN 60S ribosomal protein L31 (Fragment) OS=Homo sapiens GN=	60S ribosomal protein L31	RPL31		0.232265	0.212552		0.437928	0.40591		0.0501536	-0.0814978	9	9	9	48	48	48	14.463	0	184.95	113070000000	155	P62899;H7C2W9;C9JU56;B7Z4E3;B7Z4C8;P62899-3;P62899-2;B8ZZK4	P62899;H7C2W9;C9JU56;B7Z4E3;B7Z4C8;P62899-3;P62899-2	31.6348	32.4834	32.0978	31.7086	32.7306	32.3569	31.4843	32.3646	31.7295	30.7989	32.3599	32.1751
sp|P40937-2|RFC5_HUMAN Isoform 2 of Replication factor C subunit 5 OS=Homo sapiens GN=RFC5;sp|P40937|RFC5_HUMAN Replication factor C subunit 5 OS=Homo sapiens GN=RFC5 PE=1 SV=1;tr|F5H5S0|F5H5S0_HUMAN Replication factor C subunit 5 (Fragment) OS=Homo sapien	Replication factor C subunit 5	RFC5		0.198153	0.209764		0.135313	-0.168753		0.66382	0.642831	4	4	4	19.4	19.4	19.4	36.104	0	16.718	124800000	17	P40937-2;P40937;F5H5S0;E9PEP3	P40937-2;P40937;F5H5S0	22.6019	21.9847	22.0143	21.7171	21.3739	22.3743	22.5928	21.3665	22.0122	22.7457	23.0154	22.1389
sp|Q9H967|WDR76_HUMAN WD repeat-containing protein 76 OS=Homo sapiens GN=WDR76 PE=1 SV=2;tr|A0A0C4DFX7|A0A0C4DFX7_HUMAN WD repeat-containing protein 76 OS=Homo sapiens GN=WDR76 PE=1 SV=1	WD repeat-containing protein 76	WDR76		0.125507	0.209696		0.484303	-0.354968		0.825703	0.880606	9	9	9	23.8	23.8	23.8	69.768	0	175.06	3383000000	35	Q9H967;A0A0C4DFX7;C9JE56	Q9H967;A0A0C4DFX7	27.5913	26.4452	25.768	26.053	25.8518	26.2058	26.5965	25.7976	26.7813	27.2477	26.6072	27.9623
sp|Q13547|HDAC1_HUMAN Histone deacetylase 1 OS=Homo sapiens GN=HDAC1 PE=1 SV=1;tr|Q5TEE2|Q5TEE2_HUMAN Histone deacetylase 1 (Fragment) OS=Homo sapiens GN=HDAC1 PE=1 SV=1	Histone deacetylase 1	HDAC1		0.366906	0.208736		0.363846	-0.827737		1.07133	0.510683	6	6	3	14.9	14.9	7.3	55.102	0	20.741	846670000	21	Q13547;Q5TEE2	Q13547;Q5TEE2	25.2878	24.8025	25.0286	25.0727	22.1502	24.7867	25.0185	25.0275	24.4468	25.5448	25.3347	25.1453
sp|Q7KZ85|SPT6H_HUMAN Transcription elongation factor SPT6 OS=Homo sapiens GN=SUPT6H PE=1 SV=2;sp|Q7KZ85-3|SPT6H_HUMAN Isoform 3 of Transcription elongation factor SPT6 OS=Homo sapiens GN=SUPT6H	Transcription elongation factor SPT6	SUPT6H		0.182024	0.207077		0.254277	0.330469		0.872429	0.961618	26	26	26	20.8	20.8	20.8	199.07	0	323.31	3553000000	105	Q7KZ85;Q7KZ85-3;Q7KZ85-2	Q7KZ85;Q7KZ85-3	27.4011	26.4317	26.2844	25.9461	27.4097	27.1316	26.0236	26.8967	26.5759	28.0802	26.5969	27.7038
sp|Q9H2U1-3|DHX36_HUMAN Isoform 3 of ATP-dependent RNA helicase DHX36 OS=Homo sapiens GN=DHX36;sp|Q9H2U1|DHX36_HUMAN ATP-dependent RNA helicase DHX36 OS=Homo sapiens GN=DHX36 PE=1 SV=2;tr|E7EWK3|E7EWK3_HUMAN ATP-dependent RNA helicase DHX36 (Fragment) OS=H	ATP-dependent RNA helicase DHX36	DHX36		0.356292	0.205081		0.648376	0.30747		0.13146	-0.0849431	11	10	10	15.8	14.9	14.9	111.48	0	97.073	1278800000	45	Q9H2U1-3;Q9H2U1;E7EWK3;Q9H2U1-2;A0A0G2JQU7;A0A0G2JRP3;H7C5F5	Q9H2U1-3;Q9H2U1;E7EWK3;Q9H2U1-2	25.839	25.551	25.4791	25.741	25.6767	25.7585	25.7906	25.4099	25.0533	25.515	25.1491	25.335
sp|Q9H6Y2|WDR55_HUMAN WD repeat-containing protein 55 OS=Homo sapiens GN=WDR55 PE=1 SV=2	WD repeat-containing protein 55	WDR55		0.470455	0.202591		0.157207	0.0995846		1.01216	0.797215	5	5	5	13.8	13.8	13.8	42.07	0	19.939	530260000	12	Q9H6Y2;D6RGJ8;G3V1J0;Q9H6Y2-2	Q9H6Y2	24.1798	24.1016	24.0983	23.7808	24.2949	23.9951	23.5879	24.2245	23.9595	24.5198	24.2954	25.3484
tr|I3VM54|I3VM54_HUMAN Lysine-specific demethylase 2A OS=Homo sapiens GN=KDM2A PE=1 SV=1;sp|Q9Y2K7|KDM2A_HUMAN Lysine-specific demethylase 2A OS=Homo sapiens GN=KDM2A PE=1 SV=3;sp|Q9Y2K7-5|KDM2A_HUMAN Isoform 5 of Lysine-specific demethylase 2A OS=Homo sap	Lysine-specific demethylase 2A	KDM2A		0.135895	0.198276		0.761785	-0.385406		0.993867	1.01604	10	10	10	11.1	11.1	11.1	130.66	0	45.537	1129700000	23	I3VM54;Q9Y2K7;Q9Y2K7-5;Q9Y2K7-2;Q9Y2K7-4;Q9Y2K7-3;A0A0C4DGG3;Q8NHM5-4;Q8NHM5-2;Q8NHM5-3;Q8NHM5	I3VM54;Q9Y2K7;Q9Y2K7-5;Q9Y2K7-2;Q9Y2K7-4	26.0138	24.6477	24.4261	24.2397	24.5232	24.5736	24.5827	24.6653	25.2447	26.0826	25.0095	26.4487
sp|Q01813|PFKAP_HUMAN ATP-dependent 6-phosphofructokinase, platelet type OS=Homo sapiens GN=PFKP PE=1 SV=2;sp|Q01813-2|PFKAP_HUMAN Isoform 2 of ATP-dependent 6-phosphofructokinase, platelet type OS=Homo sapiens GN=PFKP	ATP-dependent 6-phosphofructokinase, platelet type	PFKP		0.12888	0.195966		0.461491	-1.85674		0.269942	-0.425989	14	14	12	25.9	25.9	22.3	85.595	0	141.17	2113500000	109	Q01813;Q01813-2;B1APP6;V9GY25;B1APP8;Q5VSR5;H0Y757;H0Y3Y3;V9GYV7	Q01813;Q01813-2	27.2141	26.4001	26.4812	26.8332	21.3751	25.7291	27.4596	25.8083	26.2397	26.7671	26.0572	25.4053
sp|P40939|ECHA_HUMAN Trifunctional enzyme subunit alpha, mitochondrial OS=Homo sapiens GN=HADHA PE=1 SV=2;tr|H0YFD6|H0YFD6_HUMAN Trifunctional enzyme subunit alpha, mitochondrial (Fragment) OS=Homo sapiens GN=HADHA PE=1 SV=1	Trifunctional enzyme subunit alpha, mitochondrial;Long-chain enoyl-CoA hydratase;Long chain 3-hydroxyacyl-CoA dehydrogenase	HADHA		0.798511	0.193986		0.213182	-0.270132		0.649125	-0.358138	3	3	3	8.1	8.1	8.1	82.999	0	38.35	178910000	23	P40939;H0YFD6	P40939;H0YFD6	23.1415	23.1899	22.9082	23.5879	22.0873	22.172	22.9107	22.7524	22.9945	22.353	23.0005	22.2297
tr|B7ZL31|B7ZL31_HUMAN CLK4 protein OS=Homo sapiens GN=CLK4 PE=1 SV=1;tr|A0A087WX74|A0A087WX74_HUMAN Dual-specificity protein kinase CLK4 OS=Homo sapiens GN=CLK4 PE=1 SV=1;sp|Q9HAZ1|CLK4_HUMAN Dual specificity protein kinase CLK4 OS=Homo sapiens GN=CLK4 PE	Dual specificity protein kinase CLK4	CLK4		0.205244	0.193459		0.142046	0.085111		0.0807495	-0.0815328	4	3	3	16.6	12.9	12.9	44.753	0	46.701	470160000	21	B7ZL31;A0A087WX74;Q9HAZ1	B7ZL31;A0A087WX74;Q9HAZ1	23.6669	24.3717	24.6542	24.0224	24.2064	24.1388	23.7004	24.4385	23.9734	23.626	23.7204	24.5214
sp|O96028|NSD2_HUMAN Histone-lysine N-methyltransferase NSD2 OS=Homo sapiens GN=WHSC1 PE=1 SV=1;sp|O96028-5|NSD2_HUMAN Isoform 5 of Histone-lysine N-methyltransferase NSD2 OS=Homo sapiens GN=WHSC1;sp|O96028-3|NSD2_HUMAN Isoform 3 of Histone-lysine N-methyl	Histone-lysine N-methyltransferase NSD2	WHSC1		0.922162	0.192406		0.616753	0.163362	+	1.54601	0.648789	13	13	13	14.4	14.4	14.4	152.26	0	95.207	1398400000	44	O96028;O96028-5;O96028-3;D6R9V2;O96028-6;O96028-4;O96028-2;O96028-7;H0Y9L4;D6RIS1;H0Y9U6	O96028;O96028-5;O96028-3;D6R9V2;O96028-6	25.7223	25.5213	25.4942	25.3633	25.701	25.5863	25.2906	25.5127	25.3574	26.3409	25.7117	26.0544
sp|Q7Z3K3-5|POGZ_HUMAN Isoform 5 of Pogo transposable element with ZNF domain OS=Homo sapiens GN=POGZ;sp|Q7Z3K3-2|POGZ_HUMAN Isoform 2 of Pogo transposable element with ZNF domain OS=Homo sapiens GN=POGZ;sp|Q7Z3K3-3|POGZ_HUMAN Isoform 3 of Pogo transposabl	Pogo transposable element with ZNF domain	POGZ		0.295981	0.188697		0.113106	0.0999934		0.0803403	0.0794957	17	17	17	18.4	18.4	18.4	145.29	0	253.13	3169300000	141	Q7Z3K3-5;Q7Z3K3-2;Q7Z3K3-3;Q7Z3K3;Q7Z3K3-7;Q7Z3K3-6;Q7Z3K3-4;A6PW30;M0R2X2;E9PJY9;E9PIR8;H0YCT3	Q7Z3K3-5;Q7Z3K3-2;Q7Z3K3-3;Q7Z3K3;Q7Z3K3-7;Q7Z3K3-6	27.2	26.7811	26.8707	26.4494	27.2385	26.8978	26.3592	27.1369	26.7895	27.2671	26.3487	26.9084
tr|J3KTL2|J3KTL2_HUMAN Serine/arginine-rich-splicing factor 1 OS=Homo sapiens GN=SRSF1 PE=1 SV=1;sp|Q07955|SRSF1_HUMAN Serine/arginine-rich splicing factor 1 OS=Homo sapiens GN=SRSF1 PE=1 SV=2;sp|Q07955-3|SRSF1_HUMAN Isoform ASF-3 of Serine/arginine-rich s	Serine/arginine-rich splicing factor 1	SRSF1		0.066313	0.188016		0.390367	0.764242		0.247807	0.509271	15	15	15	43.9	43.9	43.9	28.329	0	323.31	47600000000	380	J3KTL2;Q07955;Q07955-3;Q07955-2;J3QQV5;J3KSW7;J3KSR8	J3KTL2;Q07955;Q07955-3;Q07955-2	28.9727	31.0334	30.9544	30.1002	31.2459	31.3431	28.7039	31.0398	30.6528	29.9364	30.7831	31.2049
sp|Q9BZE1|RM37_HUMAN 39S ribosomal protein L37, mitochondrial OS=Homo sapiens GN=MRPL37 PE=1 SV=2;tr|A6NHR2|A6NHR2_HUMAN 39S ribosomal protein L37, mitochondrial OS=Homo sapiens GN=MRPL37 PE=1 SV=2;tr|S4R369|S4R369_HUMAN 39S ribosomal protein L37, mitochon	39S ribosomal protein L37, mitochondrial	MRPL37		0.186475	0.187058		0.243395	0.216696		0.238205	0.203922	5	5	5	15.8	15.8	15.8	48.117	0	36.309	886070000	25	Q9BZE1;A6NHR2;S4R369;H0Y4J2	Q9BZE1;A6NHR2;S4R369	24.4068	25.0586	25.4625	24.4928	25.392	25.132	24.3338	24.9809	25.0521	24.4977	25.2214	25.2594
sp|P04844-2|RPN2_HUMAN Isoform 2 of Dolichyl-diphosphooligosaccharide--protein glycosyltransferase subunit 2 OS=Homo sapiens GN=RPN2;sp|P04844|RPN2_HUMAN Dolichyl-diphosphooligosaccharide--protein glycosyltransferase subunit 2 OS=Homo sapiens GN=RPN2 PE=1	Dolichyl-diphosphooligosaccharide--protein glycosyltransferase subunit 2	RPN2		0.18128	0.186018		0.0643518	0.0784028		0.0241204	-0.0384432	14	14	14	46.3	46.3	46.3	67.723	0	323.31	3326900000	125	P04844-2;P04844;Q5JYR7;Q5JYR4;F2Z3K5;Q5JYR3;H0Y5M1	P04844-2;P04844	27.2128	27.4847	26.762	26.6158	27.5365	26.9843	26.3263	27.4158	27.1594	26.3687	27.75	26.6675
tr|A0A087WWP4|A0A087WWP4_HUMAN Putative RNA-binding protein 15 OS=Homo sapiens GN=RBM15 PE=1 SV=1;sp|Q96T37-4|RBM15_HUMAN Isoform 4 of Putative RNA-binding protein 15 OS=Homo sapiens GN=RBM15;sp|Q96T37-2|RBM15_HUMAN Isoform 2 of Putative RNA-binding protei	Putative RNA-binding protein 15	RBM15		0.468219	0.184593		0.0773223	0.0562191		0.184878	0.166696	20	20	20	29.9	29.9	29.9	102.13	0	323.31	6646200000	150	A0A087WWP4;Q96T37-4;Q96T37-2;Q96T37-3;Q96T37	A0A087WWP4;Q96T37-4;Q96T37-2;Q96T37-3;Q96T37	27.8124	28.0606	28.1393	27.5547	27.7893	28.2833	27.5562	28.0303	27.872	27.4218	28.028	28.5089
tr|A0A087WVR3|A0A087WVR3_HUMAN E3 ubiquitin-protein ligase UHRF1 OS=Homo sapiens GN=UHRF1 PE=1 SV=1;tr|A0A087WTW0|A0A087WTW0_HUMAN E3 ubiquitin-protein ligase UHRF1 OS=Homo sapiens GN=UHRF1 PE=1 SV=1;sp|Q96T88|UHRF1_HUMAN E3 ubiquitin-protein ligase UHRF1	E3 ubiquitin-protein ligase UHRF1	UHRF1		0.42649	0.184268		0.181315	0.126597		0.544906	-0.230686	16	16	16	26.7	26.7	26.7	91.099	0	109.23	2405000000	119	A0A087WVR3;A0A087WTW0;Q96T88;Q96T88-2;A0A087WWG9	A0A087WVR3;A0A087WTW0;Q96T88;Q96T88-2;A0A087WWG9	26.561	26.8423	26.6769	26.2674	26.9872	26.6527	26.1837	26.7244	26.6193	26.1973	26.1852	26.4529
sp|O95218-2|ZRAB2_HUMAN Isoform 2 of Zinc finger Ran-binding domain-containing protein 2 OS=Homo sapiens GN=ZRANB2;sp|O95218|ZRAB2_HUMAN Zinc finger Ran-binding domain-containing protein 2 OS=Homo sapiens GN=ZRANB2 PE=1 SV=2	Zinc finger Ran-binding domain-containing protein 2	ZRANB2		0.115506	0.181046		0.030151	0.0908934	+	1.34994	1.64027	11	11	11	28.1	28.1	28.1	36.318	0	323.31	15205000000	117	O95218-2;O95218	O95218-2;O95218	28.6005	28.8919	28.1822	26.7469	29.4747	29.1825	27.3704	29.1732	28.5878	30.3936	29.7021	29.9566
sp|Q9UG63|ABCF2_HUMAN ATP-binding cassette sub-family F member 2 OS=Homo sapiens GN=ABCF2 PE=1 SV=2;sp|Q9UG63-2|ABCF2_HUMAN Isoform 2 of ATP-binding cassette sub-family F member 2 OS=Homo sapiens GN=ABCF2;tr|C9JHK9|C9JHK9_HUMAN ATP-binding cassette sub-fam	ATP-binding cassette sub-family F member 2	ABCF2		0.164998	0.180052		0.338882	-0.647308		0.0728671	0.0864684	6	6	6	12.5	12.5	12.5	71.289	0	14.912	281700000	13	Q9UG63;Q9UG63-2;C9JHK9;C9JZV3	Q9UG63;Q9UG63-2;C9JHK9;C9JZV3	23.7803	23.7196	23.5793	24.1987	21.997	22.4015	24.0279	23.8008	22.7104	23.7689	23.5584	23.4712
sp|P46940|IQGA1_HUMAN Ras GTPase-activating-like protein IQGAP1 OS=Homo sapiens GN=IQGAP1 PE=1 SV=1;tr|H0YLE8|H0YLE8_HUMAN Ras GTPase-activating-like protein IQGAP1 OS=Homo sapiens GN=IQGAP1 PE=1 SV=1;tr|A0A0J9YXZ5|A0A0J9YXZ5_HUMAN Ras GTPase-activating-li	Ras GTPase-activating-like protein IQGAP1	IQGAP1		0.399936	0.18004		0.164679	-0.0786088		0.684307	0.397825	32	32	31	28.8	28.8	28.1	189.25	0	323.31	8272900000	297	P46940;H0YLE8;A0A0J9YXZ5;H0YKA5;A0A087WWP1	P46940;H0YLE8;A0A0J9YXZ5	28.4093	28.2603	27.9879	27.9246	28.1593	27.7977	27.7574	28.119	28.241	28.2862	28.8721	28.1526
sp|P35579|MYH9_HUMAN Myosin-9 OS=Homo sapiens GN=MYH9 PE=1 SV=4;sp|P35579-2|MYH9_HUMAN Isoform 2 of Myosin-9 OS=Homo sapiens GN=MYH9	Myosin-9	MYH9		0.247704	0.176498		0.0351015	-0.0337906		0.0729075	0.0867647	83	83	79	46.5	46.5	44.2	226.53	0	323.31	46971000000	1108	P35579;P35579-2;P35580;P35580-5;P35580-2;P35580-3;P35580-4;P35749-4;P35749-3;P35749;P35749-2;Q5BKV1;B1AH99;A0A0C4DFM8;A1L2Z2	P35579;P35579-2	31.3102	30.9762	30.627	31.2713	30.536	30.4752	31.1915	30.5354	30.657	31.1288	31.3533	30.1621
sp|P33993|MCM7_HUMAN DNA replication licensing factor MCM7 OS=Homo sapiens GN=MCM7 PE=1 SV=4;sp|P33993-3|MCM7_HUMAN Isoform 3 of DNA replication licensing factor MCM7 OS=Homo sapiens GN=MCM7	DNA replication licensing factor MCM7	MCM7		0.260979	0.174428		0.285601	-0.611762		0.596548	0.372255	5	5	5	9.7	9.7	9.7	81.307	0	48.181	275500000	28	P33993;P33993-3;P33993-2;C9J8M6	P33993;P33993-3	23.5525	23.6433	23.4601	23.6369	21.119	23.5414	23.8833	23.0125	23.2368	23.7441	23.9237	23.5816
sp|Q03701|CEBPZ_HUMAN CCAAT/enhancer-binding protein zeta OS=Homo sapiens GN=CEBPZ PE=1 SV=3	CCAAT/enhancer-binding protein zeta	CEBPZ		0.255463	0.173525		0.0335318	-0.0314986		1.13168	0.745111	20	20	20	24.8	24.8	24.8	120.97	0	323.31	5117000000	102	Q03701;C9J9W7	Q03701	27.7706	27.3401	27.429	26.9823	27.7066	27.2358	26.8761	27.496	27.6471	28.3504	27.6917	28.2124
sp|P19784|CSK22_HUMAN Casein kinase II subunit alpha OS=Homo sapiens GN=CSNK2A2 PE=1 SV=1;tr|H3BSA1|H3BSA1_HUMAN Casein kinase II subunit alpha (Fragment) OS=Homo sapiens GN=CSNK2A2 PE=1 SV=2	Casein kinase II subunit alpha	CSNK2A2		0.553732	0.172071		0.154821	-0.14779		1.16577	0.627688	10	10	10	38.9	38.9	38.9	41.213	0	74.548	1357800000	40	P19784;H3BSA1;H3BNI9;H3BV19	P19784;H3BSA1	25.2498	25.5587	25.5175	24.4872	25.2133	25.666	25.1092	25.447	25.2537	25.8732	25.506	26.3138
sp|Q04637|IF4G1_HUMAN Eukaryotic translation initiation factor 4 gamma 1 OS=Homo sapiens GN=EIF4G1 PE=1 SV=4;sp|Q04637-8|IF4G1_HUMAN Isoform 8 of Eukaryotic translation initiation factor 4 gamma 1 OS=Homo sapiens GN=EIF4G1;sp|Q04637-9|IF4G1_HUMAN Isoform 9	Eukaryotic translation initiation factor 4 gamma 1	EIF4G1		0.376913	0.169973		0.363221	-0.547901		0.230725	-0.41082	4	4	4	5.1	5.1	5.1	175.49	0	7.2016	79498000	6	Q04637;Q04637-8;Q04637-9;E7EX73;E9PGM1;E7EUU4;Q04637-6;Q04637-7;Q04637-5;Q04637-4;Q04637-3;C9J2Z7;C9K073;C9JF13;F8WB97;C9JWH9;H7C0V6;H7C044;C9J6B6	Q04637;Q04637-8;Q04637-9;E7EX73;E9PGM1;E7EUU4;Q04637-6;Q04637-7;Q04637-5;Q04637-4;Q04637-3;C9J2Z7;C9K073;C9JF13	22.1454	22.5358	22.4331	22.8129	20.7351	21.4128	21.9076	22.3072	22.3897	22.661	22.2653	20.4457
sp|Q93009-3|UBP7_HUMAN Isoform 3 of Ubiquitin carboxyl-terminal hydrolase 7 OS=Homo sapiens GN=USP7;sp|Q93009|UBP7_HUMAN Ubiquitin carboxyl-terminal hydrolase 7 OS=Homo sapiens GN=USP7 PE=1 SV=2;tr|H3BND8|H3BND8_HUMAN Ubiquitin carboxyl-terminal hydrolase	Ubiquitin carboxyl-terminal hydrolase 7;Ubiquitin carboxyl-terminal hydrolase	USP7		0.258738	0.168691		0.16241	-0.249088		0.263275	0.131632	3	3	3	4.6	4.6	4.6	126.27	0	23.359	365820000	13	Q93009-3;Q93009;H3BND8;F5H2X1	Q93009-3;Q93009;H3BND8	24.3727	23.8096	23.771	23.6085	22.5932	24.4983	23.6102	24.1572	23.6799	24.1245	23.944	23.7737
sp|O43823|AKAP8_HUMAN A-kinase anchor protein 8 OS=Homo sapiens GN=AKAP8 PE=1 SV=1	A-kinase anchor protein 8	AKAP8		0.26704	0.167758		0.0663131	0.0625636		0.40346	0.235979	9	9	9	21.5	21.5	21.5	76.107	0	205.96	3735000000	71	O43823;M0QYL4	O43823	27.3454	27.3848	27.0092	27.6283	26.9039	26.8917	27.5207	26.8489	26.8666	27.3522	27.1046	27.4873
tr|J3QS39|J3QS39_HUMAN Polyubiquitin-B (Fragment) OS=Homo sapiens GN=UBB PE=1 SV=1;tr|J3QTR3|J3QTR3_HUMAN Ubiquitin-40S ribosomal protein S27a (Fragment) OS=Homo sapiens GN=RPS27A PE=1 SV=1;tr|F5H6Q2|F5H6Q2_HUMAN Polyubiquitin-C (Fragment) OS=Homo sapiens	Ubiquitin-60S ribosomal protein L40;Ubiquitin;60S ribosomal protein L40;Ubiquitin-40S ribosomal protein S27a;Ubiquitin;40S ribosomal protein S27a;Polyubiquitin-B;Ubiquitin;Polyubiquitin-C;Ubiquitin	UBB;RPS27A;UBC;UBA52		0.690807	0.165696		0.434084	-0.207409		0.748523	-0.3256	5	5	5	50.5	50.5	50.5	10.469	0	167.84	30156000000	58	J3QS39;J3QTR3;F5H6Q2;F5GYU3;F5H2Z3;F5H265;B4DV12;F5H388;F5H747;F5GXK7;J3QKN0;Q5PY61;Q96C32;P62987;P62979;P0CG47;P0CG48;M0R1V7;M0R1M6;M0R2S1;J3QSA3;F5GZ39	J3QS39;J3QTR3;F5H6Q2;F5GYU3;F5H2Z3;F5H265;B4DV12;F5H388;F5H747;F5GXK7;J3QKN0;Q5PY61;Q96C32;P62987;P62979;P0CG47;P0CG48;M0R1V7;M0R1M6;M0R2S1;J3QSA3;F5GZ39	30.6459	30.4004	30.3623	29.7746	30.4466	30.0682	30.2446	30.4307	30.2363	30.3447	29.7119	29.8782
sp|Q9NZM1-6|MYOF_HUMAN Isoform 6 of Myoferlin OS=Homo sapiens GN=MYOF;sp|Q9NZM1-3|MYOF_HUMAN Isoform 3 of Myoferlin OS=Homo sapiens GN=MYOF;sp|Q9NZM1|MYOF_HUMAN Myoferlin OS=Homo sapiens GN=MYOF PE=1 SV=1;sp|Q9NZM1-5|MYOF_HUMAN Isoform 5 of Myoferlin OS=Ho	Myoferlin	MYOF		0.624856	0.16417		0.348177	-0.0926342		0.09009	-0.0473417	16	16	16	12.6	12.6	12.6	233.47	0	102.03	1379900000	70	Q9NZM1-6;Q9NZM1-3;Q9NZM1;Q9NZM1-5;Q9NZM1-2;H0YD14;Q9NZM1-7;Q9NZM1-4;Q9NZM1-8;O75923-15;O75923-3;O75923-9;O75923;O75923-14;O75923-6;O75923-12;O75923-5;O75923-11;O75923-4;O75923-10;O75923-2;O75923-8;O75923-7;O75923-13	Q9NZM1-6;Q9NZM1-3;Q9NZM1;Q9NZM1-5;Q9NZM1-2;H0YD14	25.9724	26.1221	25.9675	25.8185	25.7258	25.7474	26.0645	25.7106	25.7944	25.7534	26.0986	25.5755
sp|Q9UMY1|NOL7_HUMAN Nucleolar protein 7 OS=Homo sapiens GN=NOL7 PE=1 SV=2	Nucleolar protein 7	NOL7		0.60448	0.161625		0.348911	0.098573	+	1.61847	0.853422	3	3	3	16.7	16.7	16.7	29.426	0	34.014	364530000	16	Q9UMY1;H7C2B1;Q9UMY1-2	Q9UMY1	23.7189	23.428	23.4833	23.421	23.3708	23.6493	23.3987	23.2355	23.5111	23.9559	24.0636	24.6862
tr|B7Z6D5|B7Z6D5_HUMAN Probable ATP-dependent RNA helicase DDX27 OS=Homo sapiens GN=DDX27 PE=1 SV=1;sp|Q96GQ7|DDX27_HUMAN Probable ATP-dependent RNA helicase DDX27 OS=Homo sapiens GN=DDX27 PE=1 SV=2	Probable ATP-dependent RNA helicase DDX27	DDX27		0.270313	0.161518		0.353877	-0.27574		0.69578	0.429448	19	19	19	30.2	30.2	30.2	86.604	0	250.57	4863300000	175	B7Z6D5;Q96GQ7;A0A087X059;A0A087WYH5	B7Z6D5;Q96GQ7	27.5875	27.2902	27.4798	26.5832	27.3922	27.0704	26.8492	27.4597	27.5641	27.7607	27.4054	27.9952
sp|P52294|IMA5_HUMAN Importin subunit alpha-5 OS=Homo sapiens GN=KPNA1 PE=1 SV=3;tr|C9JYI4|C9JYI4_HUMAN Importin subunit alpha-5 (Fragment) OS=Homo sapiens GN=KPNA1 PE=1 SV=1	Importin subunit alpha-5;Importin subunit alpha-5, N-terminally processed	KPNA1		0.187705	0.160925		0.377832	-0.311823	+	1.81746	1.19238	10	10	6	22.9	22.9	15.2	60.221	0	323.31	2319900000	78	P52294;C9JYI4;C9J352;C9JWD9;F2Z3G4;C9J4U1	P52294;C9JYI4	26.1256	25.8738	26.5579	25.3768	25.6112	26.151	25.9774	25.6005	26.4965	27.4466	27.2275	26.9775
tr|A0A024R4E5|A0A024R4E5_HUMAN High density lipoprotein binding protein (Vigilin), isoform CRA_a OS=Homo sapiens GN=HDLBP PE=1 SV=1;sp|Q00341|VIGLN_HUMAN Vigilin OS=Homo sapiens GN=HDLBP PE=1 SV=2;sp|Q00341-2|VIGLN_HUMAN Isoform 2 of Vigilin OS=Homo sapien	Vigilin	HDLBP		0.123885	0.160856		0.262624	0.426556		0.229202	-0.351979	44	44	44	46	46	46	141.44	0	323.31	36174000000	524	A0A024R4E5;Q00341;Q00341-2;H0Y394;H7C0A4;C9JIZ1;H7BZC3;C9J5E5;H7C2D1;C9JZI8;C9JHZ8;C9JES8;C9JHS7;C9JT62;C9JK79;C9JMQ6;C9JQ82;C9JBS3;C9JEJ8;C9JHN6;C9JHS9;C9J739;H7C3D0	A0A024R4E5;Q00341;Q00341-2;H0Y394	29.9074	30.7492	30.3835	29.6329	31.3053	30.8991	29.5199	30.9258	30.1119	28.9912	30.0206	30.4898
sp|Q59GN2|R39L5_HUMAN Putative 60S ribosomal protein L39-like 5 OS=Homo sapiens GN=RPL39P5 PE=5 SV=2;sp|P62891|RL39_HUMAN 60S ribosomal protein L39 OS=Homo sapiens GN=RPL39 PE=1 SV=2	Putative 60S ribosomal protein L39-like 5;60S ribosomal protein L39	RPL39P5;RPL39		0.0846696	0.159894		0.0235334	-0.0531152		0.281155	0.480811	2	2	2	19.6	19.6	19.6	6.3225	0	31.547	9520900000	41	Q59GN2;P62891	Q59GN2;P62891	28.2034	28.4418	28.6356	27.6826	28.0325	28.9266	27.3798	27.8706	29.5507	28.4502	28.653	29.1404
sp|Q09028-3|RBBP4_HUMAN Isoform 3 of Histone-binding protein RBBP4 OS=Homo sapiens GN=RBBP4;sp|Q09028|RBBP4_HUMAN Histone-binding protein RBBP4 OS=Homo sapiens GN=RBBP4 PE=1 SV=3;sp|Q09028-4|RBBP4_HUMAN Isoform 4 of Histone-binding protein RBBP4 OS=Homo sa	Histone-binding protein RBBP4	RBBP4		0.209665	0.159243		0.0497862	-0.0393016		1.29964	0.769812	10	10	6	45.9	45.9	37.1	46.158	0	290.23	4148000000	75	Q09028-3;Q09028;Q09028-4;Q09028-2;H0YF10;H0YCT5;H0YDK2;H0YEU5;C9JPP3;E9PNS6;E9PNS2;E9PND5;Q5JNZ6;E9PIC4	Q09028-3;Q09028;Q09028-4;Q09028-2;H0YF10;H0YCT5;H0YDK2	26.8424	27.2942	27.1475	26.8174	27.0307	26.8405	26.4127	27.1568	27.2369	27.5746	27.6621	27.8792
sp|Q9NR30|DDX21_HUMAN Nucleolar RNA helicase 2 OS=Homo sapiens GN=DDX21 PE=1 SV=5;sp|Q9NR30-2|DDX21_HUMAN Isoform 2 of Nucleolar RNA helicase 2 OS=Homo sapiens GN=DDX21	Nucleolar RNA helicase 2	DDX21		0.226404	0.158702		1.02725	-0.592288		0.845972	0.479519	35	35	33	47.9	47.9	44.4	87.343	0	323.31	49070000000	499	Q9NR30;Q9NR30-2	Q9NR30;Q9NR30-2	30.8712	31.0068	30.6318	29.9043	30.252	30.1005	30.1753	30.9361	30.9222	31.22	31.0019	31.2503
sp|Q96T58|MINT_HUMAN Msx2-interacting protein OS=Homo sapiens GN=SPEN PE=1 SV=1	Msx2-interacting protein	SPEN		0.256097	0.158695		0.150447	0.104754		0.438833	0.335024	18	18	18	5.8	5.8	5.8	402.24	0	105.22	5409300000	71	Q96T58;H0Y5U7;F6WRY4	Q96T58	27.295	27.6986	27.7787	27.2013	27.6506	27.7586	27.2047	27.8215	27.27	27.3235	27.7455	28.2323
tr|J3KQN4|J3KQN4_HUMAN 60S ribosomal protein L36a OS=Homo sapiens GN=RPL36A PE=3 SV=1;sp|P83881|RL36A_HUMAN 60S ribosomal protein L36a OS=Homo sapiens GN=RPL36A PE=1 SV=2;tr|H0Y5B4|H0Y5B4_HUMAN 60S ribosomal protein L36a OS=Homo sapiens GN=RPL36A PE=3 SV=2	60S ribosomal protein L36a	RPL36A;RPL36A-HNRNPH2		0.163972	0.157632		0.513917	0.417662		0.0415938	-0.0662314	9	9	2	28.2	28.2	7	16.378	0	203.84	53675000000	129	J3KQN4;P83881;H0Y5B4;H7BZ11;H7BY91;H0Y3V9;R4GN19	J3KQN4;P83881;H0Y5B4;H7BZ11;H7BY91;H0Y3V9	30.6409	31.1642	31.0054	31.0129	31.4758	31.1019	30.7134	31.3755	30.2486	30.2331	30.3296	31.5762
sp|P53621|COPA_HUMAN Coatomer subunit alpha OS=Homo sapiens GN=COPA PE=1 SV=2;sp|P53621-2|COPA_HUMAN Isoform 2 of Coatomer subunit alpha OS=Homo sapiens GN=COPA	Coatomer subunit alpha;Xenin;Proxenin	COPA		0.401589	0.156602		0.295201	-0.114924	+	1.59553	0.546286	39	39	39	41.3	41.3	41.3	138.34	0	323.31	22842000000	433	P53621;P53621-2	P53621;P53621-2	29.8306	29.5972	29.637	29.5231	29.3626	29.3646	29.2897	29.5034	29.8019	29.9859	30.1616	30.0864
sp|Q9NY93-2|DDX56_HUMAN Isoform 2 of Probable ATP-dependent RNA helicase DDX56 OS=Homo sapiens GN=DDX56;sp|Q9NY93|DDX56_HUMAN Probable ATP-dependent RNA helicase DDX56 OS=Homo sapiens GN=DDX56 PE=1 SV=1;tr|F8WDT8|F8WDT8_HUMAN Probable ATP-dependent RNA hel	Probable ATP-dependent RNA helicase DDX56	DDX56		0.229587	0.155059		0.335682	-0.313861		0.173455	0.131379	7	7	7	18.7	18.7	18.7	57.274	0	83.416	845600000	28	Q9NY93-2;Q9NY93;F8WDT8;G3V0G3;H7C3E9;F8WEI3;H7BZN7	Q9NY93-2;Q9NY93;F8WDT8;G3V0G3;H7C3E9	24.8959	25.2668	25.2492	24.123	25.1804	24.7018	24.5148	25.1659	25.2659	24.79	25.2311	25.3197
sp|Q13885|TBB2A_HUMAN Tubulin beta-2A chain OS=Homo sapiens GN=TUBB2A PE=1 SV=1;sp|Q9BVA1|TBB2B_HUMAN Tubulin beta-2B chain OS=Homo sapiens GN=TUBB2B PE=1 SV=1	Tubulin beta-2A chain;Tubulin beta-2B chain	TUBB2A;TUBB2B		0.0978169	0.152578		0.29562	-0.68844		0.720883	0.728323	18	4	3	48.5	13.5	10.8	49.906	0	29.893	832700000	33	Q13885;Q9BVA1	Q13885;Q9BVA1	25.3089	24.3252	24.4056	24.8913	22.2151	24.4102	25.4354	24.2142	23.9323	25.2679	25.2966	25.2024
sp|P12111-2|CO6A3_HUMAN Isoform 2 of Collagen alpha-3(VI) chain OS=Homo sapiens GN=COL6A3;sp|P12111|CO6A3_HUMAN Collagen alpha-3(VI) chain OS=Homo sapiens GN=COL6A3 PE=1 SV=5;tr|E7ENL6|E7ENL6_HUMAN Collagen alpha-3(VI) chain OS=Homo sapiens GN=COL6A3 PE=1	Collagen alpha-3(VI) chain	COL6A3		0.421655	0.15257	+	1.83823	0.70421		0.119716	-0.129641	47	47	47	24.5	24.5	24.5	321.35	0	323.31	9620100000	248	P12111-2;P12111;E7ENL6;P12111-4;P12111-5;P12111-3;C9JNG9;I3L392	P12111-2;P12111;E7ENL6;P12111-4;P12111-5;P12111-3	28.3259	28.4711	28.1151	28.8531	29.0758	28.6381	28.0322	28.3806	28.0416	27.9442	28.7114	27.4098
sp|Q5QJE6|TDIF2_HUMAN Deoxynucleotidyltransferase terminal-interacting protein 2 OS=Homo sapiens GN=DNTTIP2 PE=1 SV=2;tr|J3KP30|J3KP30_HUMAN Deoxynucleotidyltransferase terminal-interacting protein 2 OS=Homo sapiens GN=DNTTIP2 PE=1 SV=1	Deoxynucleotidyltransferase terminal-interacting protein 2	DNTTIP2		0.172898	0.150283		0.0384182	-0.0274728		1.05392	1.02597	18	18	18	31.2	31.2	31.2	84.468	0	323.31	4201800000	116	Q5QJE6;J3KP30;E9PRB3	Q5QJE6;J3KP30	27.4631	26.4201	26.7722	26.4021	27.1121	26.6079	26.7348	26.5267	26.943	28.3197	26.8897	28.073
tr|B0QZE2|B0QZE2_HUMAN Zinc finger MYND domain-containing protein 11 OS=Homo sapiens GN=ZMYND11 PE=1 SV=1;tr|B7Z2J6|B7Z2J6_HUMAN Zinc finger MYND domain-containing protein 11 OS=Homo sapiens GN=ZMYND11 PE=1 SV=1;sp|Q15326-4|ZMY11_HUMAN Isoform 4 of Zinc fi	Zinc finger MYND domain-containing protein 11	ZMYND11		0.0314437	0.148621		0.0943479	0.320319		0.659489	1.78631	5	5	5	14.9	14.9	14.9	61.286	0	59.317	499160000	8	B0QZE2;B7Z2J6;Q15326-4;Q15326-2;Q15326-6;Q15326-3;Q15326;A0A0A0MRY2;E7ENI9;J3QKD2;Q15326-5;E9PE09;E7EV75	B0QZE2;B7Z2J6;Q15326-4;Q15326-2;Q15326-6;Q15326-3;Q15326;A0A0A0MRY2;E7ENI9;J3QKD2;Q15326-5	24.1358	24.0628	20.7857	23.3898	22.4047	23.7049	20.5605	24.1739	23.8041	24.347	24.0678	25.4827
sp|O14617|AP3D1_HUMAN AP-3 complex subunit delta-1 OS=Homo sapiens GN=AP3D1 PE=1 SV=1;sp|O14617-5|AP3D1_HUMAN Isoform 5 of AP-3 complex subunit delta-1 OS=Homo sapiens GN=AP3D1;sp|O14617-4|AP3D1_HUMAN Isoform 4 of AP-3 complex subunit delta-1 OS=Homo sapie	AP-3 complex subunit delta-1	AP3D1		0.227148	0.147526		0.45251	0.279152		1.04135	0.617595	9	9	9	11.5	11.5	11.5	130.16	0	86.162	914870000	51	O14617;O14617-5;O14617-4;O14617-3;O14617-2;A0A087WYN6;K7ELX8	O14617;O14617-5;O14617-4;O14617-3;O14617-2	25.1268	25.1711	24.7517	24.9569	25.4529	25.0347	24.4877	24.8818	25.2375	25.5055	25.7802	25.174
sp|Q9NVP1|DDX18_HUMAN ATP-dependent RNA helicase DDX18 OS=Homo sapiens GN=DDX18 PE=1 SV=2	ATP-dependent RNA helicase DDX18	DDX18		0.178425	0.146649		0.279766	-0.248497		0.478885	0.366684	16	16	16	32.2	32.2	32.2	75.406	0	240.61	12272000000	169	Q9NVP1;H7C452	Q9NVP1	28.6121	29.0524	29.1193	28.0704	28.6857	28.8422	28.2678	29.1755	28.9006	29.011	28.8988	29.5342
sp|P51114-2|FXR1_HUMAN Isoform 2 of Fragile X mental retardation syndrome-related protein 1 OS=Homo sapiens GN=FXR1;sp|P51114|FXR1_HUMAN Fragile X mental retardation syndrome-related protein 1 OS=Homo sapiens GN=FXR1 PE=1 SV=3;tr|B4DXZ6|B4DXZ6_HUMAN Fragil	Fragile X mental retardation syndrome-related protein 1	FXR1		0.176951	0.140153		0.373911	0.169022		0.620124	0.31607	16	16	15	43.6	43.6	42.1	60.791	0	323.31	7465200000	122	P51114-2;P51114;B4DXZ6;E9PFF5;E7EU85;P51114-3;C9JZE0;C9JY20;H7C4S4;C9JAJ4;C9JYQ6;C9IZ22	P51114-2;P51114;B4DXZ6;E9PFF5;E7EU85;P51114-3	28.6137	28.0244	27.6234	27.8544	28.0644	28.4293	27.7782	28.0725	27.9903	28.5018	27.841	28.4465
sp|Q13283|G3BP1_HUMAN Ras GTPase-activating protein-binding protein 1 OS=Homo sapiens GN=G3BP1 PE=1 SV=1	Ras GTPase-activating protein-binding protein 1	G3BP1		0.192143	0.139118		0.657343	0.36367		0.358169	0.248892	9	9	9	29.6	29.6	29.6	52.164	0	89.285	1738700000	76	Q13283;E5RIF8;E5RH42;E5RIZ6;E5RJU8;Q13283-2;E5RH00;E5RI46	Q13283	25.7008	25.9856	25.3403	25.7993	26.1831	25.7179	25.5107	25.9042	25.1944	25.4327	26.1396	25.7837
sp|Q08170|SRSF4_HUMAN Serine/arginine-rich splicing factor 4 OS=Homo sapiens GN=SRSF4 PE=1 SV=2;tr|A0A0D9SEM4|A0A0D9SEM4_HUMAN Serine/arginine-rich-splicing factor 4 (Fragment) OS=Homo sapiens GN=SRSF4 PE=1 SV=1	Serine/arginine-rich splicing factor 4	SRSF4		0.0614371	0.138899		0.253076	-0.565687		0.0530715	-0.140879	13	9	9	25.9	17.8	17.8	56.678	0	109.01	6789700000	61	Q08170;A0A0D9SEM4;A0A0D9SGD2	Q08170;A0A0D9SEM4	27.0808	28.5176	28.5073	26.0879	27.7541	28.1499	26.6771	28.7265	28.2854	26.4232	28.3142	28.529
sp|Q01518|CAP1_HUMAN Adenylyl cyclase-associated protein 1 OS=Homo sapiens GN=CAP1 PE=1 SV=5;sp|Q01518-2|CAP1_HUMAN Isoform 2 of Adenylyl cyclase-associated protein 1 OS=Homo sapiens GN=CAP1;tr|Q5T0R4|Q5T0R4_HUMAN Adenylyl cyclase-associated protein 1 (Fra	Adenylyl cyclase-associated protein 1;Adenylyl cyclase-associated protein	CAP1		0.279474	0.134737		0.892272	-0.741383		0.629291	0.518859	10	10	10	30.1	30.1	30.1	51.901	0	296.38	2220200000	80	Q01518;Q01518-2;Q5T0R4;Q5T0R3;Q5T0R2;Q5T0R1;Q5T0R7;Q5T0R6;Q5T0R5;Q5T0R9;Q5T0R8;Q5T0S3	Q01518;Q01518-2;Q5T0R4;Q5T0R3;Q5T0R2;Q5T0R1;Q5T0R7;Q5T0R6;Q5T0R5;Q5T0R9	26.7142	26.6411	26.1094	26.261	24.9265	25.6489	26.2956	26.4191	26.3458	26.8219	27.5362	26.2591
tr|J3KNN5|J3KNN5_HUMAN Probable ATP-dependent RNA helicase DDX41 (Fragment) OS=Homo sapiens GN=DDX41 PE=1 SV=1;sp|Q9UJV9|DDX41_HUMAN Probable ATP-dependent RNA helicase DDX41 OS=Homo sapiens GN=DDX41 PE=1 SV=2	Probable ATP-dependent RNA helicase DDX41	DDX41		0.234723	0.133517		0.415047	0.239037		0.341516	0.198226	9	9	9	21.4	21.4	21.4	71.648	0	64.196	1156300000	22	J3KNN5;Q9UJV9;H0Y8L8	J3KNN5;Q9UJV9	25.4351	25.6341	25.4454	25.5017	25.4806	25.8489	24.9724	25.4367	25.7049	25.3578	25.6307	25.7203
sp|P35251-2|RFC1_HUMAN Isoform 2 of Replication factor C subunit 1 OS=Homo sapiens GN=RFC1;sp|P35251|RFC1_HUMAN Replication factor C subunit 1 OS=Homo sapiens GN=RFC1 PE=1 SV=4	Replication factor C subunit 1	RFC1		0.0863961	0.132617		0.608421	-0.349079		0.809037	0.960396	12	12	12	15	15	15	128.18	0	313.74	1897600000	58	P35251-2;P35251;H0Y8U4;H0Y9P8	P35251-2;P35251	26.8628	25.3214	25.1983	25.2413	25.7544	24.9417	25.8545	25.5231	25.6071	27.1088	25.5435	27.2135
sp|P47755|CAZA2_HUMAN F-actin-capping protein subunit alpha-2 OS=Homo sapiens GN=CAPZA2 PE=1 SV=3	F-actin-capping protein subunit alpha-2	CAPZA2		0.0369947	0.13247		0.393478	-1.71887		0.306389	-1.0338	6	4	4	35.7	26.2	26.2	32.949	0	56.738	761550000	17	P47755;C9JUG7;F8W9N7;A0A0D9SET8;P47755-2	P47755	26.0066	24.682	24.1501	25.8463	20.7078	22.7306	26.8681	24.3697	23.2034	25.0678	24.0952	22.1769
sp|Q7KZF4|SND1_HUMAN Staphylococcal nuclease domain-containing protein 1 OS=Homo sapiens GN=SND1 PE=1 SV=1	Staphylococcal nuclease domain-containing protein 1	SND1		0.0926147	0.131698		0.345984	0.549713		0.0761095	0.119352	43	43	43	54.2	54.2	54.2	102	0	323.31	29150000000	424	Q7KZF4;H7C597	Q7KZF4	29.4952	30.0121	30.1331	29.3964	30.9342	30.5637	28.9043	30.5207	29.8203	29.4599	29.7103	30.4331
sp|O60264|SMCA5_HUMAN SWI/SNF-related matrix-associated actin-dependent regulator of chromatin subfamily A member 5 OS=Homo sapiens GN=SMARCA5 PE=1 SV=1	SWI/SNF-related matrix-associated actin-dependent regulator of chromatin subfamily A member 5	SMARCA5		0.155729	0.131615		0.00872156	0.00829506		1.08503	0.805894	33	33	24	35	35	27.8	121.9	0	323.31	7500100000	257	O60264	O60264	28.4289	27.6005	27.5198	27.3173	28.2792	27.5827	27.4862	27.7531	27.915	28.562	27.9412	29.0687
sp|P07305|H10_HUMAN Histone H1.0 OS=Homo sapiens GN=H1F0 PE=1 SV=3;sp|P07305-2|H10_HUMAN Isoform 2 of Histone H1.0 OS=Homo sapiens GN=H1F0	Histone H1.0;Histone H1.0, N-terminally processed	H1F0		0.306199	0.13017		0.091488	-0.109068		0.420037	-0.659422	8	8	8	28.4	28.4	28.4	20.863	0	98.285	26192000000	129	P07305;P07305-2	P07305;P07305-2	30.3335	29.9158	29.7944	29.0439	30.5019	29.7802	29.9134	29.7731	29.9666	28.5609	28.5558	30.5582
tr|E9PR30|E9PR30_HUMAN 40S ribosomal protein S30 OS=Homo sapiens GN=FAU PE=1 SV=1;sp|P62861|RS30_HUMAN 40S ribosomal protein S30 OS=Homo sapiens GN=FAU PE=1 SV=1	40S ribosomal protein S30	FAU		0.0989526	0.123237		0.298711	0.258064		0.0272136	-0.0494512	2	2	2	11.2	11.2	11.2	10.905	0	14.137	41586000000	50	E9PR30;P62861	E9PR30;P62861	29.8689	30.7295	30.9441	30.3122	30.9149	30.7198	29.7865	30.6709	30.7153	29.4214	30.3475	31.2555
sp|Q9GZL7|WDR12_HUMAN Ribosome biogenesis protein WDR12 OS=Homo sapiens GN=WDR12 PE=1 SV=2	Ribosome biogenesis protein WDR12	WDR12		0.169383	0.122829		0.0546883	-0.0540625		0.9361	0.686691	12	12	12	44.2	44.2	44.2	47.707	0	323.31	4947500000	100	Q9GZL7	Q9GZL7	27.2823	27.22	27.4914	26.7558	27.5107	27.1965	26.7316	27.6321	27.2616	27.7519	27.6024	28.331
sp|O14980|XPO1_HUMAN Exportin-1 OS=Homo sapiens GN=XPO1 PE=1 SV=1	Exportin-1	XPO1		0.106872	0.122362		0.228527	0.325486		0.041072	-0.0681445	5	5	5	4.9	4.9	4.9	123.38	0	13.307	171890000	19	O14980;C9JKM9;H7BZC5;C9IZS4;C9JQ02;C9JV99;C9J673	O14980	23.1888	23.0211	22.6955	23.9481	22.6047	22.9621	23.5904	22.2901	22.6579	22.7405	23.5082	22.0852
sp|Q9NRW3|ABC3C_HUMAN DNA dC->dU-editing enzyme APOBEC-3C OS=Homo sapiens GN=APOBEC3C PE=1 SV=2	DNA dC->dU-editing enzyme APOBEC-3C	APOBEC3C		0.208293	0.120152		0.10415	-0.044068		0.232296	0.143462	5	5	4	34.7	34.7	28.4	22.826	0	152.08	7635600000	88	Q9NRW3;A0A087WX48	Q9NRW3	28.4008	27.8848	28.3487	28.0748	28.0183	28.0485	27.8126	28.3336	28.1276	28.42	27.8564	28.4278
tr|Q5HY54|Q5HY54_HUMAN Filamin-A OS=Homo sapiens GN=FLNA PE=1 SV=1;sp|P21333-2|FLNA_HUMAN Isoform 2 of Filamin-A OS=Homo sapiens GN=FLNA;sp|P21333|FLNA_HUMAN Filamin-A OS=Homo sapiens GN=FLNA PE=1 SV=4;tr|Q60FE5|Q60FE5_HUMAN Filamin A OS=Homo sapiens GN=FL	Filamin-A	FLNA		0.212919	0.118817		0.0472346	-0.0383472		0.168653	-0.175786	70	70	62	38.1	38.1	34.6	276.55	0	323.31	32192000000	859	Q5HY54;P21333-2;P21333;Q60FE5;A0A087WWY3;F8WE98;H0Y5F3;H0Y5C6;H7C2E7	Q5HY54;P21333-2;P21333;Q60FE5;A0A087WWY3	30.2014	30.3543	30.2491	30.4571	29.852	30.0242	30.5731	29.9394	29.9358	30.1973	30.4025	29.3211
sp|Q13151|ROA0_HUMAN Heterogeneous nuclear ribonucleoprotein A0 OS=Homo sapiens GN=HNRNPA0 PE=1 SV=1	Heterogeneous nuclear ribonucleoprotein A0	HNRNPA0		0.0588184	0.11871		0.0904801	-0.267907		0.0916573	0.221688	5	5	5	23	23	23	30.84	0	77.563	3012000000	50	Q13151	Q13151	25.9552	26.8673	26.7647	24.4626	27.0386	26.926	25.1588	27.2364	26.8358	25.4791	27.3406	27.0763
tr|A0A087WWE2|A0A087WWE2_HUMAN DNA-directed RNA polymerase subunit OS=Homo sapiens GN=POLR2A PE=1 SV=1;sp|P24928|RPB1_HUMAN DNA-directed RNA polymerase II subunit RPB1 OS=Homo sapiens GN=POLR2A PE=1 SV=2	DNA-directed RNA polymerase;DNA-directed RNA polymerase II subunit RPB1	POLR2A		0.166666	0.11772		0.150357	0.0951951		0.565724	0.336377	21	21	21	17.9	17.9	17.9	218.2	0	182.65	3734900000	85	A0A087WWE2;P24928;P24928-2	A0A087WWE2;P24928	26.9307	27.4585	27.1101	27.061	27.3313	27.0395	26.6216	27.3246	27.2	27.6875	27.2382	27.2296
sp|Q01780-2|EXOSX_HUMAN Isoform 2 of Exosome component 10 OS=Homo sapiens GN=EXOSC10;sp|Q01780|EXOSX_HUMAN Exosome component 10 OS=Homo sapiens GN=EXOSC10 PE=1 SV=2	Exosome component 10	EXOSC10		0.236362	0.117367		0.131871	0.0734215	+	1.49958	0.783016	10	10	10	16.9	16.9	16.9	98.088	0	50.202	1097200000	47	Q01780-2;Q01780;K7EJ37	Q01780-2;Q01780	25.284	25.3227	25.04	24.9611	25.2355	25.3181	24.7978	25.0959	25.4009	26.2082	25.7812	25.6543
sp|Q9NZB2|F120A_HUMAN Constitutive coactivator of PPAR-gamma-like protein 1 OS=Homo sapiens GN=FAM120A PE=1 SV=2;sp|Q9NZB2-6|F120A_HUMAN Isoform F of Constitutive coactivator of PPAR-gamma-like protein 1 OS=Homo sapiens GN=FAM120A;sp|Q9NZB2-4|F120A_HUMAN I	Constitutive coactivator of PPAR-gamma-like protein 1	FAM120A		0.271797	0.113087		0.185894	-0.100554		0.244158	-0.135885	13	13	13	16.4	16.4	16.4	121.89	0	130.3	1820200000	73	Q9NZB2;Q9NZB2-6;Q9NZB2-4;A0A0C4DG79;Q9NZB2-5;A0A0C4DH52;Q9NZB2-2	Q9NZB2;Q9NZB2-6;Q9NZB2-4;A0A0C4DG79	26.1533	26.2247	26.3396	26.0596	25.7794	26.2377	25.812	26.2594	26.3069	25.6839	26.1491	26.1377
sp|Q92900-2|RENT1_HUMAN Isoform 2 of Regulator of nonsense transcripts 1 OS=Homo sapiens GN=UPF1;sp|Q92900|RENT1_HUMAN Regulator of nonsense transcripts 1 OS=Homo sapiens GN=UPF1 PE=1 SV=2	Regulator of nonsense transcripts 1	UPF1		0.152461	0.113049		0.362116	-0.276675		0.592994	0.497935	14	14	14	18.6	18.6	18.6	123.03	0	80.312	2473900000	71	Q92900-2;Q92900	Q92900-2;Q92900	26.3472	26.3062	26.4716	25.7127	25.9586	26.2846	25.7178	26.5559	26.5121	26.466	26.539	27.2746
sp|P22626|ROA2_HUMAN Heterogeneous nuclear ribonucleoproteins A2/B1 OS=Homo sapiens GN=HNRNPA2B1 PE=1 SV=2;sp|P22626-2|ROA2_HUMAN Isoform A2 of Heterogeneous nuclear ribonucleoproteins A2/B1 OS=Homo sapiens GN=HNRNPA2B1;tr|A0A087WUI2|A0A087WUI2_HUMAN Heter	Heterogeneous nuclear ribonucleoproteins A2/B1	HNRNPA2B1		0.0285749	0.109213		0.0477322	-0.208033		0.0153754	0.0692012	20	20	19	64.6	64.6	64.6	37.429	0	323.31	107310000000	443	P22626;P22626-2;A0A087WUI2	P22626;P22626-2;A0A087WUI2	30.0832	32.0686	32.1992	29.0884	32.249	32.0618	29.1752	32.5801	32.2681	29.3871	32.1768	32.6671
tr|A0A0B4J1Z1|A0A0B4J1Z1_HUMAN Serine/arginine-rich-splicing factor 7 OS=Homo sapiens GN=SRSF7 PE=1 SV=1;tr|C9JAB2|C9JAB2_HUMAN Serine/arginine-rich-splicing factor 7 OS=Homo sapiens GN=SRSF7 PE=1 SV=1;sp|Q16629-3|SRSF7_HUMAN Isoform 3 of Serine/arginine-r	Serine/arginine-rich splicing factor 7	SRSF7		0.107237	0.106721		0.151065	0.196424		0.25937	0.282678	8	8	7	49.6	49.6	49.6	15.763	0	230.34	110850000000	170	A0A0B4J1Z1;C9JAB2;Q16629-3;Q16629-2;Q16629-4;Q16629;F8WEA1	A0A0B4J1Z1;C9JAB2;Q16629-3;Q16629-2;Q16629-4;Q16629	31.3418	32.0975	32.1359	31.1169	32.3328	32.3946	31.2735	32.1139	31.8676	31.3946	32.087	32.6214
sp|O95478|NSA2_HUMAN Ribosome biogenesis protein NSA2 homolog OS=Homo sapiens GN=NSA2 PE=1 SV=1;tr|A0A0A0MQZ6|A0A0A0MQZ6_HUMAN Ribosome biogenesis protein NSA2 homolog OS=Homo sapiens GN=NSA2 PE=1 SV=1	Ribosome biogenesis protein NSA2 homolog	NSA2		0.262408	0.104055		0.0115819	-0.0111071	+	1.47136	0.524954	3	3	3	15	15	15	30.065	0	15.527	1073500000	13	O95478;A0A0A0MQZ6	O95478;A0A0A0MQZ6	25.1738	25.2984	25.4184	24.6846	25.6649	25.1955	25.004	25.1045	25.4698	25.6838	25.5891	25.8803
sp|Q92665|RT31_HUMAN 28S ribosomal protein S31, mitochondrial OS=Homo sapiens GN=MRPS31 PE=1 SV=3	28S ribosomal protein S31, mitochondrial	MRPS31		0.222057	0.103975		0.123215	0.120581		0.658992	-0.26929	7	7	7	30.4	30.4	30.4	45.318	0	214.25	4621900000	89	Q92665	Q92665	27.5365	27.6405	27.5811	26.9987	28.0181	27.791	27.1866	27.8085	27.451	27.2562	27.2534	27.1287
sp|Q9H7N4|SFR19_HUMAN Splicing factor, arginine/serine-rich 19 OS=Homo sapiens GN=SCAF1 PE=1 SV=3	Splicing factor, arginine/serine-rich 19	SCAF1		0.193839	0.102523		0.0934489	0.072553		0.603646	-0.186989	15	15	14	13.8	13.8	13.2	139.27	0	323.31	5475000000	131	Q9H7N4	Q9H7N4	27.6188	27.9338	28.1318	27.405	28.2181	27.9714	27.5393	28.0116	27.826	27.5746	27.6416	27.5997
sp|Q9BXY0|MAK16_HUMAN Protein MAK16 homolog OS=Homo sapiens GN=MAK16 PE=1 SV=2	Protein MAK16 homolog	MAK16		0.419748	0.0972983		0.58841	-0.66146		0.783827	0.630789	4	4	4	20	20	20	35.368	0	11.603	480660000	4	Q9BXY0;H0YBV6	Q9BXY0	23.9223	23.9353	23.9263	23.5417	22.194	23.772	23.6333	23.9244	23.9343	25.1763	24.1347	24.0734
sp|Q14137-2|BOP1_HUMAN Isoform 2 of Ribosome biogenesis protein BOP1 OS=Homo sapiens GN=BOP1;sp|Q14137|BOP1_HUMAN Ribosome biogenesis protein BOP1 OS=Homo sapiens GN=BOP1 PE=1 SV=2	Ribosome biogenesis protein BOP1	BOP1		0.120231	0.0952581		0.0210067	-0.0289472		0.768936	0.484182	14	14	14	36.1	36.1	36.1	71.929	0	323.31	5058300000	154	Q14137-2;Q14137;A0A075B729	Q14137-2;Q14137	27.4758	27.4778	27.523	26.6895	27.9027	27.5118	26.9655	27.9445	27.2807	27.8464	27.8592	27.9378
sp|P49406|RM19_HUMAN 39S ribosomal protein L19, mitochondrial OS=Homo sapiens GN=MRPL19 PE=1 SV=2;tr|S4R3W9|S4R3W9_HUMAN 39S ribosomal protein L19, mitochondrial (Fragment) OS=Homo sapiens GN=MRPL19 PE=1 SV=1;tr|A0A0A0MRF4|A0A0A0MRF4_HUMAN 39S ribosomal pr	39S ribosomal protein L19, mitochondrial	MRPL19		0.0701599	0.0950769		0.17247	-0.183473		0.0272274	0.0382907	6	6	6	25.7	25.7	25.7	33.535	0	22.746	810360000	48	P49406;S4R3W9;A0A0A0MRF4;S4R455	P49406;S4R3W9;A0A0A0MRF4	24.4149	25.2766	25.3017	24.5295	24.6139	25.0141	24.1661	25.1593	25.3825	24.4184	25.4122	24.9922
sp|O43818|U3IP2_HUMAN U3 small nucleolar RNA-interacting protein 2 OS=Homo sapiens GN=RRP9 PE=1 SV=1	U3 small nucleolar RNA-interacting protein 2	RRP9		0.0266292	0.0941512		0.0570679	-0.231944	+	1.91467	4.75485	13	13	13	30.9	30.9	30.9	51.84	0	323.31	14482000000	103	O43818	O43818	26.3514	24.4746	26.5207	23.4599	26.5081	26.4004	23.7122	26.6944	26.6576	31.088	30.7088	29.5319
sp|P46063|RECQ1_HUMAN ATP-dependent DNA helicase Q1 OS=Homo sapiens GN=RECQL PE=1 SV=3;tr|F5H2L2|F5H2L2_HUMAN ATP-dependent DNA helicase Q1 (Fragment) OS=Homo sapiens GN=RECQL PE=1 SV=1;tr|F8WA66|F8WA66_HUMAN ATP-dependent DNA helicase Q1 (Fragment) OS=Hom	ATP-dependent DNA helicase Q1	RECQL		0.0963489	0.0919304		0.244414	-0.642772		0.466101	-1.08819	4	4	4	10.8	10.8	10.8	73.457	0	208.97	294810000	12	P46063;F5H2L2;F8WA66;F8WD97;F5GYB7;F5H4P4;F5H3W0	P46063;F5H2L2;F8WA66;F8WD97	23.8953	23.7394	23.5472	24.4294	21.1034	23.4451	24.2799	23.2256	23.4007	24.0419	20.7678	22.8319
tr|A0A0D9SEI3|A0A0D9SEI3_HUMAN Cyclin-dependent kinase 11B OS=Homo sapiens GN=CDK11B PE=1 SV=1;tr|B7ZVY7|B7ZVY7_HUMAN Cell division cycle 2-like 1 (PITSLRE proteins) OS=Homo sapiens GN=CDC2L1 PE=1 SV=1;tr|A0A0D9SER5|A0A0D9SER5_HUMAN Cyclin-dependent kinase	Cyclin-dependent kinase 11B;Cyclin-dependent kinase 11A	CDK11B;CDC2L1;CDK11A		0.0964338	0.091121		0.373372	0.532031		0.685737	0.485395	17	17	17	25.4	25.4	25.4	89.437	0	151.09	6447300000	128	A0A0D9SEI3;B7ZVY7;A0A0D9SER5;A0A0D9SEN2;J3QR44;P21127-8;P21127-3;P21127-2;P21127;J3QR29;Q5QPR3;P21127-6;P21127-9;Q9UQ88-4;Q9UQ88-3;Q9UQ88-2;Q9UQ88;Q5QPR4;P21127-12;P21127-4;P21127-5;P21127-10;Q9UQ88-5;Q9UQ88-10;Q9UQ88-9;Q9UQ88-8;J3KS35;E7ESP2;Q5QPQ9;E9PFJ2;A0A087WYI9;A0A087X1I0;Q13882	A0A0D9SEI3;B7ZVY7;A0A0D9SER5;A0A0D9SEN2;J3QR44;P21127-8;P21127-3;P21127-2;P21127;J3QR29;Q5QPR3;P21127-6;P21127-9;Q9UQ88-4;Q9UQ88-3;Q9UQ88-2;Q9UQ88;Q5QPR4;P21127-12;P21127-4;P21127-5;P21127-10;Q9UQ88-5;Q9UQ88-10	27.3441	27.6843	27.8056	27.1929	28.9616	28.0022	26.943	27.9982	27.6194	28.1208	27.824	28.0721
tr|G5E9Q6|G5E9Q6_HUMAN Profilin OS=Homo sapiens GN=PFN2 PE=1 SV=1;sp|P35080-2|PROF2_HUMAN Isoform IIb of Profilin-2 OS=Homo sapiens GN=PFN2;tr|C9J0J7|C9J0J7_HUMAN Profilin OS=Homo sapiens GN=PFN2 PE=1 SV=1;tr|C9JQ45|C9JQ45_HUMAN Profilin OS=Homo sapiens GN	Profilin;Profilin-2	PFN2		0.027864	0.0888309		0.13898	-0.5202		0.258385	-0.908793	7	7	3	43.1	43.1	14.4	20.787	0	299.9	14111000000	88	G5E9Q6;P35080-2;C9J0J7;C9JQ45	G5E9Q6;P35080-2;C9J0J7;C9JQ45	30.169	28.4948	28.3656	30.3295	26.707	28.1659	30.7057	27.8355	28.2218	29.8283	28.0934	26.1149
sp|Q13185|CBX3_HUMAN Chromobox protein homolog 3 OS=Homo sapiens GN=CBX3 PE=1 SV=4;tr|S4R2Y4|S4R2Y4_HUMAN Chromobox protein homolog 3 (Fragment) OS=Homo sapiens GN=CBX3 PE=1 SV=1	Chromobox protein homolog 3	CBX3		0.0729659	0.0883878		0.152274	-0.208695		0.424034	0.415123	7	6	6	30.1	21.3	21.3	20.811	0	297.95	22186000000	102	Q13185;S4R2Y4;C9JMM0;B8ZZ43	Q13185;S4R2Y4	29.8261	29.2477	29.8752	28.6586	29.7669	29.6323	28.8284	30.0572	29.7982	29.973	29.6556	30.3007
tr|G8JLB6|G8JLB6_HUMAN Heterogeneous nuclear ribonucleoprotein H OS=Homo sapiens GN=HNRNPH1 PE=1 SV=1;sp|P31943|HNRH1_HUMAN Heterogeneous nuclear ribonucleoprotein H OS=Homo sapiens GN=HNRNPH1 PE=1 SV=4;tr|E9PCY7|E9PCY7_HUMAN Heterogeneous nuclear ribonucl	Heterogeneous nuclear ribonucleoprotein H;Heterogeneous nuclear ribonucleoprotein H, N-terminally processed	HNRNPH1		0.507852	0.0865726		0.629606	-0.178249		0.742092	-0.181566	14	14	9	39.8	39.8	25.4	51.229	0	323.31	28972000000	274	G8JLB6;P31943;E9PCY7;D6RIU0;D6RBM0;E7EQJ0;D6RAM1;D6R9T0;D6RFM3;D6RIT2;D6RDU3;D6RJ04;D6RIH9;E7EN40;D6RDL0;H0YB39;E5RGV0;H0YBD7;D6RF17;E5RGH4;H0YAQ2;H0YBG7;E5RJ94;D6R9D3	G8JLB6;P31943;E9PCY7;D6RIU0;D6RBM0;E7EQJ0;D6RAM1;D6R9T0;D6RFM3;D6RIT2;D6RDU3;D6RJ04;D6RIH9;E7EN40	30.2678	30.2325	30.3334	30.1851	29.8153	30.0389	30.1465	30.1016	30.3259	30.1828	29.8877	29.9588
sp|Q12899|TRI26_HUMAN Tripartite motif-containing protein 26 OS=Homo sapiens GN=TRIM26 PE=1 SV=1;tr|A2AE48|A2AE48_HUMAN Tripartite motif-containing protein 26 (Fragment) OS=Homo sapiens GN=TRIM26 PE=1 SV=1	Tripartite motif-containing protein 26	TRIM26		0.0760491	0.0845909		0.287379	-0.316051		0.846473	0.80243	9	9	9	21.5	21.5	21.5	62.165	0	190.1	3049500000	99	Q12899;A2AE48;A0A0G2JIW2;A2AE50;Q5SPU2	Q12899;A2AE48	26.7665	26.4151	26.7349	25.7636	26.4364	26.5145	25.8055	26.955	26.9022	27.5912	26.8946	27.5842
tr|M0R3D6|M0R3D6_HUMAN 60S ribosomal protein L18a (Fragment) OS=Homo sapiens GN=RPL18A PE=1 SV=1;tr|M0R1A7|M0R1A7_HUMAN 60S ribosomal protein L18a OS=Homo sapiens GN=RPL18A PE=1 SV=1;sp|Q02543|RL18A_HUMAN 60S ribosomal protein L18a OS=Homo sapiens GN=RPL18	60S ribosomal protein L18a	RPL18A		0.0621522	0.0841529		0.0351949	0.038566		0.338072	-0.503283	7	7	7	41.1	41.1	41.1	16.714	0	24.293	70287000000	121	M0R3D6;M0R1A7;Q02543;M0R117;M0R0P7	M0R3D6;M0R1A7;Q02543;M0R117;M0R0P7	30.8805	31.8101	31.7615	31.2684	31.5574	31.4896	30.68	31.7889	31.7307	29.9066	31.291	31.4922
sp|Q6NZI2|PTRF_HUMAN Polymerase I and transcript release factor OS=Homo sapiens GN=PTRF PE=1 SV=1;sp|Q6NZI2-2|PTRF_HUMAN Isoform 2 of Polymerase I and transcript release factor OS=Homo sapiens GN=PTRF	Polymerase I and transcript release factor	PTRF		0.0573711	0.0835361		0.0380497	-0.0727685		0.561329	-0.638708	10	10	10	36.4	36.4	36.4	43.476	0	323.31	9690300000	178	Q6NZI2;Q6NZI2-2;Q6NZI2-3	Q6NZI2;Q6NZI2-2	28.448	28.9577	28.3655	27.5956	29.1338	28.5729	27.5751	29.0512	28.8944	27.4917	28.0209	28.0919
sp|P50402|EMD_HUMAN Emerin OS=Homo sapiens GN=EMD PE=1 SV=1;tr|Q5HY57|Q5HY57_HUMAN Emerin OS=Homo sapiens GN=EMD PE=1 SV=1	Emerin	EMD		0.173565	0.0833206		0.965047	-0.234007		0.53204	0.16573	7	7	7	41.3	41.3	41.3	28.994	0	98.009	1286500000	30	P50402;Q5HY57;F8WEQ1	P50402;Q5HY57	25.8992	25.4443	25.4146	25.1788	25.3987	25.2286	25.4084	25.4131	25.6867	25.7831	25.4653	25.757
sp|Q96QR8|PURB_HUMAN Transcriptional activator protein Pur-beta OS=Homo sapiens GN=PURB PE=1 SV=3	Transcriptional activator protein Pur-beta	PURB		0.389325	0.0830898		0.0551033	-0.0146173		0.56182	-0.639394	3	3	3	24.4	24.4	24.4	33.24	0	28.515	263390000	7	Q96QR8	Q96QR8	23.5387	23.6043	23.5122	23.4644	23.5037	23.394	23.4176	23.6359	23.3525	21.8431	23.4402	23.2045
tr|B0QYD3|B0QYD3_HUMAN DNA dC->dU-editing enzyme APOBEC-3B OS=Homo sapiens GN=APOBEC3B PE=1 SV=1;sp|Q9UH17|ABC3B_HUMAN DNA dC->dU-editing enzyme APOBEC-3B OS=Homo sapiens GN=APOBEC3B PE=1 SV=1;sp|Q9UH17-3|ABC3B_HUMAN Isoform 3 of DNA dC->dU-editing enzyme	DNA dC->dU-editing enzyme APOBEC-3B	APOBEC3B		0.133323	0.0812829		0.675943	-0.339741		0.219218	-0.104467	10	10	7	25.7	25.7	18.8	57.208	0	323.31	11113000000	190	B0QYD3;Q9UH17;Q9UH17-3;Q9UH17-2;P31941-2;P31941	B0QYD3;Q9UH17;Q9UH17-3;Q9UH17-2	28.8343	28.754	29.2219	28.5133	28.2567	28.777	28.5673	28.8372	29.1619	28.7367	28.6374	28.8789
sp|Q9BQ39|DDX50_HUMAN ATP-dependent RNA helicase DDX50 OS=Homo sapiens GN=DDX50 PE=1 SV=1;tr|A0A087WVC1|A0A087WVC1_HUMAN ATP-dependent RNA helicase DDX50 OS=Homo sapiens GN=DDX50 PE=1 SV=1	ATP-dependent RNA helicase DDX50	DDX50		0.1212	0.081068		0.00615994	-0.00774384		0.0751209	-0.0520935	23	21	21	39.8	36.1	36.1	82.564	0	323.31	13614000000	238	Q9BQ39;A0A087WVC1	Q9BQ39;A0A087WVC1	28.964	28.94	29.2684	28.2814	29.4153	29.2092	28.58	29.3401	29.009	28.7835	28.8605	29.1288
sp|P49915|GUAA_HUMAN GMP synthase [glutamine-hydrolyzing] OS=Homo sapiens GN=GMPS PE=1 SV=1;sp|P49915-2|GUAA_HUMAN Isoform 2 of GMP synthase [glutamine-hydrolyzing] OS=Homo sapiens GN=GMPS	GMP synthase [glutamine-hydrolyzing]	GMPS		0.0253489	0.0801474		0.149911	-0.569784		0.268535	-0.759111	12	12	12	26.8	26.8	26.8	76.715	0	144.14	1964100000	79	P49915;P49915-2	P49915;P49915-2	27.2337	25.9396	25.4421	27.496	23.7561	25.4136	27.9339	25.4544	24.9867	26.5278	25.3468	24.223
sp|Q9Y2R4|DDX52_HUMAN Probable ATP-dependent RNA helicase DDX52 OS=Homo sapiens GN=DDX52 PE=1 SV=3	Probable ATP-dependent RNA helicase DDX52	DDX52		0.108191	0.0765305		0.681948	-0.3067		0.763961	0.369429	6	6	6	15.5	15.5	15.5	67.497	0	57.733	494850000	35	Q9Y2R4;A0A087X1P7;A0A087WTD6;A0A087X069;A0A087X121	Q9Y2R4	24.5391	23.843	23.99	23.482	23.9882	23.7523	23.8814	23.9291	24.332	24.4928	24.091	24.667
sp|P55795|HNRH2_HUMAN Heterogeneous nuclear ribonucleoprotein H2 OS=Homo sapiens GN=HNRNPH2 PE=1 SV=1	Heterogeneous nuclear ribonucleoprotein H2	HNRNPH2		0.244455	0.0762908		0.509822	-0.823775		0.174755	-0.0813173	6	2	2	19.8	8.5	8.5	49.263	0	74.44	584760000	26	P55795	P55795	24.7285	24.8031	24.6614	24.7233	22.4547	24.3148	24.6702	24.4459	24.848	24.6978	24.3084	24.7139
sp|Q14204|DYHC1_HUMAN Cytoplasmic dynein 1 heavy chain 1 OS=Homo sapiens GN=DYNC1H1 PE=1 SV=5	Cytoplasmic dynein 1 heavy chain 1	DYNC1H1		0.155275	0.0760625		0.602606	0.213654		0.0530935	0.0754623	56	56	56	18.3	18.3	18.3	532.4	0	323.31	10312000000	249	Q14204;H0YJ21	Q14204	28.0658	28.2262	27.6536	28.3123	28.2081	27.8379	27.8953	27.7953	28.0268	28.0106	28.8059	27.1273
sp|P82933|RT09_HUMAN 28S ribosomal protein S9, mitochondrial OS=Homo sapiens GN=MRPS9 PE=1 SV=2	28S ribosomal protein S9, mitochondrial	MRPS9		0.131077	0.0740871		0.103089	0.0611216		0.0303165	0.019289	12	12	12	37.4	37.4	37.4	45.834	0	154.59	2683300000	80	P82933;H7BZC4	P82933	26.4006	26.6352	26.8943	26.3611	26.8815	26.6487	26.3143	26.5561	26.8375	26.4336	26.4401	26.892
sp|P51991|ROA3_HUMAN Heterogeneous nuclear ribonucleoprotein A3 OS=Homo sapiens GN=HNRNPA3 PE=1 SV=2;sp|P51991-2|ROA3_HUMAN Isoform 2 of Heterogeneous nuclear ribonucleoprotein A3 OS=Homo sapiens GN=HNRNPA3	Heterogeneous nuclear ribonucleoprotein A3	HNRNPA3		0.0646095	0.0688318		0.0873251	-0.130549		0.114391	-0.145074	14	14	14	34.4	34.4	34.4	39.594	0	323.31	23170000000	240	P51991;P51991-2;H7C1J8	P51991;P51991-2	29.4018	29.9061	30.0343	28.7303	30.0467	29.9671	29.0845	30.0995	29.9517	28.915	29.7641	30.0214
sp|Q7L2H7|EIF3M_HUMAN Eukaryotic translation initiation factor 3 subunit M OS=Homo sapiens GN=EIF3M PE=1 SV=1;tr|H0YCQ8|H0YCQ8_HUMAN Eukaryotic translation initiation factor 3 subunit M (Fragment) OS=Homo sapiens GN=EIF3M PE=1 SV=8;sp|Q7L2H7-2|EIF3M_HUMAN	Eukaryotic translation initiation factor 3 subunit M	EIF3M		0.0512407	0.0671419		0.130057	-0.185278		0.0493756	0.0627791	9	9	9	41.7	41.7	41.7	42.502	0	323.31	2281900000	92	Q7L2H7;H0YCQ8;Q7L2H7-2;J3KNJ2;E9PRI2;E9PRY0;E9PN86;E7ESM3	Q7L2H7;H0YCQ8;Q7L2H7-2	25.8578	26.4891	26.5911	25.3866	26.2218	26.5722	25.4703	26.6221	26.644	25.9367	26.3651	26.623
sp|P07900|HS90A_HUMAN Heat shock protein HSP 90-alpha OS=Homo sapiens GN=HSP90AA1 PE=1 SV=5;sp|P07900-2|HS90A_HUMAN Isoform 2 of Heat shock protein HSP 90-alpha OS=Homo sapiens GN=HSP90AA1	Heat shock protein HSP 90-alpha	HSP90AA1		0.0424164	0.0615298		0.129681	0.169219		0.0529251	-0.0825526	30	18	18	40.6	25.4	25.4	84.659	0	323.31	2729300000	89	P07900;P07900-2;G3V2J8;Q14568;Q58FG0;Q58FG1	P07900;P07900-2	25.6317	26.3847	25.9245	25.7681	26.0951	26.4007	25.7326	25.2614	26.7622	25.2851	26.3315	25.8919
tr|H0YN81|H0YN81_HUMAN WD repeat-containing protein 61 (Fragment) OS=Homo sapiens GN=WDR61 PE=1 SV=1;sp|Q9GZS3|WDR61_HUMAN WD repeat-containing protein 61 OS=Homo sapiens GN=WDR61 PE=1 SV=1;tr|H0YMF9|H0YMF9_HUMAN WD repeat-containing protein 61 OS=Homo sap	WD repeat-containing protein 61;WD repeat-containing protein 61, N-terminally processed	WDR61		0.0377381	0.0611471		0.045937	0.091163		0.214401	0.25645	4	4	4	29.3	29.3	29.3	32.253	0	323.31	1128000000	19	H0YN81;Q9GZS3;H0YMF9;H3BQA8;H0YL19;H0YM76;H0YLA1	H0YN81;Q9GZS3;H0YMF9;H3BQA8;H0YL19	25.7048	25.4935	24.681	24.5147	26.254	25.2007	24.4516	26.0188	25.2254	25.6736	25.4846	25.3071
sp|P61326|MGN_HUMAN Protein mago nashi homolog OS=Homo sapiens GN=MAGOH PE=1 SV=1;sp|P61326-2|MGN_HUMAN Isoform 2 of Protein mago nashi homolog OS=Homo sapiens GN=MAGOH;tr|F5H6P7|F5H6P7_HUMAN Protein mago nashi homolog 2 OS=Homo sapiens GN=MAGOHB PE=4 SV=1	Protein mago nashi homolog	MAGOH;MAGOHB		0.115486	0.0608304	+	1.32654	-2.44255		0.476805	0.202305	10	1	1	72.6	5.5	5.5	17.163	0.0079414	3.2825	1811700000	22	P61326;P61326-2;F5H6P7;F5H3U9	P61326;P61326-2;F5H6P7	25.7291	25.9801	26.1012	25.123	22.4734	22.7037	25.6271	26.1659	25.8347	25.9318	26.043	26.2599
sp|Q96N67-4|DOCK7_HUMAN Isoform 4 of Dedicator of cytokinesis protein 7 OS=Homo sapiens GN=DOCK7;sp|Q96N67-3|DOCK7_HUMAN Isoform 3 of Dedicator of cytokinesis protein 7 OS=Homo sapiens GN=DOCK7;sp|Q96N67-5|DOCK7_HUMAN Isoform 5 of Dedicator of cytokinesis	Dedicator of cytokinesis protein 7	DOCK7		0.0522697	0.0603937		0.113478	-0.138657		0.0154009	0.0170161	3	3	3	2.2	2.2	2.2	238.27	0	15.901	130230000	9	Q96N67-4;Q96N67-3;Q96N67-5;Q96N67-2;Q96N67-6;Q96N67;A0A0U1RQT6;A0A0U1RRC1;A0A0U1RQJ5;A0A1B0GUE9;A0A1B0GWE0;Q96N67-7;Q96HP0	Q96N67-4;Q96N67-3;Q96N67-5;Q96N67-2;Q96N67-6;Q96N67	23.2209	22.2452	22.0669	23.127	21.8502	21.9587	22.5941	22.109	22.6487	22.9656	22.5763	21.861
tr|E7ERS3|E7ERS3_HUMAN Zinc finger CCCH domain-containing protein 18 OS=Homo sapiens GN=ZC3H18 PE=1 SV=1;sp|Q86VM9|ZCH18_HUMAN Zinc finger CCCH domain-containing protein 18 OS=Homo sapiens GN=ZC3H18 PE=1 SV=2;sp|Q86VM9-2|ZCH18_HUMAN Isoform 2 of Zinc finge	Zinc finger CCCH domain-containing protein 18	ZC3H18		0.089087	0.0599505		0.298433	0.227691		0.175556	0.141027	20	20	20	27.1	27.1	27.1	108.94	0	323.31	9698300000	176	E7ERS3;Q86VM9;Q86VM9-2;H3BP01;H3BRH3;H3BRN6;H3BPD0	E7ERS3;Q86VM9;Q86VM9-2	28.7082	28.3074	28.3077	28.1375	28.8976	28.7914	28.2447	28.7724	28.1264	28.7058	28.0632	28.7976
sp|P68363|TBA1B_HUMAN Tubulin alpha-1B chain OS=Homo sapiens GN=TUBA1B PE=1 SV=1;tr|F5H5D3|F5H5D3_HUMAN Tubulin alpha chain OS=Homo sapiens GN=TUBA1C PE=1 SV=1;sp|Q9BQE3|TBA1C_HUMAN Tubulin alpha-1C chain OS=Homo sapiens GN=TUBA1C PE=1 SV=1;sp|P68363-2|TBA	Tubulin alpha-1B chain;Tubulin alpha-1C chain;Tubulin alpha-4A chain;Tubulin alpha-8 chain	TUBA1B;TUBA1C;TUBA4A;TUBA8		0.127201	0.0598977		0.144581	-0.101218		0.0693998	-0.0488497	19	19	1	48.6	48.6	3.1	50.151	0	323.31	99494000000	535	P68363;F5H5D3;Q9BQE3;P68363-2;P68366-2;P68366;F8VVB9;C9J2C0;Q9NY65-2;Q9NY65;F8VRZ4;F8VS66;F8VX09;F8VWV9;C9JDS9;C9K0S6;C9JDL2;C9JEV8;C9JQ00;C9JJQ8;V9GZ17;F8VRK0;F8VXZ7;F8W0F6;Q9H853	P68363;F5H5D3;Q9BQE3;P68363-2;P68366-2;P68366;F8VVB9;C9J2C0;Q9NY65-2;Q9NY65	31.9593	31.7651	31.8895	32.0647	31.3634	31.7025	32.0117	31.4885	31.9341	32.0469	31.8235	31.4172
sp|P67775|PP2AA_HUMAN Serine/threonine-protein phosphatase 2A catalytic subunit alpha isoform OS=Homo sapiens GN=PPP2CA PE=1 SV=1;sp|P62714|PP2AB_HUMAN Serine/threonine-protein phosphatase 2A catalytic subunit beta isoform OS=Homo sapiens GN=PPP2CB PE=1 SV	Serine/threonine-protein phosphatase 2A catalytic subunit alpha isoform;Serine/threonine-protein phosphatase 2A catalytic subunit beta isoform	PPP2CA;PPP2CB		0.0266225	0.0589352		0.194883	-0.441518		0.180934	-0.309095	7	7	7	26.5	26.5	26.5	35.594	0	86.194	2148200000	56	P67775;P62714;P67775-2;E7ESG8;E5RHC1;H0YC23;E5RFI3;E5RHP4;E5RJX4;H0YBN9	P67775;P62714;P67775-2	25.7124	25.9009	27.1681	26.7742	24.5663	25.9395	27.2897	25.2849	26.03	25.8134	26.4182	25.4456
tr|D6R938|D6R938_HUMAN Calcium/calmodulin-dependent protein kinase (CaM kinase) II delta, isoform CRA_e OS=Homo sapiens GN=CAMK2D PE=1 SV=1;tr|E9PBG7|E9PBG7_HUMAN Calcium/calmodulin-dependent protein kinase type II subunit delta OS=Homo sapiens GN=CAMK2D P	Calcium/calmodulin-dependent protein kinase type II subunit delta	CAMK2D		0.0202095	0.0588423		0.161548	0.432109		0.485051	0.98989	3	3	3	7.4	7.4	7.4	56.298	0	6.8745	145600000	7	D6R938;E9PBG7;E9PF82;Q13557-8;Q13557-12;Q13557-10;Q13557;Q13557-6;Q13557-11;H0Y9J2;Q13557-9;Q13557-5;Q13557-3;Q13557-4;D6RHX9;E9PBE8;E7EQE4;H7BXS4;Q8WU40;Q5SWX3;A0A0A0MS52;A0A0A0MT11;Q13554-7;Q9UQM7;Q13554-4;Q9UQM7-2;Q13554-6;Q13555-10;Q13554-3;Q13554-8;Q13554-5;Q13555-3;Q13555-5;Q13555-4;Q13555-7;Q13555-9;Q13554-2;Q13555-2;Q13555-8;Q13555;Q13555-6;Q13554	D6R938;E9PBG7;E9PF82;Q13557-8;Q13557-12;Q13557-10;Q13557;Q13557-6;Q13557-11;H0Y9J2;Q13557-9;Q13557-5;Q13557-3;Q13557-4	23.3693	21.9726	21.8756	23.5777	23.0342	21.7254	24.0245	21.6225	21.3941	23.9024	23.0209	23.0874
tr|A0A0D9SF85|A0A0D9SF85_HUMAN Pro-neuregulin-1, membrane-bound isoform (Fragment) OS=Homo sapiens GN=NRG1 PE=1 SV=1;tr|E7EX30|E7EX30_HUMAN Pro-neuregulin-1, membrane-bound isoform (Fragment) OS=Homo sapiens GN=NRG1 PE=1 SV=1;tr|H0YBA3|H0YBA3_HUMAN Pro-neu	Pro-neuregulin-1, membrane-bound isoform;Neuregulin-1	NRG1		0.111431	0.0587438		0.430086	-1.89146		0.272418	-0.140821	1	1	1	7.8	7.8	7.8	21.133	0.0049813	3.5014	3429800000	12	A0A0D9SF85;E7EX30;H0YBA3;Q02297-8;Q02297-4;Q02297-12;Q02297-9;Q02297-3;Q02297-11;Q02297-7;Q02297;Q02297-6;Q02297-2	A0A0D9SF85;E7EX30;H0YBA3;Q02297-8;Q02297-4;Q02297-12;Q02297-9;Q02297-3;Q02297-11;Q02297-7;Q02297;Q02297-6;Q02297-2	27.2491	27.3539	27.7086	27.3303	21.7348	27.3958	27.1241	27.4523	27.559	26.9778	27.5313	27.2038
tr|X6RAL5|X6RAL5_HUMAN Histone deacetylase complex subunit SAP18 OS=Homo sapiens GN=SAP18 PE=1 SV=1;sp|O00422|SAP18_HUMAN Histone deacetylase complex subunit SAP18 OS=Homo sapiens GN=SAP18 PE=1 SV=1;tr|H7BZW6|H7BZW6_HUMAN Histone deacetylase complex subuni	Histone deacetylase complex subunit SAP18	SAP18		0.0900101	0.0581779		0.349848	0.16781		0.555967	-0.271272	11	11	11	58.1	58.1	58.1	19.526	0	323.31	30126000000	364	X6RAL5;O00422;H7BZW6;U3KQ12;U3KPY7	X6RAL5;O00422;H7BZW6	29.8853	30.1349	30.3332	30.2125	30.133	30.3369	29.9906	30.4179	29.7704	29.6576	29.7157	29.9919
tr|F6S8N6|F6S8N6_HUMAN Protein-L-isoaspartate(D-aspartate) O-methyltransferase OS=Homo sapiens GN=PCMT1 PE=1 SV=1;tr|A0A0A0MRJ6|A0A0A0MRJ6_HUMAN Protein-L-isoaspartate O-methyltransferase OS=Homo sapiens GN=PCMT1 PE=1 SV=1;tr|H7BY58|H7BY58_HUMAN Protein-L-	Protein-L-isoaspartate O-methyltransferase;Protein-L-isoaspartate(D-aspartate) O-methyltransferase	PCMT1		0.0215947	0.0569471		0.121066	-0.367699		0.0195905	-0.0561962	10	10	10	52.8	52.8	52.8	26.626	0	175.3	3251100000	87	F6S8N6;A0A0A0MRJ6;H7BY58;P22061;P22061-2;F8WDT3;F8WAV5;F8WAX2;H7C4X2;C9J0F2	F6S8N6;A0A0A0MRJ6;H7BY58;P22061;P22061-2	27.7487	26.5092	26.1569	27.9809	25.2047	25.9553	28.1445	26.4497	25.6497	27.6041	26.9346	25.5367
sp|P50990-2|TCPQ_HUMAN Isoform 2 of T-complex protein 1 subunit theta OS=Homo sapiens GN=CCT8;sp|P50990|TCPQ_HUMAN T-complex protein 1 subunit theta OS=Homo sapiens GN=CCT8 PE=1 SV=4;sp|P50990-3|TCPQ_HUMAN Isoform 3 of T-complex protein 1 subunit theta OS=	T-complex protein 1 subunit theta	CCT8		0.0268026	0.0569197		0.24579	-0.406151		0.247033	0.207347	9	9	9	21	21	21	57.645	0	41.713	696690000	32	P50990-2;P50990;P50990-3;H7C4C8;H7C2U0	P50990-2;P50990;P50990-3	25.1579	23.2399	23.0667	24.4579	22.3631	23.2542	24.234	23.43	23.6298	24.3882	23.9236	23.6039
tr|A6NJD9|A6NJD9_HUMAN 39S ribosomal protein L23, mitochondrial OS=Homo sapiens GN=MRPL23 PE=1 SV=1;tr|A8MVT4|A8MVT4_HUMAN 39S ribosomal protein L23, mitochondrial OS=Homo sapiens GN=MRPL23 PE=1 SV=1;tr|A8MYK1|A8MYK1_HUMAN 39S ribosomal protein L23, mitoch	39S ribosomal protein L23, mitochondrial	MRPL23		0.0540298	0.0564804		0.0302085	0.0315094		0.119713	-0.0994962	5	5	5	27.6	27.6	27.6	18.529	0	53.695	1954100000	64	A6NJD9;A8MVT4;A8MYK1;Q16540;H7C2P7	A6NJD9;A8MVT4;A8MYK1;Q16540;H7C2P7	25.9391	26.2027	26.7589	25.8754	26.6641	26.2862	25.7093	26.5082	26.5138	25.8762	26.3634	26.1931
sp|P82912-2|RT11_HUMAN Isoform 2 of 28S ribosomal protein S11, mitochondrial OS=Homo sapiens GN=MRPS11;sp|P82912|RT11_HUMAN 28S ribosomal protein S11, mitochondrial OS=Homo sapiens GN=MRPS11 PE=1 SV=2;tr|H0YL99|H0YL99_HUMAN 28S ribosomal protein S11, mitoc	28S ribosomal protein S11, mitochondrial	MRPS11		0.0413612	0.0548286		0.0387826	0.0505714		0.169163	-0.208605	4	4	4	22.3	22.3	22.3	20.459	0	40.048	1536600000	27	P82912-2;P82912;H0YL99;P82912-3	P82912-2;P82912;H0YL99;P82912-3	26.127	25.6237	25.7879	25.7944	25.6623	26.0691	24.9473	26.317	26.1098	25.2373	25.6288	25.8822
sp|Q9BXP5-5|SRRT_HUMAN Isoform 5 of Serrate RNA effector molecule homolog OS=Homo sapiens GN=SRRT;sp|Q9BXP5-4|SRRT_HUMAN Isoform 4 of Serrate RNA effector molecule homolog OS=Homo sapiens GN=SRRT;sp|Q9BXP5-2|SRRT_HUMAN Isoform 2 of Serrate RNA effector mol	Serrate RNA effector molecule homolog	SRRT		0.0335951	0.0547384		1.14139	1.20698		0.431698	-1.20842	7	7	7	9.4	9.4	9.4	96.221	0	93.393	1055400000	20	Q9BXP5-5;Q9BXP5-4;Q9BXP5-2;Q9BXP5-3;Q9BXP5;H7C3A1;H7C0U8;A0A0A0MSP6	Q9BXP5-5;Q9BXP5-4;Q9BXP5-2;Q9BXP5-3;Q9BXP5	24.4013	25.5099	24.6635	25.5377	26.2831	26.2106	24.6522	25.6247	24.1336	21.552	23.842	25.3912
tr|D6RA57|D6RA57_HUMAN Translation machinery-associated protein 16 OS=Homo sapiens GN=TMA16 PE=1 SV=1;tr|H0Y9X1|H0Y9X1_HUMAN Translation machinery-associated protein 16 (Fragment) OS=Homo sapiens GN=TMA16 PE=1 SV=1;sp|Q96EY4|TMA16_HUMAN Translation machine	Translation machinery-associated protein 16	TMA16		0.0213491	0.0537643		0.359469	0.653513		0.12906	-0.584933	2	2	2	24.3	24.3	24.3	17.155	0	90.231	737070000	28	D6RA57;H0Y9X1;Q96EY4	D6RA57;H0Y9X1;Q96EY4	24.9016	23.5704	24.5897	25.201	25.0418	24.6181	25.0611	25.0138	22.8255	25.5265	20.7569	24.8622
tr|M0R0F0|M0R0F0_HUMAN 40S ribosomal protein S5 (Fragment) OS=Homo sapiens GN=RPS5 PE=1 SV=1;sp|P46782|RS5_HUMAN 40S ribosomal protein S5 OS=Homo sapiens GN=RPS5 PE=1 SV=4;tr|M0R0R2|M0R0R2_HUMAN 40S ribosomal protein S5 OS=Homo sapiens GN=RPS5 PE=1 SV=1;tr	40S ribosomal protein S5;40S ribosomal protein S5, N-terminally processed	RPS5		0.0538795	0.0524254		0.100482	0.0995242		0.421369	-0.378609	12	12	12	66.5	66.5	66.5	22.391	0	323.31	180730000000	371	M0R0F0;P46782;M0R0R2;M0QZN2	M0R0F0;P46782;M0R0R2;M0QZN2	32.7033	32.4614	33.0942	32.4128	32.816	33.1714	32.1452	33.0412	32.9152	31.8391	32.3896	32.7371
sp|P55884|EIF3B_HUMAN Eukaryotic translation initiation factor 3 subunit B OS=Homo sapiens GN=EIF3B PE=1 SV=3;sp|P55884-2|EIF3B_HUMAN Isoform 2 of Eukaryotic translation initiation factor 3 subunit B OS=Homo sapiens GN=EIF3B;tr|C9JZG1|C9JZG1_HUMAN Eukaryot	Eukaryotic translation initiation factor 3 subunit B	EIF3B		0.0832931	0.0519149		0.0401042	-0.0304979		0.0157605	-0.0142237	17	17	17	27.9	27.9	27.9	92.48	0	323.31	7626600000	194	P55884;P55884-2;C9JZG1;C9JQN7	P55884;P55884-2;C9JZG1	27.8847	28.0675	28.1867	27.7443	27.8697	28.2776	27.596	28.2549	28.1323	27.5649	28.0597	28.3159
sp|P46821|MAP1B_HUMAN Microtubule-associated protein 1B OS=Homo sapiens GN=MAP1B PE=1 SV=2	Microtubule-associated protein 1B;MAP1B heavy chain;MAP1 light chain LC1	MAP1B		0.0636689	0.0513179		0.306851	-0.137775		1.28254	0.812312	9	9	9	6.2	6.2	6.2	270.63	0	149.51	1595800000	74	P46821;D6RA32;D6RCL2;D6RGJ3;D6RA40;E9PGC8;P78559;P78559-2	P46821	25.3628	26.0913	25.8816	25.647	25.6145	25.5069	25.4077	25.7512	26.0229	26.8266	26.7243	26.0677
sp|Q15149|PLEC_HUMAN Plectin OS=Homo sapiens GN=PLEC PE=1 SV=3	Plectin	PLEC		0.137763	0.0513172		0.728695	0.290765		0.0177411	0.0171	176	176	10	46.4	46.4	2.3	531.78	0	323.31	79733000000	1775	Q15149	Q15149	31.4802	31.6199	31.1924	31.5988	32.001	31.411	31.3281	31.4908	31.3197	31.3156	31.9788	30.8955
sp|Q9HD33-2|RM47_HUMAN Isoform 2 of 39S ribosomal protein L47, mitochondrial OS=Homo sapiens GN=MRPL47;sp|Q9HD33|RM47_HUMAN 39S ribosomal protein L47, mitochondrial OS=Homo sapiens GN=MRPL47 PE=1 SV=2	39S ribosomal protein L47, mitochondrial	MRPL47		0.0814406	0.050588		0.826046	-0.601314		0.401746	-0.19918	6	6	6	23.9	23.9	23.9	27.085	0	24.782	1313800000	56	Q9HD33-2;Q9HD33;Q9HD33-3	Q9HD33-2;Q9HD33	25.7696	25.7623	26.0284	25.3637	24.673	25.5679	25.5256	25.6886	26.1942	25.4912	25.695	25.6247
sp|Q12797|ASPH_HUMAN Aspartyl/asparaginyl beta-hydroxylase OS=Homo sapiens GN=ASPH PE=1 SV=3;sp|Q12797-10|ASPH_HUMAN Isoform 10 of Aspartyl/asparaginyl beta-hydroxylase OS=Homo sapiens GN=ASPH	Aspartyl/asparaginyl beta-hydroxylase	ASPH		0.155783	0.0483411		0.298092	-0.158376	+	2.33502	0.46979	12	12	12	24.3	24.3	24.3	85.862	0	207.01	8508400000	94	Q12797;Q12797-10;A0A0A0MSK8;E5RG56;Q12797-6;Q12797-2;E5RHJ2;E5RHK2;A0A087WUJ2;A0A087WW51;E5RG29;Q12797-7;Q12797-9;Q12797-5;Q12797-8	Q12797;Q12797-10	28.4583	28.3718	28.1394	28.313	27.7063	28.3301	28.1421	28.3466	28.3359	28.7973	28.7883	28.6482
sp|Q9H307|PININ_HUMAN Pinin OS=Homo sapiens GN=PNN PE=1 SV=4;sp|Q9H307-2|PININ_HUMAN Isoform 2 of Pinin OS=Homo sapiens GN=PNN	Pinin	PNN		0.0797966	0.0474122		0.334475	0.250002		0.0659511	0.0415446	37	36	36	46.4	46.4	46.4	81.613	0	323.31	89941000000	722	Q9H307;Q9H307-2;G3V5F0;G3V579	Q9H307;Q9H307-2	31.4665	31.7679	31.6298	31.3876	32.2247	31.8597	31.3662	31.9548	31.401	31.4324	31.6055	31.8088
sp|Q1KMD3|HNRL2_HUMAN Heterogeneous nuclear ribonucleoprotein U-like protein 2 OS=Homo sapiens GN=HNRNPUL2 PE=1 SV=1;tr|H3BQZ7|H3BQZ7_HUMAN HCG2044799 OS=Homo sapiens GN=HNRNPUL2-BSCL2 PE=4 SV=1	Heterogeneous nuclear ribonucleoprotein U-like protein 2	HNRNPUL2;HNRNPUL2-BSCL2		0.0377755	0.0474065		0.0208087	-0.0224133		0.695207	0.498332	23	23	23	30.7	30.7	30.7	85.104	0	323.31	15770000000	219	Q1KMD3;H3BQZ7	Q1KMD3;H3BQZ7	28.7681	28.8264	29.6451	29.1097	28.6844	29.236	28.4006	29.2876	29.4093	29.3995	29.5343	29.6587
sp|Q9Y5S9|RBM8A_HUMAN RNA-binding protein 8A OS=Homo sapiens GN=RBM8A PE=1 SV=1;sp|Q9Y5S9-2|RBM8A_HUMAN Isoform 2 of RNA-binding protein 8A OS=Homo sapiens GN=RBM8A	RNA-binding protein 8A	RBM8A		0.0977231	0.0466563		0.321954	0.138146		0.0147176	-0.00646019	9	9	9	60.3	60.3	60.3	19.889	0	323.31	40044000000	225	Q9Y5S9;Q9Y5S9-2;A0A0J9YW13	Q9Y5S9;Q9Y5S9-2	30.349	30.6843	30.5275	30.4017	30.6998	30.7338	30.4454	30.7306	30.2448	30.5277	30.4048	30.469
sp|Q96DV4|RM38_HUMAN 39S ribosomal protein L38, mitochondrial OS=Homo sapiens GN=MRPL38 PE=1 SV=2	39S ribosomal protein L38, mitochondrial	MRPL38		0.0381883	0.0454369		0.0927849	-0.0792472		0.0620913	0.0569948	5	5	5	15.5	15.5	15.5	44.596	0	60.814	636050000	38	Q96DV4;Q96DV4-2	Q96DV4	24.0595	24.6968	25.0378	24.6661	24.2867	24.4673	24.2537	24.2831	25.121	24.3218	24.7666	24.7404
tr|H3BLZ8|H3BLZ8_HUMAN Probable ATP-dependent RNA helicase DDX17 OS=Homo sapiens GN=DDX17 PE=1 SV=1;sp|Q92841|DDX17_HUMAN Probable ATP-dependent RNA helicase DDX17 OS=Homo sapiens GN=DDX17 PE=1 SV=2;sp|Q92841-1|DDX17_HUMAN Isoform 2 of Probable ATP-depende	Probable ATP-dependent RNA helicase DDX17	DDX17		0.0730886	0.0437603		0.0376317	-0.018762		0.533402	0.301483	22	16	16	36	28.9	28.9	80.439	0	323.31	8744500000	205	H3BLZ8;Q92841;Q92841-1;Q92841-3;Q92841-2;A0A0U1RQJ0	H3BLZ8;Q92841;Q92841-1;Q92841-3;Q92841-2	28.2309	28.1687	28.7019	28.1403	28.2518	28.5219	28.0761	28.4847	28.4095	28.2525	28.9979	28.6243
sp|Q9P258|RCC2_HUMAN Protein RCC2 OS=Homo sapiens GN=RCC2 PE=1 SV=2	Protein RCC2	RCC2		0.0128576	0.0425618		0.0222717	-0.0809371		0.180059	0.565008	12	12	12	30.8	30.8	30.8	56.084	0	188.21	2055900000	93	Q9P258	Q9P258	26.8251	25.5467	24.8821	27.1578	24.6507	25.0749	27.5616	24.9824	24.5822	27.548	26.3006	24.9727
sp|Q13509|TBB3_HUMAN Tubulin beta-3 chain OS=Homo sapiens GN=TUBB3 PE=1 SV=2;tr|A0A0B4J269|A0A0B4J269_HUMAN Uncharacterized protein OS=Homo sapiens PE=1 SV=1;sp|Q13509-2|TBB3_HUMAN Isoform 2 of Tubulin beta-3 chain OS=Homo sapiens GN=TUBB3	Tubulin beta-3 chain	TUBB3		0.156308	0.0424366		0.113071	0.0361551		0.669606	0.207064	17	4	4	46.7	18.4	18.4	50.432	0	46.156	792490000	38	Q13509;A0A0B4J269;Q13509-2;G3V2A3;G3V5W4;G3V2R8;G3V3R4;G3V2N6;G3V3J6;G3V3W7	Q13509;A0A0B4J269;Q13509-2	24.8087	24.7562	24.8147	24.7685	24.6955	24.8968	24.839	24.5513	24.8619	25.1304	24.7893	24.9537
sp|Q96T23-2|RSF1_HUMAN Isoform 2 of Remodeling and spacing factor 1 OS=Homo sapiens GN=RSF1;sp|Q96T23|RSF1_HUMAN Remodeling and spacing factor 1 OS=Homo sapiens GN=RSF1 PE=1 SV=2;sp|Q96T23-3|RSF1_HUMAN Isoform 3 of Remodeling and spacing factor 1 OS=Homo s	Remodeling and spacing factor 1	RSF1		0.0500572	0.0392882		0.0948338	-0.0698414		0.775297	0.500864	28	28	28	22.9	22.9	22.9	160.13	0	323.31	10379000000	207	Q96T23-2;Q96T23;Q96T23-3;H0YCN2;H0YER1;H7C306;H0YDG9;H0YEX0	Q96T23-2;Q96T23;Q96T23-3;H0YCN2;H0YER1	28.9616	28.125	28.2181	27.863	28.756	28.3584	28.3357	28.4957	28.3555	29.296	28.3245	29.0689
sp|Q3KQU3-2|MA7D1_HUMAN Isoform 2 of MAP7 domain-containing protein 1 OS=Homo sapiens GN=MAP7D1;sp|Q3KQU3-4|MA7D1_HUMAN Isoform 4 of MAP7 domain-containing protein 1 OS=Homo sapiens GN=MAP7D1;sp|Q3KQU3|MA7D1_HUMAN MAP7 domain-containing protein 1 OS=Homo s	MAP7 domain-containing protein 1	MAP7D1		0.0754404	0.0390244		0.0329197	0.0166353		0.873917	0.460658	14	14	14	24.7	24.7	24.7	88.725	0	194.16	3740400000	117	Q3KQU3-2;Q3KQU3-4;Q3KQU3;Q3KQU3-3;E9PLH3;C9JIR3;H0YF21	Q3KQU3-2;Q3KQU3-4;Q3KQU3	26.9987	27.1383	26.8108	26.8552	27.0956	26.9299	26.6409	27.0364	27.1534	27.0507	27.7024	27.4596
sp|Q9NWH9|SLTM_HUMAN SAFB-like transcription modulator OS=Homo sapiens GN=SLTM PE=1 SV=2;tr|H7C3F4|H7C3F4_HUMAN SAFB-like transcription modulator (Fragment) OS=Homo sapiens GN=SLTM PE=1 SV=1;sp|Q9NWH9-3|SLTM_HUMAN Isoform 2 of SAFB-like transcription modul	SAFB-like transcription modulator	SLTM		0.050361	0.0384407		0.0914881	0.099966		0.124343	0.160714	15	15	15	18.2	18.2	18.2	117.15	0	202.78	5509400000	86	Q9NWH9;H7C3F4;Q9NWH9-3;H7BXE3;H0YMM0;H0YKH2;H0YL55;H0YLW7;H0YMW8;H0YNF3;H0YMR6;H0YLE6;H0YKU6	Q9NWH9;H7C3F4;Q9NWH9-3	27.1988	27.782	27.6445	26.9585	27.7532	28.0983	27.1797	27.8513	27.479	26.9159	27.667	28.4092
sp|P38919|IF4A3_HUMAN Eukaryotic initiation factor 4A-III OS=Homo sapiens GN=EIF4A3 PE=1 SV=4	Eukaryotic initiation factor 4A-III;Eukaryotic initiation factor 4A-III, N-terminally processed	EIF4A3		0.105631	0.0378838		0.0237174	0.017381		0.063542	0.0263023	28	28	23	64.7	64.7	58.9	46.871	0	323.31	174700000000	624	P38919;I3L3H2;C9JUF0	P38919	32.5611	32.7614	32.7365	32.292	32.6602	33.0453	32.4236	32.7426	32.7791	32.4975	32.7445	32.7822
tr|F5GY37|F5GY37_HUMAN Prohibitin-2 OS=Homo sapiens GN=PHB2 PE=1 SV=1;tr|J3KPX7|J3KPX7_HUMAN Prohibitin-2 OS=Homo sapiens GN=PHB2 PE=1 SV=2;sp|Q99623|PHB2_HUMAN Prohibitin-2 OS=Homo sapiens GN=PHB2 PE=1 SV=2;sp|Q99623-2|PHB2_HUMAN Isoform 2 of Prohibitin-2	Prohibitin-2	PHB2		0.0435118	0.0366084		0.0631728	-0.0542444		0.572981	0.389304	10	10	10	44.6	44.6	44.6	29.723	0	61.269	1970200000	92	F5GY37;J3KPX7;Q99623;Q99623-2;F5GWA7;F5H3X6;F5H0C5;F5H2D2	F5GY37;J3KPX7;Q99623;Q99623-2;F5GWA7;F5H3X6	26.2826	26.0419	25.8477	26.2539	25.7478	25.898	25.6215	25.9374	26.5035	26.3717	26.7003	26.1584
sp|Q96P70|IPO9_HUMAN Importin-9 OS=Homo sapiens GN=IPO9 PE=1 SV=3	Importin-9	IPO9		0.0120084	0.0339724		0.129549	-0.350979		0.156338	-0.431833	7	7	7	13.1	13.1	13.1	115.96	0	147.23	1158100000	46	Q96P70	Q96P70	26.6951	25.352	24.2893	26.6123	24.2672	24.302	26.6351	25.0017	24.5978	26.2319	25.2855	23.4216
sp|P51398-2|RT29_HUMAN Isoform 2 of 28S ribosomal protein S29, mitochondrial OS=Homo sapiens GN=DAP3;sp|P51398-3|RT29_HUMAN Isoform 3 of 28S ribosomal protein S29, mitochondrial OS=Homo sapiens GN=DAP3;sp|P51398|RT29_HUMAN 28S ribosomal protein S29, mitoch	28S ribosomal protein S29, mitochondrial	DAP3		0.0541783	0.0332495		0.0948032	-0.0670967		0.371383	-0.190472	14	14	14	44.8	44.8	44.8	41.044	0	323.31	8538800000	170	P51398-2;P51398-3;P51398;V9GZ03;V9GYA7;V9GYL9;V9GZ61;V9GYC9;V9GYJ9;V9GYW1;V9GY11;V9GYF7;V9GYJ3	P51398-2;P51398-3;P51398;V9GZ03;V9GYA7;V9GYL9;V9GZ61;V9GYC9;V9GYJ9	28.3056	28.465	28.6456	28.0347	28.5029	28.5776	28.0642	28.6295	28.6228	28.0847	28.2163	28.4441
sp|Q5SY16|NOL9_HUMAN Polynucleotide 5-hydroxyl-kinase NOL9 OS=Homo sapiens GN=NOL9 PE=1 SV=1	Polynucleotide 5-hydroxyl-kinase NOL9	NOL9		0.0614171	0.0326786		1.23629	-0.49142		0.668532	0.3675	10	10	10	21.4	21.4	21.4	79.322	0	310.33	1593800000	62	Q5SY16	Q5SY16	25.9767	25.9599	26.0625	25.3929	25.5294	25.5046	25.8147	25.7571	26.3293	26.5983	26.0154	26.3899
sp|P53618|COPB_HUMAN Coatomer subunit beta OS=Homo sapiens GN=COPB1 PE=1 SV=3;tr|E9PP73|E9PP73_HUMAN Coatomer subunit beta (Fragment) OS=Homo sapiens GN=COPB1 PE=1 SV=8	Coatomer subunit beta	COPB1		0.04767	0.032142		0.609256	0.26853		0.0408919	-0.0539532	13	13	13	21.1	21.1	21.1	107.14	0	109.64	1513000000	55	P53618;E9PP73;E9PP63;E9PKQ1	P53618;E9PP73	26.1364	25.9271	25.5779	26.3115	25.928	26.111	26.17	25.6346	25.7403	26.1128	26.3046	24.9657
sp|P08708|RS17_HUMAN 40S ribosomal protein S17 OS=Homo sapiens GN=RPS17 PE=1 SV=2;tr|H0YN88|H0YN88_HUMAN 40S ribosomal protein S17 OS=Homo sapiens GN=RPS17 PE=1 SV=1;tr|A0A075B716|A0A075B716_HUMAN 40S ribosomal protein S17 OS=Homo sapiens GN=RPS17 PE=1 SV=	40S ribosomal protein S17	RPS17		0.04776	0.031798		0.00517269	0.00504176		0.780097	-0.505404	8	8	8	62.2	62.2	62.2	15.55	0	323.31	220790000000	413	P08708;H0YN88;A0A075B716;H0YN73;H3BNC9	P08708;H0YN88;A0A075B716	32.9707	33.0502	33.1991	32.5956	33.3761	33.1681	32.6501	33.4038	33.0707	32.1365	32.6632	32.8087
sp|Q9BYG3|MK67I_HUMAN MKI67 FHA domain-interacting nucleolar phosphoprotein OS=Homo sapiens GN=NIFK PE=1 SV=1;tr|C9J808|C9J808_HUMAN MKI67 FHA domain-interacting nucleolar phosphoprotein (Fragment) OS=Homo sapiens GN=NIFK PE=1 SV=8	MKI67 FHA domain-interacting nucleolar phosphoprotein	NIFK		0.0214492	0.0311031		0.0254601	0.0413125		0.0616193	-0.109004	14	14	14	51.5	51.5	51.5	34.222	0	323.31	8407500000	158	Q9BYG3;C9J808;C9J6C5;H7BZL0	Q9BYG3;C9J808	27.7096	28.6033	28.4597	27.5948	28.8784	28.33	27.4852	28.8407	28.3534	27.1822	28.5256	28.6445
tr|F8WAJ0|F8WAJ0_HUMAN RNA helicase OS=Homo sapiens GN=DDX31 PE=1 SV=2;sp|Q9H8H2|DDX31_HUMAN Probable ATP-dependent RNA helicase DDX31 OS=Homo sapiens GN=DDX31 PE=1 SV=2;sp|Q9H8H2-4|DDX31_HUMAN Isoform 4 of Probable ATP-dependent RNA helicase DDX31 OS=Homo	Probable ATP-dependent RNA helicase DDX31	DDX31		0.0309978	0.0304635		0.063752	0.0905088		0.798177	0.904882	7	7	7	12.6	12.6	12.6	83.515	0	100.22	681050000	31	F8WAJ0;Q9H8H2;Q9H8H2-4;Q9H8H2-2	F8WAJ0;Q9H8H2;Q9H8H2-4;Q9H8H2-2	24.417	23.687	23.7388	23.514	24.8755	23.6334	23.4907	23.9675	24.2933	24.2639	24.4479	25.7542
sp|P62995|TRA2B_HUMAN Transformer-2 protein homolog beta OS=Homo sapiens GN=TRA2B PE=1 SV=1;sp|P62995-3|TRA2B_HUMAN Isoform 3 of Transformer-2 protein homolog beta OS=Homo sapiens GN=TRA2B;tr|H7C2L4|H7C2L4_HUMAN Transformer-2 protein homolog beta (Fragment	Transformer-2 protein homolog beta	TRA2B		0.0237638	0.0303701		0.122606	-0.142441		0.00599276	0.00563939	12	12	11	46.5	46.5	43.4	33.665	0	214.17	104970000000	377	P62995;P62995-3;H7C2L4;H7BXF3;P62995-2	P62995;P62995-3;H7C2L4;H7BXF3	31.1781	32.2536	32.3956	31.4175	31.3601	32.5312	31.546	32.0312	32.159	31.4476	32.029	32.2766
sp|Q00839|HNRPU_HUMAN Heterogeneous nuclear ribonucleoprotein U OS=Homo sapiens GN=HNRNPU PE=1 SV=6	Heterogeneous nuclear ribonucleoprotein U	HNRNPU		0.0526459	0.0280329		0.842611	-0.340112		0.772363	0.322993	32	32	3	36.8	36.8	2.4	90.583	0	323.31	229320000000	717	Q00839;Q5RI18	Q00839	33.1912	32.9656	33.1208	32.6606	32.6346	32.878	32.8237	32.9752	33.3946	33.4073	33.224	33.5311
sp|O95251-4|KAT7_HUMAN Isoform 4 of Histone acetyltransferase KAT7 OS=Homo sapiens GN=KAT7;sp|O95251|KAT7_HUMAN Histone acetyltransferase KAT7 OS=Homo sapiens GN=KAT7 PE=1 SV=1;tr|E7EUP3|E7EUP3_HUMAN Histone acetyltransferase OS=Homo sapiens GN=KAT7 PE=1 S	Histone acetyltransferase KAT7;Histone acetyltransferase	KAT7		0.022392	0.0261167		0.45137	-0.41942		0.935986	1.14275	13	13	13	28.4	28.4	28.4	66.947	0	323.31	4656200000	84	O95251-4;O95251;E7EUP3;O95251-2;O95251-3;O95251-5;D6RFZ5	O95251-4;O95251;E7EUP3;O95251-2;O95251-3;O95251-5	27.5525	26.4992	26.5451	25.8374	27.0652	26.3576	26.4866	26.9316	27.1003	28.7706	26.9469	28.2292
sp|Q96HJ9-2|CG055_HUMAN Isoform 2 of UPF0562 protein C7orf55 OS=Homo sapiens GN=C7orf55;tr|A0A0A6YYJ8|A0A0A6YYJ8_HUMAN Putative RNA-binding protein Luc7-like 2 OS=Homo sapiens GN=LUC7L2 PE=4 SV=1;sp|Q9Y383-3|LC7L2_HUMAN Isoform 3 of Putative RNA-binding pr	Putative RNA-binding protein Luc7-like 2	LUC7L2		0.040628	0.0243181		0.173807	0.143164		0.611058	-0.654964	3	3	3	7.9	7.9	7.9	54.223	0	20.839	373410000	24	Q96HJ9-2;A0A0A6YYJ8;Q9Y383-3;Q9Y383-2;Q9Y383;B8ZZ10;A8MYV2;Q9NQ29-2;Q9NQ29-3;Q9NQ29	Q96HJ9-2;A0A0A6YYJ8;Q9Y383-3;Q9Y383-2;Q9Y383	24.062	23.8002	23.9307	24.1902	23.5672	24.3919	24.2806	23.6711	23.7682	22.3743	23.7865	23.5942
sp|Q8NCA5-2|FA98A_HUMAN Isoform 2 of Protein FAM98A OS=Homo sapiens GN=FAM98A;sp|Q8NCA5|FA98A_HUMAN Protein FAM98A OS=Homo sapiens GN=FAM98A PE=1 SV=1;tr|E9PH82|E9PH82_HUMAN Protein FAM98A OS=Homo sapiens GN=FAM98A PE=1 SV=1	Protein FAM98A	FAM98A		0.0549496	0.0234502		0.0238642	0.019563		0.347161	0.13055	8	8	8	19.7	19.7	19.7	55.272	0	323.31	2160400000	62	Q8NCA5-2;Q8NCA5;E9PH82;Q52LJ0;Q52LJ0-2;C9J3G8	Q8NCA5-2;Q8NCA5;E9PH82	26.2208	26.296	26.4031	25.8952	26.7169	26.2962	26.0124	26.4586	26.3786	26.3244	26.3567	26.5602
tr|F5GWX5|F5GWX5_HUMAN Chromodomain-helicase-DNA-binding protein 4 OS=Homo sapiens GN=CHD4 PE=1 SV=1;tr|A0A0C4DGG9|A0A0C4DGG9_HUMAN Chromodomain-helicase-DNA-binding protein 4 OS=Homo sapiens GN=CHD4 PE=1 SV=1;sp|Q14839|CHD4_HUMAN Chromodomain-helicase-DNA	Chromodomain-helicase-DNA-binding protein 4	CHD4		0.0466025	0.0210654		0.0106139	0.00634193		0.373823	0.272917	28	28	20	23.4	23.4	17.2	217.1	0	323.31	8748900000	211	F5GWX5;A0A0C4DGG9;Q14839;Q14839-2;F5H6N4	F5GWX5;A0A0C4DGG9;Q14839;Q14839-2	28.5236	28.2889	28.1105	28.5244	27.9596	28.3948	28.1039	28.4396	28.3163	29.0967	28.4797	28.1022
sp|P35221|CTNA1_HUMAN Catenin alpha-1 OS=Homo sapiens GN=CTNNA1 PE=1 SV=1;tr|G3XAM7|G3XAM7_HUMAN Catenin (Cadherin-associated protein), alpha 1, 102kDa, isoform CRA_a OS=Homo sapiens GN=CTNNA1 PE=1 SV=1;sp|P35221-3|CTNA1_HUMAN Isoform 3 of Catenin alpha-1	Catenin alpha-1	CTNNA1		0.00737767	0.0209325		0.242126	-0.754216		0.345913	-0.88702	3	3	1	6.4	6.4	2.9	100.07	0	35.563	7760200000	23	P35221;G3XAM7;P35221-3;P35221-2;E5RHV7;E5RGY6;E5RJ41;E5RIB1	P35221;G3XAM7;P35221-3;P35221-2	27.9171	27.3425	27.766	28.4582	25.6802	26.5618	29.1938	27.7443	26.0248	27.8384	26.3399	26.1235
tr|C9J2Y9|C9J2Y9_HUMAN DNA-directed RNA polymerase subunit beta OS=Homo sapiens GN=POLR2B PE=1 SV=2;sp|P30876|RPB2_HUMAN DNA-directed RNA polymerase II subunit RPB2 OS=Homo sapiens GN=POLR2B PE=1 SV=1;tr|C9J4M6|C9J4M6_HUMAN DNA-directed RNA polymerase subu	DNA-directed RNA polymerase;DNA-directed RNA polymerase II subunit RPB2	POLR2B		0.0394691	0.0199343		0.287515	0.162048		0.475606	0.225056	14	14	14	15.1	15.1	15.1	133.06	0	111.92	1815800000	77	C9J2Y9;P30876;C9J4M6	C9J2Y9;P30876;C9J4M6	25.9586	26.1543	26.1189	25.9017	26.4258	26.3306	25.7461	26.1435	26.2824	26.5375	26.1665	26.1432
sp|P46087-2|NOP2_HUMAN Isoform 2 of Probable 28S rRNA (cytosine(4447)-C(5))-methyltransferase OS=Homo sapiens GN=NOP2;sp|P46087|NOP2_HUMAN Probable 28S rRNA (cytosine(4447)-C(5))-methyltransferase OS=Homo sapiens GN=NOP2 PE=1 SV=2;sp|P46087-4|NOP2_HUMAN Is	Probable 28S rRNA (cytosine(4447)-C(5))-methyltransferase	NOP2		0.0219496	0.0183703		0.238047	-0.25412		0.636896	0.432327	12	12	12	20.2	20.2	20.2	88.972	0	175.72	3739300000	109	P46087-2;P46087;P46087-4;P46087-3;F5GYR3;F5H5X6;F5H359;F5GWB7;F5H709	P46087-2;P46087;P46087-4;P46087-3	26.9635	27.1476	26.9224	26.2499	27.3451	26.621	26.4735	27.1204	27.3844	27.3426	27.2289	27.7038
tr|F8W1R7|F8W1R7_HUMAN Myosin light polypeptide 6 OS=Homo sapiens GN=MYL6 PE=1 SV=1;tr|J3KND3|J3KND3_HUMAN Myosin light polypeptide 6 OS=Homo sapiens GN=MYL6 PE=1 SV=1;tr|G8JLA2|G8JLA2_HUMAN Myosin light polypeptide 6 OS=Homo sapiens GN=MYL6 PE=1 SV=1;tr|G	Myosin light polypeptide 6	MYL6		0.0152633	0.0182317		0.0145068	-0.0171846		0.122982	0.152972	7	7	7	46.9	46.9	46.9	16.29	0	80.912	4225500000	80	F8W1R7;J3KND3;G8JLA2;G3V1V0;B7Z6Z4;P60660-2;P60660;F8VPF3;G3V1Y7;F8VZU9;F8W180;H0YI43;F8VXL3;F8W1I5;P14649	F8W1R7;J3KND3;G8JLA2;G3V1V0;B7Z6Z4;P60660-2;P60660;F8VPF3;G3V1Y7;F8VZU9;F8W180	27.4741	26.9226	26.5634	27.4698	26.6748	26.7094	27.5131	26.8885	26.5038	27.7324	27.0997	26.5323
tr|H3BV80|H3BV80_HUMAN RNA-binding protein with serine-rich domain 1 OS=Homo sapiens GN=RNPS1 PE=1 SV=2;tr|H3BMM9|H3BMM9_HUMAN RNA-binding protein with serine-rich domain 1 (Fragment) OS=Homo sapiens GN=RNPS1 PE=1 SV=1;tr|H3BTC0|H3BTC0_HUMAN RNA-binding pr	RNA-binding protein with serine-rich domain 1	RNPS1		0.0198712	0.0176093		0.141703	-0.127796		0.290972	0.237188	7	7	7	40.3	40.3	40.3	24.561	0	323.31	66354000000	256	H3BV80;H3BMM9;H3BTC0;Q15287;Q15287-3;Q15287-2;H3BPG5;H3BMS0;H3BRK4;H3BTV0;H3BNI3;H3BP82;H3BTR6;H3BUG0;H3BTY0;H3BNU7;H3BUL0	H3BV80;H3BMM9;H3BTC0;Q15287;Q15287-3;Q15287-2;H3BPG5;H3BMS0	30.7705	30.9056	31.201	30.4161	30.9512	31.0736	30.448	31.3617	31.0146	30.984	30.9843	31.5675
sp|P35606-2|COPB2_HUMAN Isoform 2 of Coatomer subunit beta OS=Homo sapiens GN=COPB2;sp|P35606|COPB2_HUMAN Coatomer subunit beta OS=Homo sapiens GN=COPB2 PE=1 SV=2	Coatomer subunit beta	COPB2		0.0457908	0.0140928		0.384151	0.0802784		0.392822	0.175282	14	14	14	24.1	24.1	24.1	99.045	0	323.31	3183000000	92	P35606-2;P35606;D6R997;D6RBZ7;D6RCL6;D6RBG7;D6RBT6;H0Y938	P35606-2;P35606	26.5883	26.8243	26.766	26.8386	26.7103	26.8283	26.5888	26.6919	26.8557	26.9564	27.144	26.5618
tr|E9PKP7|E9PKP7_HUMAN Nucleolar transcription factor 1 OS=Homo sapiens GN=UBTF PE=1 SV=1;sp|P17480-2|UBF1_HUMAN Isoform UBF2 of Nucleolar transcription factor 1 OS=Homo sapiens GN=UBTF;sp|P17480|UBF1_HUMAN Nucleolar transcription factor 1 OS=Homo sapiens	Nucleolar transcription factor 1	UBTF		0.00432321	0.00775592		0.253432	-0.342246		0.416718	0.967947	23	23	23	30.7	30.7	30.7	87.435	0	323.31	27723000000	292	E9PKP7;P17480-2;P17480;E9PMM2;E9PLT2;H0YDH7	E9PKP7;P17480-2;P17480	30.5175	28.6244	29.0306	28.6423	30.0778	28.4023	29.4917	29.1487	29.5087	31.2128	28.3919	31.4482
sp|Q09161|NCBP1_HUMAN Nuclear cap-binding protein subunit 1 OS=Homo sapiens GN=NCBP1 PE=1 SV=1	Nuclear cap-binding protein subunit 1	NCBP1		0.00885139	0.00683212		0.151481	0.0930036		0.168525	-0.144801	12	12	12	21.3	21.3	21.3	91.838	0	177.75	3443900000	132	Q09161;X6R941	Q09161	26.7137	27.2951	27.1624	26.9315	27.097	27.4013	26.7909	27.404	26.9558	26.6297	26.6459	27.4407
sp|P19338|NUCL_HUMAN Nucleolin OS=Homo sapiens GN=NCL PE=1 SV=3;tr|H7BY16|H7BY16_HUMAN Nucleolin (Fragment) OS=Homo sapiens GN=NCL PE=1 SV=8	Nucleolin	NCL		0.00393306	0.00679779		0.0379886	0.0940552		0.44042	0.560767	25	25	25	31.1	31.1	31.1	76.613	0	323.31	41314000000	401	P19338;H7BY16	P19338;H7BY16	30.0245	30.523	30.3473	29.1518	31.2853	30.7194	29.2079	30.9553	30.7111	30.8418	30.8563	30.8585
sp|Q969X6|UTP4_HUMAN U3 small nucleolar RNA-associated protein 4 homolog OS=Homo sapiens GN=UTP4 PE=1 SV=1;tr|H3BSH7|H3BSH7_HUMAN U3 small nucleolar RNA-associated protein 4 homolog (Fragment) OS=Homo sapiens GN=UTP4 PE=1 SV=1;sp|Q969X6-3|UTP4_HUMAN Isofor	Cirhin	CIRH1A		0.00931165	0.00441488		0.357368	-0.129288		0.635038	0.29221	5	5	5	12.4	12.4	12.4	76.889	0	118.76	645590000	36	Q969X6;H3BSH7;Q969X6-3;A0A0J9YWM9;Q969X6-2;H3BRM8;A0A0J9YWK2;J3KTR0;H3BPD7;J3KSI1;A0A0J9YXV4	Q969X6;H3BSH7;Q969X6-3;A0A0J9YWM9;Q969X6-2	24.3809	24.5943	24.6486	24.3226	24.5482	24.3519	24.6468	24.2722	24.6916	25.0999	24.8388	24.5486
sp|Q9Y2P8|RCL1_HUMAN RNA 3-terminal phosphate cyclase-like protein OS=Homo sapiens GN=RCL1 PE=1 SV=3;tr|Q5VZU3|Q5VZU3_HUMAN RNA 3-terminal phosphate cyclase-like protein OS=Homo sapiens GN=RCL1 PE=1 SV=2	RNA 3-terminal phosphate cyclase-like protein	RCL1		0.00705486	0.00327174		0.625707	-0.228707	+	1.40152	0.653818	9	9	9	26.8	26.8	26.8	40.842	0	71.682	935580000	37	Q9Y2P8;Q5VZU3;Q9Y2P8-2;Q5VZU2;Q5VYW8	Q9Y2P8;Q5VZU3	24.9094	24.6753	24.9852	24.4705	24.5607	24.8427	24.7701	24.6993	25.0906	25.6542	25.147	25.7203
sp|P31689|DNJA1_HUMAN DnaJ homolog subfamily A member 1 OS=Homo sapiens GN=DNAJA1 PE=1 SV=2;sp|P31689-2|DNJA1_HUMAN Isoform 2 of DnaJ homolog subfamily A member 1 OS=Homo sapiens GN=DNAJA1	DnaJ homolog subfamily A member 1	DNAJA1		0.00254669	0.00125058		0.606667	0.174194	+	1.31433	0.475911	7	7	7	29.2	29.2	29.2	44.868	0	157.93	2247100000	44	P31689;P31689-2	P31689;P31689-2	26.2305	25.8958	26.0849	26.258	26.2135	26.2585	26.2533	25.8235	26.1307	26.766	26.4094	26.4598
sp|Q969L4|LSM10_HUMAN U7 snRNA-associated Sm-like protein LSm10 OS=Homo sapiens GN=LSM10 PE=1 SV=1	U7 snRNA-associated Sm-like protein LSm10	LSM10		-4.34294e-08	0	+	2.16034	4.03571		-4.34294e-08	0	5	5	5	52	52	52	14.08	0	125.81	617140000	15	Q969L4	Q969L4	21.2486	20.9859	21.972	27.2304	25.5996	25.999	23.2952	21.1554	22.2712	23.2247	22.3332	21.5209
sp|P83369|LSM11_HUMAN U7 snRNA-associated Sm-like protein LSm11 OS=Homo sapiens GN=LSM11 PE=1 SV=2	U7 snRNA-associated Sm-like protein LSm11	LSM11		-4.34294e-08	0	+	2.10314	4.01365		0.0261132	0.148587	8	8	8	25	25	25	39.499	0	117.52	587380000	23	P83369	P83369	21.9427	21.0431	22.6543	26.76	24.8154	26.5816	21.5244	21.4981	23.0937	20.6457	20.0779	25.8383
tr|A0A087X1B2|A0A087X1B2_HUMAN U4/U6.U5 tri-snRNP-associated protein 2 OS=Homo sapiens GN=USP39 PE=1 SV=1;tr|B9A018|B9A018_HUMAN U4/U6.U5 tri-snRNP-associated protein 2 OS=Homo sapiens GN=USP39 PE=1 SV=1;sp|Q53GS9-2|SNUT2_HUMAN Isoform 2 of U4/U6.U5 tri-sn	U4/U6.U5 tri-snRNP-associated protein 2	USP39		-4.34294e-08	0	+	2.47503	3.50298		-4.34294e-08	0	5	5	5	17.2	17.2	17.2	56.399	0	42.15	394490000	8	A0A087X1B2;B9A018;Q53GS9-2;Q53GS9;Q53GS9-3	A0A087X1B2;B9A018;Q53GS9-2;Q53GS9;Q53GS9-3	21.8867	22.8343	22.2913	26.1066	25.5641	25.833	21.9842	23.3882	21.6223	23.0008	21.4024	21.9936
sp|Q9H7E9|CH033_HUMAN UPF0488 protein C8orf33 OS=Homo sapiens GN=C8orf33 PE=1 SV=1;sp|Q9H7E9-2|CH033_HUMAN Isoform 2 of UPF0488 protein C8orf33 OS=Homo sapiens GN=C8orf33	UPF0488 protein C8orf33	C8orf33		-4.34294e-08	0		-4.34294e-08	0	+	1.83911	1.60925	2	2	2	11.8	11.8	11.8	24.992	0	4.8925	186870000	5	Q9H7E9;Q9H7E9-2	Q9H7E9;Q9H7E9-2	22.0911	20.7953	22.2321	20.6196	20.8294	21.9277	22.3549	21.2453	22.422	23.5531	23.773	23.5238
sp|Q68CQ4|DIEXF_HUMAN Digestive organ expansion factor homolog OS=Homo sapiens GN=DIEXF PE=1 SV=2	Digestive organ expansion factor homolog	DIEXF		-4.34294e-08	0		-4.34294e-08	0		0.210404	0.246248	2	2	2	3.6	3.6	3.6	87.054	0	4.6942	62185000	3	Q68CQ4	Q68CQ4	22.5799	23.3135	20.5729	20.4634	21.4281	22.1996	22.4716	21.2434	22.2577	22.4456	21.7404	22.5255
tr|A0A087WY00|A0A087WY00_HUMAN Unconventional myosin-Va OS=Homo sapiens GN=MYO5A PE=1 SV=1;tr|G3V394|G3V394_HUMAN Unconventional myosin-Va OS=Homo sapiens GN=MYO5A PE=1 SV=1;tr|F8WE88|F8WE88_HUMAN Unconventional myosin-Va OS=Homo sapiens GN=MYO5A PE=1 SV=2	Unconventional myosin-Va	MYO5A		0.000341301	-0.000132879		0.0561612	-0.0298125		0.264285	0.16932	4	4	4	3.9	3.9	3.9	212.2	0	18.798	468850000	8	A0A087WY00;G3V394;F8WE88;F8W6H6;Q9Y4I1-2;Q9Y4I1;Q9Y4I1-3;H0YM96;H0YMK3;Q9NQX4-2;Q9NQX4	A0A087WY00;G3V394;F8WE88;F8W6H6;Q9Y4I1-2;Q9Y4I1;Q9Y4I1-3	24.3238	24.2598	24.0781	24.4488	24.1993	23.9245	24.3886	24.0323	24.2412	24.5095	24.722	23.9385
sp|Q8N3C0|ASCC3_HUMAN Activating signal cointegrator 1 complex subunit 3 OS=Homo sapiens GN=ASCC3 PE=1 SV=3	Activating signal cointegrator 1 complex subunit 3	ASCC3		0.000536772	-0.000396093		0.223688	0.199274		0.130432	0.0865351	24	24	24	14.9	14.9	14.9	251.46	0	314.77	4102800000	151	Q8N3C0;Q8N3C0-4;E5RFZ0;Q8N3C0-3;J3KNJ4	Q8N3C0	27.2164	27.173	27.2404	27.0243	27.8841	27.3205	26.7316	27.4293	27.4703	27.2109	27.3607	27.3192
tr|M0QX71|M0QX71_HUMAN Glutamate-rich WD repeat-containing protein 1 (Fragment) OS=Homo sapiens GN=GRWD1 PE=1 SV=1;sp|Q9BQ67|GRWD1_HUMAN Glutamate-rich WD repeat-containing protein 1 OS=Homo sapiens GN=GRWD1 PE=1 SV=1	Glutamate-rich WD repeat-containing protein 1	GRWD1		0.00187344	-0.00112724		0.148012	-0.127057		1.11602	-0.334401	2	2	2	14	14	14	25.477	0	56.394	1010200000	48	M0QX71;Q9BQ67	M0QX71;Q9BQ67	25.124	25.6192	25.3791	24.858	25.8143	25.0721	25.1168	25.5703	25.4386	24.9852	25.0155	25.1219
sp|P09661|RU2A_HUMAN U2 small nuclear ribonucleoprotein A OS=Homo sapiens GN=SNRPA1 PE=1 SV=2;tr|H0YKK0|H0YKK0_HUMAN Small nuclear ribonucleoprotein polypeptide A, isoform CRA_a OS=Homo sapiens GN=SNRPA1 PE=1 SV=1	U2 small nuclear ribonucleoprotein A	SNRPA1		0.00141399	-0.00153859		0.192163	-0.22702		0.0358196	-0.0584666	18	18	18	59.6	59.6	59.6	28.415	0	323.31	61808000000	274	P09661;H0YKK0;H0YMA0;H0YLR3	P09661;H0YKK0	30.7351	31.4287	31.2833	31.4238	30.2455	31.1014	31.7208	30.8845	30.8463	31.5387	31.5914	30.1461
tr|Q5JP53|Q5JP53_HUMAN Tubulin beta chain OS=Homo sapiens GN=TUBB PE=1 SV=1;sp|P07437|TBB5_HUMAN Tubulin beta chain OS=Homo sapiens GN=TUBB PE=1 SV=2;tr|Q5ST81|Q5ST81_HUMAN Tubulin beta chain OS=Homo sapiens GN=TUBB PE=1 SV=1	Tubulin beta chain	TUBB		0.00485803	-0.00273895		0.235177	-0.211082		0.157868	0.096995	19	19	4	54.2	54.2	16.7	47.766	0	323.31	102880000000	717	Q5JP53;P07437;Q5ST81;A0A075B736;Q5SQY0;A6NNZ2;CON__ENSEMBL:ENSBTAP00000025008;Q9H4B7;M0R042	Q5JP53;P07437;Q5ST81	31.9443	31.7261	31.8369	32.0687	31.0367	31.777	32.1292	31.5288	31.8576	32.1935	31.9436	31.6695
sp|Q15424|SAFB1_HUMAN Scaffold attachment factor B1 OS=Homo sapiens GN=SAFB PE=1 SV=4;sp|Q15424-4|SAFB1_HUMAN Isoform 4 of Scaffold attachment factor B1 OS=Homo sapiens GN=SAFB;sp|Q15424-3|SAFB1_HUMAN Isoform 3 of Scaffold attachment factor B1 OS=Homo sapi	Scaffold attachment factor B1	SAFB		0.00413345	-0.00282351		0.358573	-0.184418		0.91235	-0.562557	33	20	20	37.5	24.7	24.7	102.64	0	323.31	26873000000	304	Q15424;Q15424-4;Q15424-3;Q15424-2;K7EII0;K7ES42	Q15424;Q15424-4;Q15424-3;Q15424-2	29.9856	30.0912	30.3186	29.8501	29.9041	30.0965	29.7542	30.4364	30.2133	29.2383	29.529	29.9489
sp|Q99661-2|KIF2C_HUMAN Isoform 2 of Kinesin-like protein KIF2C OS=Homo sapiens GN=KIF2C;sp|Q99661|KIF2C_HUMAN Kinesin-like protein KIF2C OS=Homo sapiens GN=KIF2C PE=1 SV=2	Kinesin-like protein KIF2C	KIF2C		0.00160635	-0.00379944		0.109045	-0.225046		0.194911	-0.508015	5	5	4	9.5	9.5	8.2	75.561	0	12.092	250750000	10	Q99661-2;Q99661;Q5JR91	Q99661-2;Q99661	24.4524	22.9357	22.8117	24.0542	22.3637	23.1181	24.4675	22.5495	23.1942	24.2788	22.9895	21.4189
sp|P62269|RS18_HUMAN 40S ribosomal protein S18 OS=Homo sapiens GN=RPS18 PE=1 SV=3	40S ribosomal protein S18	RPS18		0.0141725	-0.0061175		0.0790803	-0.0488917		0.054522	-0.0389811	13	13	13	57.9	57.9	57.9	17.718	0	196.56	432350000000	244	P62269;A0A0G2JQH2;Q5GGW2;J3JS69	P62269	33.7598	34.2179	34.0765	33.5551	34.2482	34.1226	33.9334	34.0671	34.0721	33.5299	34.0694	34.3565
sp|Q96HC4-7|PDLI5_HUMAN Isoform 7 of PDZ and LIM domain protein 5 OS=Homo sapiens GN=PDLIM5;sp|Q96HC4-4|PDLI5_HUMAN Isoform 4 of PDZ and LIM domain protein 5 OS=Homo sapiens GN=PDLIM5;sp|Q96HC4|PDLI5_HUMAN PDZ and LIM domain protein 5 OS=Homo sapiens GN=PD	PDZ and LIM domain protein 5	PDLIM5		0.0023881	-0.00730387		0.0499155	-0.147439		0.98928	2.06392	4	4	4	11.6	11.6	11.6	52.645	0	8.5791	177000000	8	Q96HC4-7;Q96HC4-4;Q96HC4;Q96HC4-6;H0YBI4;H0Y8Y3;Q96HC4-3;Q96HC4-2;H0Y929;A0A0D9SFR4;A0A0A0MSP3	Q96HC4-7;Q96HC4-4;Q96HC4;Q96HC4-6;H0YBI4;H0Y8Y3;Q96HC4-3;Q96HC4-2	21.5648	21.8166	22.3707	22.0013	21.1926	22.1377	23.8573	20.8089	21.1078	24.2382	23.8476	23.88
sp|O95793-2|STAU1_HUMAN Isoform Short of Double-stranded RNA-binding protein Staufen homolog 1 OS=Homo sapiens GN=STAU1;sp|O95793|STAU1_HUMAN Double-stranded RNA-binding protein Staufen homolog 1 OS=Homo sapiens GN=STAU1 PE=1 SV=2;tr|A0A087X1A5|A0A087X1A5_	Double-stranded RNA-binding protein Staufen homolog 1	STAU1		0.0114585	-0.00769297		0.0290733	0.0369072		0.288963	0.202946	16	16	16	34.5	34.5	34.5	54.933	0	106.33	3263500000	105	O95793-2;O95793;A0A087X1A5;Q5JW30;O95793-3;Q5JW28;F6UDC6	O95793-2;O95793;A0A087X1A5;Q5JW30;O95793-3	26.6196	26.8185	26.9516	26.1353	27.4255	26.9627	26.4529	27.1434	26.8165	26.6507	27.0209	27.3499
sp|Q9H0A0|NAT10_HUMAN RNA cytidine acetyltransferase OS=Homo sapiens GN=NAT10 PE=1 SV=2;sp|Q9H0A0-2|NAT10_HUMAN Isoform 2 of RNA cytidine acetyltransferase OS=Homo sapiens GN=NAT10;tr|A0A087WV29|A0A087WV29_HUMAN RNA cytidine acetyltransferase OS=Homo sapie	N-acetyltransferase 10	NAT10		0.0106505	-0.00838534		0.00771837	-0.00886854		0.28663	-0.218918	31	31	31	42	42	42	115.73	0	323.31	22159000000	323	Q9H0A0;Q9H0A0-2;A0A087WV29;E9PMU0;E9PJN6	Q9H0A0;Q9H0A0-2;A0A087WV29	29.6086	29.7608	29.9234	29.1923	30.1231	29.9758	29.3256	30.1617	29.8306	29.1783	29.6953	29.7876
sp|P08651-4|NFIC_HUMAN Isoform 3 of Nuclear factor 1 C-type OS=Homo sapiens GN=NFIC;sp|P08651-3|NFIC_HUMAN Isoform 2 of Nuclear factor 1 C-type OS=Homo sapiens GN=NFIC;sp|P08651-2|NFIC_HUMAN Isoform 1 of Nuclear factor 1 C-type OS=Homo sapiens GN=NFIC;sp|P	Nuclear factor 1 C-type	NFIC		0.0116003	-0.00941976		0.112557	-0.0921586		0.171793	-0.143578	5	5	2	19.5	19.5	10.3	45.412	0	207.87	1477300000	44	P08651-4;P08651-3;P08651-2;P08651-5;P08651-6;P08651;S4R308	P08651-4;P08651-3;P08651-2;P08651-5;P08651-6;P08651	26.1919	25.5669	25.7505	26.1857	25.6477	25.4278	26.2104	25.5514	25.7758	26.0964	25.772	25.2385
tr|H3BLV9|H3BLV9_HUMAN SRSF protein kinase 1 (Fragment) OS=Homo sapiens GN=SRPK1 PE=1 SV=1;sp|Q96SB4-4|SRPK1_HUMAN Isoform 3 of SRSF protein kinase 1 OS=Homo sapiens GN=SRPK1;sp|Q96SB4|SRPK1_HUMAN SRSF protein kinase 1 OS=Homo sapiens GN=SRPK1 PE=1 SV=2;sp	SRSF protein kinase 1	SRPK1		0.0146355	-0.00968806		0.536104	0.324306		0.100913	0.0707906	10	9	8	20.4	19.1	17	76.039	0	129.41	1242600000	50	H3BLV9;Q96SB4-4;Q96SB4;Q96SB4-3;D6RBF8;D6RBM8	H3BLV9;Q96SB4-4;Q96SB4;Q96SB4-3	25.1397	25.4269	25.5252	25.3574	26.0185	25.7178	25.0831	25.7206	25.3171	25.1088	25.5679	25.6565
sp|Q8IY81|SPB1_HUMAN pre-rRNA processing protein FTSJ3 OS=Homo sapiens GN=FTSJ3 PE=1 SV=2	pre-rRNA processing protein FTSJ3	FTSJ3		0.00985852	-0.00999959		0.404745	-0.347188		0.441591	0.410084	25	25	25	41.2	41.2	41.2	96.557	0	323.31	25645000000	347	Q8IY81;J3KS36;J3QRS5;J3QR05;J3KS74;J3QSE2	Q8IY81	30.2675	29.5217	29.606	28.9761	29.9323	29.4753	29.3364	30.0751	30.0137	30.7371	29.632	30.2864
sp|Q9Y5B9|SP16H_HUMAN FACT complex subunit SPT16 OS=Homo sapiens GN=SUPT16H PE=1 SV=1	FACT complex subunit SPT16	SUPT16H		0.0128925	-0.0111319		0.0670789	-0.0861022		0.221364	0.210199	43	43	43	44.9	44.9	44.9	119.91	0	323.31	73447000000	648	Q9Y5B9;G3V5A4;G3V401;G3V2X0	Q9Y5B9	31.55	30.9221	31.234	30.4169	31.7351	31.3291	30.9428	31.675	31.1217	31.6378	30.875	31.8573
tr|F8VPD4|F8VPD4_HUMAN CAD protein OS=Homo sapiens GN=CAD PE=1 SV=1;sp|P27708|PYR1_HUMAN CAD protein OS=Homo sapiens GN=CAD PE=1 SV=3	CAD protein;Glutamine-dependent carbamoyl-phosphate synthase;Aspartate carbamoyltransferase;Dihydroorotase	CAD		0.0181918	-0.012345		0.246212	0.160466		0.203888	-0.215663	11	11	11	7.5	7.5	7.5	236.02	0	54.193	596850000	40	F8VPD4;P27708;H7C2E4;H7C3Z5;H7BZB3	F8VPD4;P27708	24.4945	24.4494	24.4824	24.8679	24.6433	24.4335	24.9349	24.3108	24.2176	24.7459	24.4593	23.6112
sp|O00203-3|AP3B1_HUMAN Isoform 2 of AP-3 complex subunit beta-1 OS=Homo sapiens GN=AP3B1;sp|O00203|AP3B1_HUMAN AP-3 complex subunit beta-1 OS=Homo sapiens GN=AP3B1 PE=1 SV=3	AP-3 complex subunit beta-1	AP3B1		0.0665187	-0.0129147		0.0542276	0.0249138		0.850165	0.478629	8	8	8	10.3	10.3	10.3	116.19	0	89.788	1246000000	32	O00203-3;O00203;H0YBD0;F5GWU4;Q13367-3;Q13367;Q13367-4	O00203-3;O00203	25.4897	25.4276	25.4727	25.2613	25.7603	25.4818	25.366	25.5914	25.4712	26.2988	26.1049	25.4608
tr|D6RFF0|D6RFF0_HUMAN La-related protein 7 (Fragment) OS=Homo sapiens GN=LARP7 PE=1 SV=1;sp|Q4G0J3|LARP7_HUMAN La-related protein 7 OS=Homo sapiens GN=LARP7 PE=1 SV=1;sp|Q4G0J3-3|LARP7_HUMAN Isoform 3 of La-related protein 7 OS=Homo sapiens GN=LARP7	La-related protein 7	LARP7		0.0110029	-0.0150712		0.476839	-0.757082		0.388669	-0.500657	3	3	3	13.4	13.4	13.4	34.448	0	11.587	147960000	8	D6RFF0;Q4G0J3;Q4G0J3-3;D6RF22;D6RF49;D6RAF3;H0YA82	D6RFF0;Q4G0J3;Q4G0J3-3	22.3037	22.8732	22.689	22.7982	20.9069	21.9348	22.4811	23.4288	22.0012	21.6578	22.8055	21.9459
sp|P35232|PHB_HUMAN Prohibitin OS=Homo sapiens GN=PHB PE=1 SV=1;tr|C9JW96|C9JW96_HUMAN Prohibitin (Fragment) OS=Homo sapiens GN=PHB PE=1 SV=2;tr|C9JZ20|C9JZ20_HUMAN Prohibitin (Fragment) OS=Homo sapiens GN=PHB PE=1 SV=1;tr|E7ESE2|E7ESE2_HUMAN Prohibitin (F	Prohibitin	PHB		0.0117734	-0.0183646		0.11777	-0.219382		0.0845649	-0.153019	9	9	9	47.1	47.1	47.1	29.804	0	52.633	487950000	39	P35232;C9JW96;C9JZ20;E7ESE2;E9PCW0;D6RBK0;P35232-2	P35232;C9JW96;C9JZ20;E7ESE2;E9PCW0	24.3176	24.0243	23.6277	24.7501	23.2044	23.412	24.9367	23.3745	23.7133	24.086	24.4591	23.0204
sp|Q13523|PRP4B_HUMAN Serine/threonine-protein kinase PRP4 homolog OS=Homo sapiens GN=PRPF4B PE=1 SV=3;tr|H0YDJ3|H0YDJ3_HUMAN Serine/threonine-protein kinase PRP4 homolog (Fragment) OS=Homo sapiens GN=PRPF4B PE=1 SV=1	Serine/threonine-protein kinase PRP4 homolog	PRPF4B		0.0168252	-0.0186787		0.0910354	0.118289		0.141119	-0.144929	8	8	8	9	9	9	116.99	0	178.67	1762400000	59	Q13523;H0YDJ3	Q13523;H0YDJ3	25.7878	25.8051	26.1274	25.4649	26.4773	26.189	25.2601	26.4548	26.0614	25.6638	25.6082	26.0695
sp|Q8NEJ9-2|NGDN_HUMAN Isoform 2 of Neuroguidin OS=Homo sapiens GN=NGDN;sp|Q8NEJ9|NGDN_HUMAN Neuroguidin OS=Homo sapiens GN=NGDN PE=1 SV=1;tr|H0YJ17|H0YJ17_HUMAN Neuroguidin (Fragment) OS=Homo sapiens GN=NGDN PE=1 SV=1	Neuroguidin	NGDN		0.022732	-0.0192057		0.160726	-0.171225		0.193897	0.145012	7	7	7	37	37	37	35.25	0	288.04	5152400000	76	Q8NEJ9-2;Q8NEJ9;H0YJ17;H0YJQ1;G3V4G1	Q8NEJ9-2;Q8NEJ9;H0YJ17	27.6946	27.587	27.6133	26.9093	27.7441	27.7854	27.1222	28.0768	27.7535	27.9155	27.7126	27.7595
sp|Q9Y266|NUDC_HUMAN Nuclear migration protein nudC OS=Homo sapiens GN=NUDC PE=1 SV=1	Nuclear migration protein nudC	NUDC		0.0107821	-0.0195217		0.23344	0.337968		0.491626	0.715881	7	7	7	24.8	24.8	24.8	38.242	0	41.235	2111200000	50	Q9Y266;A0A0A0MSS4;A0A0A0MSU9	Q9Y266	25.7063	25.6034	25.0708	25.9667	25.7264	25.7599	26.6061	24.8828	24.9502	26.4466	26.5264	25.6137
tr|E7EU96|E7EU96_HUMAN Casein kinase II subunit alpha OS=Homo sapiens GN=CSNK2A1 PE=1 SV=1;sp|P68400|CSK21_HUMAN Casein kinase II subunit alpha OS=Homo sapiens GN=CSNK2A1 PE=1 SV=1;sp|Q8NEV1|CSK23_HUMAN Casein kinase II subunit alpha 3 OS=Homo sapiens GN=C	Casein kinase II subunit alpha;Casein kinase II subunit alpha 3	CSNK2A1;CSNK2A3		0.010798	-0.0202738		0.039603	0.0975564		0.651776	0.863425	13	13	13	43.6	43.6	43.6	45.31	0	197.08	3034700000	72	E7EU96;P68400;Q8NEV1;P68400-2;V9GYA2;V9GY80;A0A087WY74	E7EU96;P68400;Q8NEV1;P68400-2	25.9337	26.5915	26.5426	25.3092	27.3205	26.7917	25.2242	27.0935	26.811	27.0244	27.1841	27.5104
sp|O00458|IFRD1_HUMAN Interferon-related developmental regulator 1 OS=Homo sapiens GN=IFRD1 PE=1 SV=4;sp|O00458-2|IFRD1_HUMAN Isoform 2 of Interferon-related developmental regulator 1 OS=Homo sapiens GN=IFRD1	Interferon-related developmental regulator 1	IFRD1		0.0171903	-0.0213979		0.272101	0.26228		0.0216107	-0.038559	7	7	7	22.4	22.4	22.4	50.268	0	158.61	1922100000	44	O00458;O00458-2;C9JA65;H0YEE3;E9PMY4;C9JNM6;C9JLG5;C9JFH1	O00458;O00458-2	25.4903	26.3618	26.2888	26.0024	26.7918	26.1978	25.5373	26.5931	26.0748	25.012	26.4536	26.6238
sp|O00567|NOP56_HUMAN Nucleolar protein 56 OS=Homo sapiens GN=NOP56 PE=1 SV=4;tr|Q5JXT2|Q5JXT2_HUMAN Nucleolar protein 56 (Fragment) OS=Homo sapiens GN=NOP56 PE=1 SV=1	Nucleolar protein 56	NOP56		0.0342241	-0.0215073		0.278849	-0.172656	+	1.83004	2.81845	28	28	28	56.1	56.1	56.1	66.049	0	323.31	26892000000	346	O00567;Q5JXT2;H0YDU4;H0Y653	O00567;Q5JXT2	28.5905	28.3221	28.4787	28.0355	28.5571	28.3452	28.1467	28.478	28.8312	31.9282	31.9936	29.9893
sp|P53007|TXTP_HUMAN Tricarboxylate transport protein, mitochondrial OS=Homo sapiens GN=SLC25A1 PE=1 SV=2;tr|B4DP62|B4DP62_HUMAN Solute carrier family 25 (Mitochondrial carrier citrate transporter), member 1, isoform CRA_b OS=Homo sapiens GN=SLC25A1 PE=1 S	Tricarboxylate transport protein, mitochondrial	SLC25A1		0.0205978	-0.0215104		0.409827	-1.01485		0.057547	0.0752328	4	4	4	22.5	22.5	22.5	34.012	0	23.522	573250000	26	P53007;B4DP62	P53007;B4DP62	24.8591	24.3832	24.6846	25.0364	21.7027	24.2079	25.2037	24.0993	24.6885	25.06	25.0587	24.0985
sp|P02545|LMNA_HUMAN Prelamin-A/C OS=Homo sapiens GN=LMNA PE=1 SV=1;sp|P02545-3|LMNA_HUMAN Isoform ADelta10 of Prelamin-A/C OS=Homo sapiens GN=LMNA;sp|P02545-6|LMNA_HUMAN Isoform 6 of Prelamin-A/C OS=Homo sapiens GN=LMNA;sp|P02545-5|LMNA_HUMAN Isoform 5 of	Prelamin-A/C;Lamin-A/C	LMNA		0.0240142	-0.0223007		0.0223861	-0.0113843		0.0506137	-0.0310218	32	32	2	53.5	53.5	6.6	74.139	0	323.31	18207000000	451	P02545;P02545-3;P02545-6;P02545-5;P02545-4;H0YAB0;A0A0C4DGC5	P02545;P02545-3;P02545-6;P02545-5;P02545-4	29.8418	28.9141	29.1484	29.257	29.5059	29.1741	29.347	29.5493	29.0749	29.4937	28.9777	29.4067
sp|P62854|RS26_HUMAN 40S ribosomal protein S26 OS=Homo sapiens GN=RPS26 PE=1 SV=3;sp|Q5JNZ5|RS26L_HUMAN Putative 40S ribosomal protein S26-like 1 OS=Homo sapiens GN=RPS26P11 PE=5 SV=1	40S ribosomal protein S26;Putative 40S ribosomal protein S26-like 1	RPS26;RPS26P11		0.0263489	-0.022569		0.199223	0.177006		0.5755	0.345461	5	5	5	40	40	40	13.015	0	127.39	79043000000	137	P62854;Q5JNZ5	P62854;Q5JNZ5	30.8626	31.61	31.4413	30.9292	31.8875	31.6959	31.0197	31.632	31.3299	31.2901	31.7601	31.9678
sp|Q9BVP2-2|GNL3_HUMAN Isoform 2 of Guanine nucleotide-binding protein-like 3 OS=Homo sapiens GN=GNL3;sp|Q9BVP2|GNL3_HUMAN Guanine nucleotide-binding protein-like 3 OS=Homo sapiens GN=GNL3 PE=1 SV=2	Guanine nucleotide-binding protein-like 3	GNL3		0.0437704	-0.0229448		0.230899	-0.185544		1.0811	0.47767	11	11	11	26.6	26.6	26.6	60.54	0	323.31	2868200000	108	Q9BVP2-2;Q9BVP2;C9JYH9;C9JZT7;B4DMU5	Q9BVP2-2;Q9BVP2	26.4328	26.789	26.771	25.9648	26.9312	26.6091	26.4165	26.8499	26.7953	27.4545	27.1241	26.9162
sp|O75683|SURF6_HUMAN Surfeit locus protein 6 OS=Homo sapiens GN=SURF6 PE=1 SV=3	Surfeit locus protein 6	SURF6		0.0443199	-0.0231469		0.260355	0.154895	+	2.0775	0.758252	7	7	7	24.1	24.1	24.1	41.45	0	49.558	1707700000	37	O75683	O75683	25.7212	26.0721	25.5805	25.5415	26.1833	26.183	25.7275	26.0179	25.6977	26.7709	26.3609	26.5862
sp|Q03135|CAV1_HUMAN Caveolin-1 OS=Homo sapiens GN=CAV1 PE=1 SV=4;tr|E9PCT5|E9PCT5_HUMAN Caveolin OS=Homo sapiens GN=CAV1 PE=1 SV=1	Caveolin-1;Caveolin	CAV1		0.0082309	-0.0232232		0.32462	-0.847007		0.814852	-2.0002	6	6	3	39.9	39.9	19.1	20.471	0	211.85	4297700000	45	Q03135;E9PCT5	Q03135;E9PCT5	27.1742	27.7873	27.1994	25.4372	27.3106	26.9417	25.9418	29.063	27.2257	24.125	26.4695	25.6354
tr|F5H365|F5H365_HUMAN Protein transport protein Sec23A OS=Homo sapiens GN=SEC23A PE=1 SV=1;sp|Q15436|SC23A_HUMAN Protein transport protein Sec23A OS=Homo sapiens GN=SEC23A PE=1 SV=2;sp|Q15436-2|SC23A_HUMAN Isoform 2 of Protein transport protein Sec23A OS=	Protein transport protein Sec23A	SEC23A		0.00963284	-0.0235062		0.305291	-0.941337		0.491028	-0.876764	5	5	4	12.5	12.5	10.6	82.968	0	43.347	464510000	27	F5H365;Q15436;Q15436-2;G3V5X8;G3V4Q2;G3V4V1;G3V1W4;G3V3G5;G3V2R6	F5H365;Q15436;Q15436-2	25.284	24.0141	23.4443	25.029	21.2496	23.7103	25.4473	23.7933	23.5723	24.007	23.7839	22.3918
sp|P28482|MK01_HUMAN Mitogen-activated protein kinase 1 OS=Homo sapiens GN=MAPK1 PE=1 SV=3;sp|P28482-2|MK01_HUMAN Isoform 2 of Mitogen-activated protein kinase 1 OS=Homo sapiens GN=MAPK1	Mitogen-activated protein kinase 1	MAPK1		0.0113408	-0.0249659		0.304478	-0.690407		0.107725	-0.208578	11	11	11	38.1	38.1	38.1	41.389	0	101.41	1413200000	42	P28482;P28482-2;B3KR49;E9PJF0;E9PQW4;P27361-2;P27361-3;P27361;H0YDH9;E9PBK7	P28482;P28482-2	26.0313	25.3663	26.1262	26.2862	24.1514	25.09	27.2342	25.2695	25.0951	25.8204	25.7657	25.387
sp|Q8NB90-2|SPAT5_HUMAN Isoform 2 of Spermatogenesis-associated protein 5 OS=Homo sapiens GN=SPATA5;sp|Q8NB90|SPAT5_HUMAN Spermatogenesis-associated protein 5 OS=Homo sapiens GN=SPATA5 PE=1 SV=3	Spermatogenesis-associated protein 5	SPATA5		0.0321061	-0.026413		0.728858	-0.480529		0.263544	-0.422185	3	3	3	6.2	6.2	6.2	86.076	0	12.842	390580000	12	Q8NB90-2;Q8NB90;Q8NB90-3	Q8NB90-2;Q8NB90	23.872	24.121	23.9838	23.2747	23.7474	23.5924	23.6601	24.5429	23.853	22.4385	24.2451	24.1059
tr|G3V4C1|G3V4C1_HUMAN Heterogeneous nuclear ribonucleoproteins C1/C2 OS=Homo sapiens GN=HNRNPC PE=1 SV=1;sp|P07910-2|HNRPC_HUMAN Isoform C1 of Heterogeneous nuclear ribonucleoproteins C1/C2 OS=Homo sapiens GN=HNRNPC;tr|G3V4W0|G3V4W0_HUMAN Heterogeneous nu	Heterogeneous nuclear ribonucleoproteins C1/C2	HNRNPC		0.0265712	-0.0274378		0.290948	-0.284868		0.118147	-0.135279	17	17	1	52.7	52.7	6.2	32.238	0	323.31	58835000000	337	G3V4C1;P07910-2;G3V4W0;B4DY08;B2R5W2;P07910-4;G3V2D6;G3V5X6;G3V3K6;G3V251	G3V4C1;P07910-2;G3V4W0;B4DY08;B2R5W2;P07910-4;G3V2D6	30.8232	31.1618	31.3617	30.381	31.2158	30.9776	30.5302	31.3863	31.5125	30.4476	31.3081	31.2675
sp|Q9NY61|AATF_HUMAN Protein AATF OS=Homo sapiens GN=AATF PE=1 SV=1	Protein AATF	AATF		0.0291397	-0.0277112		0.0086419	0.0131893		0.0948991	0.0942542	16	16	16	44.5	44.5	44.5	63.132	0	323.31	4678300000	178	Q9NY61;A0A087WWS8;A0A087WW41;A0A087WTH8	Q9NY61	27.4492	27.1857	27.3592	26.6364	27.9874	27.4929	26.7998	27.8716	27.4058	27.6446	27.1093	27.6061
sp|Q969Q0|RL36L_HUMAN 60S ribosomal protein L36a-like OS=Homo sapiens GN=RPL36AL PE=1 SV=3	60S ribosomal protein L36a-like	RPL36AL		0.0176409	-0.0301393		0.302896	-1.22916		0.624733	-2.26637	9	2	2	37.7	9.4	9.4	12.469	0	9.1057	2822000000	25	Q969Q0	Q969Q0	26.3661	26.891	27.2148	27.2092	22.4857	27.18	27.8536	26.1712	26.5375	26.451	21.5101	25.8021
sp|P10809|CH60_HUMAN 60 kDa heat shock protein, mitochondrial OS=Homo sapiens GN=HSPD1 PE=1 SV=2	60 kDa heat shock protein, mitochondrial	HSPD1		0.0174175	-0.030283		0.0992558	-0.179206		0.161079	0.28271	24	24	24	46.6	46.6	46.6	61.054	0	323.31	8422600000	225	P10809;E7ESH4;E7EXB4;P10809-2;C9JL25;C9JL19;C9JCQ4;C9J0S9	P10809	28.8797	27.8442	27.9443	28.9249	27.4465	27.85	29.1633	27.5687	28.027	29.2353	28.6984	27.6734
sp|Q9H1I8|ASCC2_HUMAN Activating signal cointegrator 1 complex subunit 2 OS=Homo sapiens GN=ASCC2 PE=1 SV=3;sp|Q9H1I8-3|ASCC2_HUMAN Isoform 3 of Activating signal cointegrator 1 complex subunit 2 OS=Homo sapiens GN=ASCC2;tr|B1AH59|B1AH59_HUMAN Activating s	Activating signal cointegrator 1 complex subunit 2	ASCC2		0.0398539	-0.0306536		0.0426466	0.0495834		0.135946	-0.0906862	16	16	16	31	31	31	86.359	0	323.31	2823100000	78	Q9H1I8;Q9H1I8-3;B1AH59;Q9H1I8-2;F2Z2W4;F8WAQ6;H7C3Y4	Q9H1I8;Q9H1I8-3;B1AH59	26.4459	26.942	26.8322	26.183	27.3104	26.9674	26.407	27.1474	26.7576	26.53	26.5885	26.9215
sp|P36542|ATPG_HUMAN ATP synthase subunit gamma, mitochondrial OS=Homo sapiens GN=ATP5C1 PE=1 SV=1;sp|P36542-2|ATPG_HUMAN Isoform Heart of ATP synthase subunit gamma, mitochondrial OS=Homo sapiens GN=ATP5C1	ATP synthase subunit gamma, mitochondrial	ATP5C1		0.0466774	-0.0344696		0.119076	-0.10689		0.275035	0.222226	7	7	7	31.5	31.5	31.5	32.996	0	208.86	3192800000	65	P36542;P36542-2	P36542;P36542-2	27.1877	26.8443	27.2593	27.4658	26.6237	26.9846	27.1314	26.7543	27.509	27.7264	27.4301	26.9048
tr|B3KS98|B3KS98_HUMAN Eukaryotic translation initiation factor 3 subunit H OS=Homo sapiens GN=EIF3H PE=1 SV=1;sp|O15372|EIF3H_HUMAN Eukaryotic translation initiation factor 3 subunit H OS=Homo sapiens GN=EIF3H PE=1 SV=1;tr|A0A087WZK9|A0A087WZK9_HUMAN Euka	Eukaryotic translation initiation factor 3 subunit H	EIF3H		0.108394	-0.0353998	+	1.34667	-0.359859		0.10815	-0.0373764	8	8	8	33.9	33.9	33.9	41.581	0	243.82	3210800000	33	B3KS98;O15372;A0A087WZK9;E5RJT0;E5RGU4;E5RFW7;E5RFH0;E5RHC7;E5RH59	B3KS98;O15372;A0A087WZK9;E5RJT0;E5RGU4	26.9702	26.9367	26.7991	26.4653	26.5716	26.6956	26.7365	27.0951	26.9807	26.9397	26.7705	26.9899
sp|Q13243|SRSF5_HUMAN Serine/arginine-rich splicing factor 5 OS=Homo sapiens GN=SRSF5 PE=1 SV=1;tr|B4DJK0|B4DJK0_HUMAN Serine/arginine-rich-splicing factor 5 OS=Homo sapiens GN=SRSF5 PE=1 SV=1;tr|B4DUA4|B4DUA4_HUMAN Serine/arginine-rich-splicing factor 5 O	Serine/arginine-rich splicing factor 5	SRSF5		0.0135027	-0.0381419		0.0274859	0.0778395		0.109813	0.255697	10	9	9	27.9	24.6	24.6	31.263	0	126.51	15681000000	148	Q13243;B4DJK0;B4DUA4;G3V5K8;Q13243-2;Q13243-3	Q13243;B4DJK0;B4DUA4;G3V5K8;Q13243-2;Q13243-3	27.6191	29.2562	29.6624	27.6814	29.7851	29.4191	27.5219	29.802	29.3283	28.1939	29.5153	29.7101
sp|Q13823|NOG2_HUMAN Nucleolar GTP-binding protein 2 OS=Homo sapiens GN=GNL2 PE=1 SV=1	Nucleolar GTP-binding protein 2	GNL2		0.0665112	-0.0422961		0.271184	-0.266628	+	1.43354	0.890202	24	24	24	38	38	38	83.654	0	315.96	10189000000	185	Q13823;H0YG10	Q13823	28.5026	28.0619	28.1965	27.4462	28.6583	27.9835	27.9427	28.5266	28.4185	29.3729	28.7356	29.45
sp|Q13610|PWP1_HUMAN Periodic tryptophan protein 1 homolog OS=Homo sapiens GN=PWP1 PE=1 SV=1;tr|B4DJV5|B4DJV5_HUMAN Periodic tryptophan protein 1 homolog OS=Homo sapiens GN=PWP1 PE=1 SV=1	Periodic tryptophan protein 1 homolog	PWP1		0.0956341	-0.0433439		0.143465	-0.11274		0.775707	0.591218	11	11	11	29.5	29.5	29.5	55.827	0	323.31	4781800000	113	Q13610;B4DJV5;Q13610-2;F8VZ56	Q13610;B4DJV5	27.149	27.1665	27.1445	26.6715	27.511	27.0693	27.0095	27.5192	27.0615	27.4814	27.4711	28.4112
tr|A8MST6|A8MST6_HUMAN Centrosomal protein of 78 kDa OS=Homo sapiens GN=CEP78 PE=1 SV=2;sp|Q5JTW2|CEP78_HUMAN Centrosomal protein of 78 kDa OS=Homo sapiens GN=CEP78 PE=1 SV=1;sp|Q5JTW2-3|CEP78_HUMAN Isoform 3 of Centrosomal protein of 78 kDa OS=Homo sapien	Centrosomal protein of 78 kDa	CEP78		0.109064	-0.0437915		0.31959	-0.142295		0.430128	0.251314	4	4	4	13.3	13.3	13.3	78.217	0	23.038	319470000	7	A8MST6;Q5JTW2;Q5JTW2-3;Q5JTW2-5;Q5JTW2-2	A8MST6;Q5JTW2;Q5JTW2-3;Q5JTW2-5;Q5JTW2-2	23.4639	23.2495	23.3585	23.0809	23.5041	23.1914	23.1387	23.5421	23.5224	23.4595	23.4207	24.077
sp|Q9BQG0|MBB1A_HUMAN Myb-binding protein 1A OS=Homo sapiens GN=MYBBP1A PE=1 SV=2;sp|Q9BQG0-2|MBB1A_HUMAN Isoform 2 of Myb-binding protein 1A OS=Homo sapiens GN=MYBBP1A;tr|I3L1L3|I3L1L3_HUMAN Myb-binding protein 1A (Fragment) OS=Homo sapiens GN=MYBBP1A PE=	Myb-binding protein 1A	MYBBP1A		0.0257517	-0.0447369		0.100705	0.161826		0.0790494	0.148603	36	36	36	38	38	38	148.85	0	323.31	8210400000	254	Q9BQG0;Q9BQG0-2;I3L1L3;I3L2H8	Q9BQG0;Q9BQG0-2;I3L1L3	27.5656	28.5823	28.1922	27.9108	28.8708	28.1781	27.1562	28.6807	28.6374	27.4658	28.9121	28.5423
sp|Q92804-2|RBP56_HUMAN Isoform Short of TATA-binding protein-associated factor 2N OS=Homo sapiens GN=TAF15;sp|Q92804|RBP56_HUMAN TATA-binding protein-associated factor 2N OS=Homo sapiens GN=TAF15 PE=1 SV=1	TATA-binding protein-associated factor 2N	TAF15		0.0101215	-0.0489597		0.0801667	0.388273		0.0418641	-0.265577	14	14	3	31.6	31.6	12.4	61.557	0	323.31	22442000000	143	Q92804-2;Q92804;A0A075B7F2;A0A075B7F4;A0A075B7C1	Q92804-2;Q92804	26.5424	29.4912	30.2211	26.7046	29.8732	30.9886	26.5439	29.8476	30.0101	24.9466	31.0522	29.6061
sp|Q9Y3I0|RTCB_HUMAN tRNA-splicing ligase RtcB homolog OS=Homo sapiens GN=RTCB PE=1 SV=1	tRNA-splicing ligase RtcB homolog	RTCB		0.11477	-0.0489629		0.24186	-0.0984351		0.20801	0.0620232	12	12	12	34.1	34.1	34.1	55.21	0	111.74	3031100000	67	Q9Y3I0	Q9Y3I0	26.8811	26.6842	26.3699	26.4208	26.9042	26.4618	26.6833	26.773	26.6258	26.7695	26.5641	26.9345
sp|P82673|RT35_HUMAN 28S ribosomal protein S35, mitochondrial OS=Homo sapiens GN=MRPS35 PE=1 SV=1	28S ribosomal protein S35, mitochondrial	MRPS35		0.101228	-0.0492967		0.00184914	0.00124486		0.393437	-0.197978	8	8	8	38.7	38.7	38.7	36.844	0	323.31	2669300000	79	P82673;H0YG82;P82673-2	P82673	26.5368	26.5111	26.6266	26.3589	26.8332	26.6341	26.3324	26.9222	26.5678	26.2215	26.3594	26.6476
sp|Q9HCE1|MOV10_HUMAN Putative helicase MOV-10 OS=Homo sapiens GN=MOV10 PE=1 SV=2;tr|Q5JR04|Q5JR04_HUMAN Mov10, Moloney leukemia virus 10, homolog (Mouse), isoform CRA_a OS=Homo sapiens GN=MOV10 PE=1 SV=1;sp|Q9HCE1-2|MOV10_HUMAN Isoform 2 of Putative helic	Putative helicase MOV-10	MOV10		0.0584266	-0.049366		0.0317084	-0.028148		0.754141	0.462247	26	26	26	35.4	35.4	35.4	113.67	0	323.31	5200700000	142	Q9HCE1;Q5JR04;Q9HCE1-2	Q9HCE1;Q5JR04;Q9HCE1-2	26.9473	27.4101	27.6523	26.9265	27.5413	27.6055	26.9741	27.6236	27.56	27.4693	27.9903	28.0848
tr|E9PLL6|E9PLL6_HUMAN 60S ribosomal protein L27a OS=Homo sapiens GN=RPL27A PE=1 SV=1;sp|P46776|RL27A_HUMAN 60S ribosomal protein L27a OS=Homo sapiens GN=RPL27A PE=1 SV=2;tr|E9PJD9|E9PJD9_HUMAN 60S ribosomal protein L27a OS=Homo sapiens GN=RPL27A PE=1 SV=1	60S ribosomal protein L27a	RPL27A		0.0491153	-0.0499051		0.597775	0.362864		0.637574	0.193521	3	3	3	26.9	26.9	26.9	12.201	0	13.071	74099000000	46	E9PLL6;P46776;E9PJD9;E9PLX7	E9PLL6;P46776;E9PJD9	30.65	31.2658	31.8052	31.4018	32.1577	31.3999	31.1112	31.3006	31.4591	31.3081	31.6241	31.5192
sp|P32119|PRDX2_HUMAN Peroxiredoxin-2 OS=Homo sapiens GN=PRDX2 PE=1 SV=5;tr|A6NIW5|A6NIW5_HUMAN Peroxiredoxin 2, isoform CRA_a OS=Homo sapiens GN=PRDX2 PE=1 SV=2	Peroxiredoxin-2	PRDX2		0.0161852	-0.0500336		0.157877	-0.484891		0.100774	-0.347587	8	7	7	32.8	27.3	27.3	21.892	0	24.849	3522600000	75	P32119;A6NIW5;P32119-2	P32119;A6NIW5	27.8088	26.5533	25.9329	27.7934	25.2397	25.9573	28.5213	26.2	25.7238	28.0533	26.3644	24.9846
sp|Q9NRX2|RM17_HUMAN 39S ribosomal protein L17, mitochondrial OS=Homo sapiens GN=MRPL17 PE=1 SV=1;tr|E9PKV2|E9PKV2_HUMAN 39S ribosomal protein L17, mitochondrial (Fragment) OS=Homo sapiens GN=MRPL17 PE=1 SV=1	39S ribosomal protein L17, mitochondrial	MRPL17		0.0671384	-0.0507431		0.594539	-0.367285		0.266493	-0.196968	5	5	5	23.4	23.4	23.4	20.05	0	230.21	557510000	65	Q9NRX2;E9PKV2	Q9NRX2;E9PKV2	24.079	24.5078	24.8234	23.8211	24.0422	24.5973	24.2954	24.4578	24.8092	23.8192	24.6183	24.534
sp|Q14669|TRIPC_HUMAN E3 ubiquitin-protein ligase TRIP12 OS=Homo sapiens GN=TRIP12 PE=1 SV=1;sp|Q14669-2|TRIPC_HUMAN Isoform 2 of E3 ubiquitin-protein ligase TRIP12 OS=Homo sapiens GN=TRIP12;sp|Q14669-3|TRIPC_HUMAN Isoform 3 of E3 ubiquitin-protein ligase	E3 ubiquitin-protein ligase TRIP12	TRIP12		0.0672832	-0.0509389		0.361366	-0.131161		1.23814	0.3035	11	11	11	8.2	8.2	8.2	220.43	0	56.279	586240000	37	Q14669;Q14669-2;Q14669-3;Q14669-4;G5E9G6;F8W9P3;C9JLJ5;C9JSX9;H7C2Y1;C9JLD7;H7C1L9	Q14669;Q14669-2;Q14669-3;Q14669-4	24.7796	24.3127	23.9342	24.4699	24.2375	24.0785	24.5926	24.3054	24.2813	24.7692	24.5842	24.7365
sp|P83916|CBX1_HUMAN Chromobox protein homolog 1 OS=Homo sapiens GN=CBX1 PE=1 SV=1;tr|B5MD17|B5MD17_HUMAN Chromobox protein homolog 1 (Fragment) OS=Homo sapiens GN=CBX1 PE=1 SV=1;tr|J3KS05|J3KS05_HUMAN Chromobox protein homolog 1 (Fragment) OS=Homo sapiens	Chromobox protein homolog 1	CBX1		0.0381253	-0.0518703		0.0957067	-0.217674		0.336042	0.421378	7	7	6	42.7	42.7	34.1	21.418	0	323.31	21527000000	228	P83916;B5MD17;J3KS05;K7ELA4;C9JWS9	P83916;B5MD17;J3KS05;K7ELA4;C9JWS9	29.2424	29.2708	28.9514	27.6821	29.9513	29.3338	28.3071	29.6903	29.6228	29.2838	29.4738	30.1268
tr|B1AVT0|B1AVT0_HUMAN Dual-specificity protein kinase CLK2 OS=Homo sapiens GN=CLK2 PE=1 SV=1;sp|P49760-3|CLK2_HUMAN Isoform 3 of Dual specificity protein kinase CLK2 OS=Homo sapiens GN=CLK2;sp|P49760|CLK2_HUMAN Dual specificity protein kinase CLK2 OS=Homo	Dual specificity protein kinase CLK2	CLK2		0.0502489	-0.0520166		0.269917	-0.29193		0.157872	-0.125218	5	5	5	21.7	21.7	21.7	59.874	0	105.77	1881300000	36	B1AVT0;P49760-3;P49760	B1AVT0;P49760-3;P49760	25.8448	26.2025	26.5953	25.9894	25.3974	26.5361	25.7051	26.5912	26.5025	25.9815	26.1322	26.3094
sp|Q8IWA0|WDR75_HUMAN WD repeat-containing protein 75 OS=Homo sapiens GN=WDR75 PE=1 SV=1	WD repeat-containing protein 75	WDR75		0.414497	-0.0524432		0.829999	-0.268049	+	3.7795	0.574749	7	7	7	12.4	12.4	12.4	94.498	0	81.167	783750000	30	Q8IWA0;F8WE20;F8WC81	Q8IWA0	24.4176	24.3767	24.5496	23.9556	24.2744	24.4671	24.5054	24.5204	24.4755	25.1349	24.9994	25.0913
sp|P61254|RL26_HUMAN 60S ribosomal protein L26 OS=Homo sapiens GN=RPL26 PE=1 SV=1;tr|J3QRI7|J3QRI7_HUMAN 60S ribosomal protein L26 (Fragment) OS=Homo sapiens GN=RPL26 PE=4 SV=1;tr|J3QQQ9|J3QQQ9_HUMAN Uncharacterized protein OS=Homo sapiens PE=4 SV=1;tr|J3Q	60S ribosomal protein L26	RPL26		0.051862	-0.0539614		0.146968	-0.181435		0.479133	-0.712793	12	12	3	46.9	46.9	12.4	17.258	0	323.31	123820000000	151	P61254;J3QRI7;J3QQQ9;J3QQV1;J3KTJ8;J3QRC4;J3KSS0;J3KS10	P61254;J3QRI7;J3QQQ9;J3QQV1;J3KTJ8;J3QRC4;J3KSS0	31.8289	32.3013	32.7834	31.3813	32.6092	32.5407	31.9587	32.7495	32.3672	30.4556	32.0578	32.4237
sp|P52597|HNRPF_HUMAN Heterogeneous nuclear ribonucleoprotein F OS=Homo sapiens GN=HNRNPF PE=1 SV=3	Heterogeneous nuclear ribonucleoprotein F;Heterogeneous nuclear ribonucleoprotein F, N-terminally processed	HNRNPF		0.155181	-0.0541979		0.901278	-0.179496		0.337476	-0.208893	9	7	7	35.9	29.4	29.4	45.671	0	323.31	3656100000	98	P52597;A0A1B0GW42	P52597	27.4013	27.0024	27.1922	26.9424	27.1792	27.0984	27.3627	27.2463	27.1495	27.5128	26.6687	26.9503
sp|Q99878|H2A1J_HUMAN Histone H2A type 1-J OS=Homo sapiens GN=HIST1H2AJ PE=1 SV=3;sp|Q96KK5|H2A1H_HUMAN Histone H2A type 1-H OS=Homo sapiens GN=HIST1H2AH PE=1 SV=3;sp|Q9BTM1|H2AJ_HUMAN Histone H2A.J OS=Homo sapiens GN=H2AFJ PE=1 SV=1;sp|P0C0S8|H2A1_HUMAN H	Histone H2A type 1-J;Histone H2A type 1-H;Histone H2A.J;Histone H2A type 1;Histone H2A type 1-C;Histone H2A	HIST1H2AJ;HIST1H2AH;H2AFJ;HIST1H2AG;HIST1H2AC		0.0234259	-0.0552527		0.173457	-1.04994		0.0135569	-0.0345643	7	1	0	64.1	22.7	0	13.936	0	323.31	15106000000	25	Q99878;Q96KK5;Q9BTM1;P0C0S8;Q93077;Q9BTM1-2;H0YFX9	Q99878;Q96KK5;Q9BTM1;P0C0S8;Q93077;Q9BTM1-2;H0YFX9	28.7779	29.2299	27.0915	29.3639	29.8678	22.8837	28.6624	29.0436	27.5592	29.789	27.432	27.9405
sp|P82932|RT06_HUMAN 28S ribosomal protein S6, mitochondrial OS=Homo sapiens GN=MRPS6 PE=1 SV=3	28S ribosomal protein S6, mitochondrial	MRPS6		0.0378778	-0.0553672		0.0282735	-0.0445137		0.177938	0.285571	5	5	5	46.4	46.4	46.4	14.226	0	166.69	3735600000	45	P82932	P82932	26.6622	26.9968	27.3324	26.8001	26.6861	27.5378	26.2611	27.8428	27.0536	26.5413	27.8511	27.6218
sp|Q07666|KHDR1_HUMAN KH domain-containing, RNA-binding, signal transduction-associated protein 1 OS=Homo sapiens GN=KHDRBS1 PE=1 SV=1;sp|Q07666-2|KHDR1_HUMAN Isoform 2 of KH domain-containing, RNA-binding, signal transduction-associated protein 1 OS=Homo	KH domain-containing, RNA-binding, signal transduction-associated protein 1	KHDRBS1		0.0712279	-0.0578709		0.289921	-0.159107		0.260995	-0.449984	7	7	7	26	26	26	48.227	0	228.78	8026200000	59	Q07666;Q07666-2;Q07666-3;Q5VWX1	Q07666;Q07666-2;Q07666-3	28.6968	28.0464	27.7785	28.1404	27.686	28.3916	28.232	28.3723	28.091	28.3971	26.4193	28.5289
sp|P62280|RS11_HUMAN 40S ribosomal protein S11 OS=Homo sapiens GN=RPS11 PE=1 SV=3;tr|M0QZC5|M0QZC5_HUMAN 40S ribosomal protein S11 OS=Homo sapiens GN=RPS11 PE=1 SV=1	40S ribosomal protein S11	RPS11		0.0652499	-0.0585651		0.430552	0.452743		0.028704	-0.0363426	11	11	11	48.1	48.1	48.1	18.431	0	46.471	98896000000	179	P62280;M0QZC5;M0R1H6;M0R1H5	P62280;M0QZC5	31.5414	31.849	31.6349	31.5879	32.7502	32.2212	31.7606	32.2377	31.2029	31.0959	31.9374	32.0588
sp|P30101|PDIA3_HUMAN Protein disulfide-isomerase A3 OS=Homo sapiens GN=PDIA3 PE=1 SV=4	Protein disulfide-isomerase A3	PDIA3		0.0813951	-0.0587978		0.147095	0.107078		0.152638	-0.105927	8	8	7	21.6	21.6	19.4	56.782	0	111.97	781240000	60	P30101	P30101	24.906	25.3467	24.8099	25.5569	24.9405	25.0628	25.2244	25.3199	24.6946	24.968	25.2732	24.6799
sp|O60832|DKC1_HUMAN H/ACA ribonucleoprotein complex subunit 4 OS=Homo sapiens GN=DKC1 PE=1 SV=3;sp|O60832-2|DKC1_HUMAN Isoform 3 of H/ACA ribonucleoprotein complex subunit 4 OS=Homo sapiens GN=DKC1;tr|C9IYT0|C9IYT0_HUMAN H/ACA ribonucleoprotein complex su	H/ACA ribonucleoprotein complex subunit 4	DKC1		0.0665124	-0.059576		0.0191068	0.0169779		0.149241	0.142293	15	15	15	39.7	39.7	39.7	57.673	0	323.31	14330000000	253	O60832;O60832-2;C9IYT0;H7C0M1;H7C2Q9;H7C2Q2;H7BZF2	O60832;O60832-2;C9IYT0	28.4931	29.3144	29.0831	28.6113	29.3597	29.1492	28.6476	29.2973	29.1244	28.5756	29.5268	29.3937
sp|Q16777|H2A2C_HUMAN Histone H2A type 2-C OS=Homo sapiens GN=HIST2H2AC PE=1 SV=4;sp|Q6FI13|H2A2A_HUMAN Histone H2A type 2-A OS=Homo sapiens GN=HIST2H2AA3 PE=1 SV=3	Histone H2A type 2-C;Histone H2A type 2-A	HIST2H2AC;HIST2H2AA3		0.105308	-0.0601743		0.0774534	-0.046257		0.062274	0.0465253	7	7	1	63.6	63.6	22.5	13.988	0	323.31	948150000000	404	Q16777;Q6FI13	Q16777;Q6FI13	35.2668	35.122	34.986	34.9642	35.1788	35.2736	35.3798	34.8066	35.369	35.5784	35.1237	34.9928
sp|Q8IXM3|RM41_HUMAN 39S ribosomal protein L41, mitochondrial OS=Homo sapiens GN=MRPL41 PE=1 SV=1	39S ribosomal protein L41, mitochondrial	MRPL41		0.055606	-0.0610256		0.147122	-0.184364		0.391704	-0.387079	5	5	5	54.7	54.7	54.7	15.383	0	257.67	3690500000	49	Q8IXM3	Q8IXM3	27.0653	27.2545	27.3153	26.7909	27.6518	26.8223	26.5307	27.6205	27.6669	27.0255	26.51	27.1214
sp|Q9NV31|IMP3_HUMAN U3 small nucleolar ribonucleoprotein protein IMP3 OS=Homo sapiens GN=IMP3 PE=1 SV=1	U3 small nucleolar ribonucleoprotein protein IMP3	IMP3		0.082777	-0.0610256		0.352997	-0.311484		1.16232	0.636206	4	4	4	30.4	30.4	30.4	21.85	0	119.94	999740000	35	Q9NV31	Q9NV31	24.8794	25.1056	25.0553	24.2515	25.1511	24.8864	24.6225	25.492	25.1089	25.7295	25.6087	25.7938
tr|E9PKG1|E9PKG1_HUMAN Protein arginine N-methyltransferase 1 OS=Homo sapiens GN=PRMT1 PE=1 SV=1;tr|H7C2I1|H7C2I1_HUMAN Protein arginine N-methyltransferase 1 OS=Homo sapiens GN=PRMT1 PE=1 SV=1;sp|Q99873-3|ANM1_HUMAN Isoform 3 of Protein arginine N-methylt	Protein arginine N-methyltransferase 1	PRMT1		0.124028	-0.0612475		0.0746155	0.0300064		0.461793	0.128312	7	7	7	27.4	27.4	27.4	37.709	0	27.544	771350000	25	E9PKG1;H7C2I1;Q99873-3;Q99873-2;Q99873-4;Q99873;E9PQ98;E9PIX6;E9PNR9;H0YDE4;A0A087X1W2	E9PKG1;H7C2I1;Q99873-3;Q99873-2;Q99873-4;Q99873;E9PQ98;E9PIX6	24.6906	24.6352	25.083	24.7376	24.916	25.0289	24.6454	25.0222	24.925	25.0287	25.0375	24.9113
sp|Q96A72|MGN2_HUMAN Protein mago nashi homolog 2 OS=Homo sapiens GN=MAGOHB PE=1 SV=1;tr|F5H6N1|F5H6N1_HUMAN Protein mago nashi homolog 2 OS=Homo sapiens GN=MAGOHB PE=1 SV=1	Protein mago nashi homolog 2	MAGOHB		0.0829646	-0.064244		0.00509236	-0.00510788		0.0217814	0.0157356	10	10	1	72.3	72.3	6.1	17.276	0	323.31	42814000000	244	Q96A72;F5H6N1;F5H124	Q96A72;F5H6N1	30.228	30.7765	30.7676	30.1372	30.8858	30.9266	30.2609	30.9521	30.7519	30.4182	30.7917	30.8022
sp|Q9ULX3|NOB1_HUMAN RNA-binding protein NOB1 OS=Homo sapiens GN=NOB1 PE=1 SV=1	RNA-binding protein NOB1	NOB1		0.0912562	-0.065136		0.159978	0.157807		0.209328	-0.166644	11	11	11	40.3	40.3	40.3	46.674	0	323.31	8158600000	166	Q9ULX3;H3BUR4	Q9ULX3	28.1443	28.3067	28.2529	27.923	28.8235	28.6262	27.8084	28.6236	28.4673	27.9718	27.9337	28.4939
sp|O60701|UGDH_HUMAN UDP-glucose 6-dehydrogenase OS=Homo sapiens GN=UGDH PE=1 SV=1;sp|O60701-3|UGDH_HUMAN Isoform 3 of UDP-glucose 6-dehydrogenase OS=Homo sapiens GN=UGDH;sp|O60701-2|UGDH_HUMAN Isoform 2 of UDP-glucose 6-dehydrogenase OS=Homo sapiens GN=UG	UDP-glucose 6-dehydrogenase	UGDH		0.0463589	-0.065354		0.378229	-0.504948		0.124707	0.205333	10	10	10	30.2	30.2	30.2	55.023	0	89.881	1262000000	69	O60701;O60701-3;O60701-2;E7ER83;E7ETF4;E7EV97;D6RHF4;E9PBD2;E7ER95	O60701;O60701-3;O60701-2	25.6625	25.0267	25.2681	25.4638	24.2847	24.8901	26.2394	24.7411	25.1728	26.2704	25.6326	24.8664
sp|P63208|SKP1_HUMAN S-phase kinase-associated protein 1 OS=Homo sapiens GN=SKP1 PE=1 SV=2;tr|E7ERH2|E7ERH2_HUMAN S-phase kinase-associated protein 1 (Fragment) OS=Homo sapiens GN=SKP1 PE=1 SV=1;tr|F8W8N3|F8W8N3_HUMAN S-phase kinase-associated protein 1 (F	S-phase kinase-associated protein 1	SKP1		0.0520369	-0.0655638		0.0845617	-0.106738		0.248728	0.258628	4	4	4	27.6	27.6	27.6	18.658	0	151.99	1873600000	39	P63208;E7ERH2;F8W8N3;E5RJR5;P63208-2;E5RGM3	P63208;E7ERH2;F8W8N3;E5RJR5;P63208-2;E5RGM3	26.4937	26.5146	25.8714	26.7281	26.0209	26.0073	26.9753	26.4312	25.6699	26.9409	26.4691	26.4423
tr|J3QLN8|J3QLN8_HUMAN Aurora kinase B (Fragment) OS=Homo sapiens GN=AURKB PE=1 SV=8;sp|Q96GD4-4|AURKB_HUMAN Isoform 4 of Aurora kinase B OS=Homo sapiens GN=AURKB;sp|Q96GD4|AURKB_HUMAN Aurora kinase B OS=Homo sapiens GN=AURKB PE=1 SV=3;sp|Q96GD4-5|AURKB_HU	Aurora kinase B	AURKB		0.0997961	-0.0659835		0.248219	0.0983702		0.743033	0.400575	6	6	5	32.6	32.6	29.1	26.698	0	55.874	526820000	33	J3QLN8;Q96GD4-4;Q96GD4;Q96GD4-5;J3QR41;J3KTD6;Q96GD4-2;J3KRJ2;J3KT86;Q96GD4-3;J3KRF8;B4DXA6;A3KFJ1;A0A0A0MSY3;Q5Y191;Q9UQB9-2;Q9UQB9-3;Q9UQB9	J3QLN8;Q96GD4-4;Q96GD4;Q96GD4-5;J3QR41;J3KTD6;Q96GD4-2;J3KRJ2;J3KT86;Q96GD4-3;J3KRF8	24.4418	23.6949	23.9889	24.1573	24.4422	24.0191	24.0889	23.953	24.2817	24.6786	24.0565	24.7902
sp|A0A0B4J1Y9|HV372_HUMAN Immunoglobulin heavy variable 3-72 OS=Homo sapiens GN=IGHV3-72 PE=3 SV=1;tr|A0A0G2JN55|A0A0G2JN55_HUMAN Protein IGHV3-73 OS=Homo sapiens GN=IGHV3-73 PE=1 SV=1;tr|S4R460|S4R460_HUMAN Protein IGHV3OR16-9 OS=Homo sapiens GN=IGHV3OR16	Ig heavy chain V-III region BUT;Ig heavy chain V-III region BRO;Ig heavy chain V-III region JON;Ig heavy chain V-III region KOL;Ig heavy chain V-III region CAM;Ig heavy chain V-III region WEA;Ig heavy chain V-III region TRO;Ig heavy chain V-III region DOB	IGHV3-72;IGHV3OR16-9;IGHV3-38;IGHV3OR16-10;IGHV3-21;IGHV3-43;IGHV3-64;IGHV3-73;IGHV3-15;IGHV3-49		0.128116	-0.0674152		0.359803	-1.82498		0.311348	0.685966	2	2	1	15.1	15.1	9.2	13.203	0	5.2347	8160100000	20	A0A0B4J1Y9;A0A0G2JN55;S4R460;A0A0B4J2B5;A0A0C4DH36;A0A075B7F0;A0A0J9YVT0;A0A0B4J1V1;A0A0B4J1X8;A0A075B6Q5;A0A0B4J1V6;A0A0B4J1V0;A0A0A0MS15;P01767;P01766;P01780;P01772;P01768;P01763;P01762;P01782	A0A0B4J1Y9;A0A0G2JN55;S4R460;A0A0B4J2B5;A0A0C4DH36;A0A075B7F0;A0A0J9YVT0;A0A0B4J1V1;A0A0B4J1X8;A0A075B6Q5;A0A0B4J1V6;A0A0B4J1V0;A0A0A0MS15;P01767;P01766;P01780;P01772;P01768;P01763;P01762;P01782	26.6376	26.9093	26.5083	27.7078	20.791	26.2836	26.9201	26.8896	26.4477	26.6154	29.2102	26.4897
tr|E5RHW4|E5RHW4_HUMAN Erlin-2 (Fragment) OS=Homo sapiens GN=ERLIN2 PE=1 SV=1;sp|O94905|ERLN2_HUMAN Erlin-2 OS=Homo sapiens GN=ERLIN2 PE=1 SV=1	Erlin-2	ERLIN2		0.023199	-0.0683263		0.245587	-1.15923		0.0341207	-0.120286	8	8	6	33.4	33.4	26.3	37.725	0	161.06	2244700000	55	E5RHW4;O94905;E5RJ09;O94905-2;O94905-3	E5RHW4;O94905	26.1253	26.2076	25.8736	21.8063	26.723	26.4045	24.9711	28.0825	25.3579	24.9219	27.2599	25.8688
sp|O95625|ZBT11_HUMAN Zinc finger and BTB domain-containing protein 11 OS=Homo sapiens GN=ZBTB11 PE=1 SV=2	Zinc finger and BTB domain-containing protein 11	ZBTB11		0.0761233	-0.0704498		0.134702	0.117098		0.0459468	0.0438264	6	6	6	6.4	6.4	6.4	119.38	0	41.425	828180000	16	O95625;C9J2L2	O95625	24.4312	25.12	25.0338	24.6677	25.3884	25.0914	24.6109	24.7771	25.4082	24.7137	25.4082	24.8059
sp|O00303|EIF3F_HUMAN Eukaryotic translation initiation factor 3 subunit F OS=Homo sapiens GN=EIF3F PE=1 SV=1	Eukaryotic translation initiation factor 3 subunit F	EIF3F		0.0615554	-0.0713259		0.117082	-0.13868		0.298419	0.294242	9	9	9	30.8	30.8	30.8	37.563	0	323.31	3958000000	121	O00303;H0YDT6;E9PQV8;A0A0D9SEZ9	O00303	26.5165	27.207	26.9926	26.3303	27.0339	27.1499	26.2876	27.257	27.3855	26.9422	27.2372	27.6334
sp|Q9NS86|LANC2_HUMAN LanC-like protein 2 OS=Homo sapiens GN=LANCL2 PE=1 SV=1	LanC-like protein 2	LANCL2		0.024031	-0.0725676		0.104387	-0.336683		0.296047	-0.812206	7	7	7	21.1	21.1	21.1	50.854	0	323.31	2290200000	47	Q9NS86	Q9NS86	27.3943	25.9872	25.6312	27.5822	24.9318	25.7063	28.0698	25.9338	25.2267	26.9283	25.3731	24.4923
tr|J3QRD6|J3QRD6_HUMAN 60S ribosome subunit biogenesis protein NIP7 homolog (Fragment) OS=Homo sapiens GN=NIP7 PE=1 SV=1;tr|J3QRR4|J3QRR4_HUMAN 60S ribosome subunit biogenesis protein NIP7 homolog (Fragment) OS=Homo sapiens GN=NIP7 PE=1 SV=1;sp|Q9Y221|NIP7	60S ribosome subunit biogenesis protein NIP7 homolog	NIP7		0.0742637	-0.0731843		0.380038	-0.302842		1.16609	0.880119	2	2	2	47.1	47.1	47.1	7.9962	0	31.843	298030000	17	J3QRD6;J3QRR4;Q9Y221;J3QLW7;Q9Y221-2	J3QRD6;J3QRR4;Q9Y221;J3QLW7;Q9Y221-2	23.006	23.2238	23.4564	22.9855	23.1722	22.8395	22.7754	23.2481	23.8822	23.9756	24.4789	24.0916
sp|Q9NUQ6|SPS2L_HUMAN SPATS2-like protein OS=Homo sapiens GN=SPATS2L PE=1 SV=2;sp|Q9NUQ6-2|SPS2L_HUMAN Isoform 2 of SPATS2-like protein OS=Homo sapiens GN=SPATS2L;sp|Q9NUQ6-4|SPS2L_HUMAN Isoform 4 of SPATS2-like protein OS=Homo sapiens GN=SPATS2L;sp|Q9NUQ6	SPATS2-like protein	SPATS2L		0.113862	-0.0744082		0.389328	-0.22286	+	1.71794	0.712857	17	17	17	39.6	39.6	39.6	61.728	0	323.31	13055000000	223	Q9NUQ6;Q9NUQ6-2;Q9NUQ6-4;Q9NUQ6-3;B8ZZZ7;F8W6C2;C9JW67;C9JGM8;C9JKE4;F8VZ02;F8VT91;F2Z2S1;C9IZC3;C9J8M7;H7C2G5;Q4ZFW0;F8WAV0	Q9NUQ6;Q9NUQ6-2;Q9NUQ6-4;Q9NUQ6-3;B8ZZZ7;F8W6C2	28.9979	28.513	28.4841	28.2032	28.7985	28.5479	28.41	28.841	28.9672	29.3531	29.3879	29.6157
sp|Q9UGN5-2|PARP2_HUMAN Isoform 2 of Poly [ADP-ribose] polymerase 2 OS=Homo sapiens GN=PARP2;sp|Q9UGN5|PARP2_HUMAN Poly [ADP-ribose] polymerase 2 OS=Homo sapiens GN=PARP2 PE=1 SV=2;tr|G3V167|G3V167_HUMAN Poly [ADP-ribose] polymerase OS=Homo sapiens GN=PARP	Poly [ADP-ribose] polymerase 2	PARP2		0.140181	-0.0754814		0.146703	-0.0931269		0.0527485	-0.0336107	14	14	14	33	33	33	64.804	0	323.31	7355000000	136	Q9UGN5-2;Q9UGN5;G3V167;H0YH02;E9PJ27	Q9UGN5-2;Q9UGN5;G3V167;H0YH02	27.9637	27.9875	28.4301	27.8723	27.9544	28.5016	28.0207	28.1344	28.4527	27.924	28.0697	28.5132
tr|E9PJ24|E9PJ24_HUMAN PHD and RING finger domain-containing protein 1 OS=Homo sapiens GN=PHRF1 PE=1 SV=1;tr|B7ZM65|B7ZM65_HUMAN PHD and RING finger domain-containing protein 1 OS=Homo sapiens GN=PHRF1 PE=1 SV=1;tr|F8WEF5|F8WEF5_HUMAN PHD and RING finger d	PHD and RING finger domain-containing protein 1	PHRF1		0.0814801	-0.0756556		0.0114079	-0.0130374		0.369899	-0.975777	7	6	6	6.7	6.2	6.2	178.22	0	39.587	1112700000	19	E9PJ24;B7ZM65;F8WEF5;A0A0J9YYB5;A0A0J9YWD5;Q9P1Y6-3;Q9P1Y6;A0A0J9YX88;Q9P1Y6-2	E9PJ24;B7ZM65;F8WEF5;A0A0J9YYB5;A0A0J9YWD5;Q9P1Y6-3;Q9P1Y6;A0A0J9YX88;Q9P1Y6-2	25.086	25.32	25.7619	24.9138	25.7867	25.6552	25.0741	25.9612	25.3595	25.5258	22.3445	25.5972
sp|Q9NQZ2|SAS10_HUMAN Something about silencing protein 10 OS=Homo sapiens GN=UTP3 PE=1 SV=1	Something about silencing protein 10	UTP3		0.137612	-0.0764891		0.059592	0.0667127	+	1.42149	0.617328	8	8	8	17.7	17.7	17.7	54.557	0	304.03	2056100000	68	Q9NQZ2	Q9NQZ2	26.2975	25.8874	25.7545	25.4368	26.6935	26.2388	25.8319	26.2614	26.0757	26.8911	26.3631	26.7667
tr|C9JJ19|C9JJ19_HUMAN 28S ribosomal protein S34, mitochondrial OS=Homo sapiens GN=MRPS34 PE=1 SV=2;sp|P82930|RT34_HUMAN 28S ribosomal protein S34, mitochondrial OS=Homo sapiens GN=MRPS34 PE=1 SV=2	28S ribosomal protein S34, mitochondrial	MRPS34		0.112319	-0.0770791		0.283748	-0.144111		0.0402971	-0.0247231	7	7	7	41.3	41.3	41.3	26.332	0	74.104	3576800000	73	C9JJ19;P82930	C9JJ19;P82930	26.6849	27.1258	27.3788	26.7599	26.9672	27.2613	26.8523	27.2751	27.2933	27.0048	26.9277	27.4141
sp|Q5BKZ1|ZN326_HUMAN DBIRD complex subunit ZNF326 OS=Homo sapiens GN=ZNF326 PE=1 SV=2;tr|A0A0A0MRN4|A0A0A0MRN4_HUMAN DBIRD complex subunit ZNF326 OS=Homo sapiens GN=ZNF326 PE=1 SV=1	DBIRD complex subunit ZNF326	ZNF326		0.0884327	-0.0777098		0.640003	-0.273541		0.0480626	-0.0191294	18	18	9	37.8	37.8	19.6	65.653	0	323.31	11744000000	186	Q5BKZ1;A0A0A0MRN4;Q5BKZ1-2;E2QRN4	Q5BKZ1;A0A0A0MRN4	28.4679	28.6266	29.3872	28.3478	28.7797	28.7667	28.6938	28.8773	29.1438	28.829	28.8675	28.9609
sp|Q9Y224|CN166_HUMAN UPF0568 protein C14orf166 OS=Homo sapiens GN=C14orf166 PE=1 SV=1;tr|H0YJB9|H0YJB9_HUMAN UPF0568 protein C14orf166 (Fragment) OS=Homo sapiens GN=C14orf166 PE=1 SV=1;tr|G3V4C6|G3V4C6_HUMAN UPF0568 protein C14orf166 OS=Homo sapiens GN=C1	UPF0568 protein C14orf166	C14orf166		0.184475	-0.0778879		0.16262	-0.138082		0.528277	-0.336719	8	8	8	42.6	42.6	42.6	28.068	0	290.95	4038200000	112	Q9Y224;H0YJB9;G3V4C6	Q9Y224;H0YJB9;G3V4C6	27.3319	27.2342	27.2064	26.6472	27.3992	27.5455	27.1311	27.6429	27.2322	27.1768	26.5369	27.2822
tr|E7ENJ6|E7ENJ6_HUMAN AP-1 complex subunit mu-1 OS=Homo sapiens GN=AP1M1 PE=1 SV=1;sp|Q9BXS5|AP1M1_HUMAN AP-1 complex subunit mu-1 OS=Homo sapiens GN=AP1M1 PE=1 SV=3;sp|Q9BXS5-2|AP1M1_HUMAN Isoform 2 of AP-1 complex subunit mu-1 OS=Homo sapiens GN=AP1M1;t	AP-1 complex subunit mu-1	AP1M1		0.192465	-0.0789967		0.369927	-0.329674	+	1.92631	0.771147	7	7	7	24.3	24.3	24.3	42.636	0	40.48	894780000	19	E7ENJ6;Q9BXS5;Q9BXS5-2;K7EJL1;K7EQX3;K7EPJ8;K7ENA7;K7EJJ1;Q9Y6Q5;Q9Y6Q5-2;K7EQ90;K7ER75;A0A087WZX7;K7EPR4;K7EMG5	E7ENJ6;Q9BXS5;Q9BXS5-2;K7EJL1	24.915	24.8475	24.7579	24.8451	23.9137	25.0095	24.6718	24.8938	25.1917	25.5224	25.8349	25.7135
sp|Q12906-7|ILF3_HUMAN Isoform 7 of Interleukin enhancer-binding factor 3 OS=Homo sapiens GN=ILF3;sp|Q12906|ILF3_HUMAN Interleukin enhancer-binding factor 3 OS=Homo sapiens GN=ILF3 PE=1 SV=3;sp|Q12906-4|ILF3_HUMAN Isoform 4 of Interleukin enhancer-binding	Interleukin enhancer-binding factor 3	ILF3		0.163097	-0.0800025		0.425162	-0.179017		0.0836453	0.0369663	27	27	27	46.5	46.5	46.5	95.807	0	323.31	34451000000	375	Q12906-7;Q12906;Q12906-4;Q12906-6;Q12906-5;Q12906-2;Q12906-3;K7EKJ9;K7ER69;K7EQR9;K7EKY0;K7ERM6;K7ENK6;K7EM82;K7EJ09;Q96SI9-2;Q96SI9;K7ELV3;K7EQ75;K7EPG3	Q12906-7;Q12906;Q12906-4;Q12906-6;Q12906-5;Q12906-2;Q12906-3	30.1923	30.2279	30.5949	30.001	30.3147	30.4022	30.1581	30.5079	30.5891	30.2938	30.5738	30.4983
tr|D6R9P3|D6R9P3_HUMAN Heterogeneous nuclear ribonucleoprotein A/B OS=Homo sapiens GN=HNRNPAB PE=1 SV=1;tr|D6RD18|D6RD18_HUMAN Heterogeneous nuclear ribonucleoprotein A/B OS=Homo sapiens GN=HNRNPAB PE=1 SV=1;tr|D6RBZ0|D6RBZ0_HUMAN Heterogeneous nuclear rib	Heterogeneous nuclear ribonucleoprotein A/B	HNRNPAB		0.038886	-0.0806287		0.121398	0.237899		0.12849	0.277802	5	5	5	19.6	19.6	19.6	30.302	0	21.525	820080000	30	D6R9P3;D6RD18;D6RBZ0;Q99729-3;Q99729-2;Q99729-4;Q99729	D6R9P3;D6RD18;D6RBZ0;Q99729-3;Q99729-2;Q99729-4;Q99729	23.5244	24.994	24.9873	23.8364	25.507	25.118	23.7302	25.4841	24.5334	23.6501	25.6036	25.3273
sp|P31153-2|METK2_HUMAN Isoform 2 of S-adenosylmethionine synthase isoform type-2 OS=Homo sapiens GN=MAT2A;sp|P31153|METK2_HUMAN S-adenosylmethionine synthase isoform type-2 OS=Homo sapiens GN=MAT2A PE=1 SV=1	S-adenosylmethionine synthase isoform type-2	MAT2A		0.049535	-0.0818653		0.252474	0.566772		0.211813	0.491868	4	4	4	16.1	16.1	16.1	32.964	0	28.593	466750000	23	P31153-2;P31153;Q00266	P31153-2;P31153	23.8618	23.7227	23.5066	25.7235	23.5046	23.8089	24.7889	23.6835	22.8643	25.6785	23.6876	23.4462
sp|Q9NX24|NHP2_HUMAN H/ACA ribonucleoprotein complex subunit 2 OS=Homo sapiens GN=NHP2 PE=1 SV=1;tr|D6RC52|D6RC52_HUMAN H/ACA ribonucleoprotein complex subunit 2 (Fragment) OS=Homo sapiens GN=NHP2 PE=1 SV=1;tr|D6RCB9|D6RCB9_HUMAN H/ACA ribonucleoprotein co	H/ACA ribonucleoprotein complex subunit 2	NHP2		0.0659598	-0.0822074		0.0491005	-0.0473474		0.0379725	0.0705185	3	3	3	25.5	25.5	25.5	17.201	0	97.177	2072000000	26	Q9NX24;D6RC52;D6RCB9;H0YC83;J3QSY4	Q9NX24;D6RC52;D6RCB9	25.5821	26.3701	26.6388	25.9958	26.2012	26.4986	25.6941	26.6584	26.4851	25.2604	26.7027	27.0861
sp|O75534-2|CSDE1_HUMAN Isoform 2 of Cold shock domain-containing protein E1 OS=Homo sapiens GN=CSDE1;sp|O75534|CSDE1_HUMAN Cold shock domain-containing protein E1 OS=Homo sapiens GN=CSDE1 PE=1 SV=2;sp|O75534-3|CSDE1_HUMAN Isoform 3 of Cold shock domain-co	Cold shock domain-containing protein E1	CSDE1		0.28639	-0.083353		0.546062	-0.213418		0.0160433	-0.0068442	9	9	9	15.4	15.4	15.4	85.746	0	128.34	1294400000	44	O75534-2;O75534;O75534-3;O75534-4;E9PLT0;E9PLD4;E9PNG3	O75534-2;O75534;O75534-3;O75534-4;E9PLT0	25.4906	25.2627	25.4291	25.545	25.1775	25.0697	25.5654	25.5808	25.2862	25.5429	25.6037	25.2653
sp|Q92499|DDX1_HUMAN ATP-dependent RNA helicase DDX1 OS=Homo sapiens GN=DDX1 PE=1 SV=2;tr|F1T0B3|F1T0B3_HUMAN ATP-dependent RNA helicase DDX1 OS=Homo sapiens GN=DDX1 PE=1 SV=1;tr|A0A087X2G1|A0A087X2G1_HUMAN ATP-dependent RNA helicase DDX1 OS=Homo sapiens G	ATP-dependent RNA helicase DDX1	DDX1		0.12925	-0.0834599		0.120685	-0.12139		0.298526	-0.177731	12	12	12	24.1	24.1	24.1	82.431	0	145.25	3366100000	91	Q92499;F1T0B3;A0A087X2G1;Q92499-3;Q92499-2	Q92499;F1T0B3;A0A087X2G1;Q92499-3;Q92499-2	26.8195	26.9913	26.8545	26.3273	26.9166	27.3076	26.5642	27.3648	26.9866	26.6593	26.8268	26.8963
tr|A0A087X0X3|A0A087X0X3_HUMAN Heterogeneous nuclear ribonucleoprotein M OS=Homo sapiens GN=HNRNPM PE=1 SV=1;sp|P52272|HNRPM_HUMAN Heterogeneous nuclear ribonucleoprotein M OS=Homo sapiens GN=HNRNPM PE=1 SV=3;sp|P52272-2|HNRPM_HUMAN Isoform 2 of Heterogene	Heterogeneous nuclear ribonucleoprotein M	HNRNPM		0.193376	-0.0844065		1.15197	-0.296351		0.254868	0.0958951	36	36	36	66.8	66.8	66.8	77.569	0	323.31	48139000000	580	A0A087X0X3;P52272;P52272-2;M0QZM1;M0R019;M0R2T0;M0R0N3;M0QYQ7;M0R2I7;M0R0Y6;M0QY96;M0QYL3	A0A087X0X3;P52272;P52272-2;M0QZM1	30.4447	30.7792	30.8212	30.4216	30.5192	30.4684	30.5374	30.9284	30.8325	30.6778	30.962	30.9461
sp|Q14697|GANAB_HUMAN Neutral alpha-glucosidase AB OS=Homo sapiens GN=GANAB PE=1 SV=3;sp|Q14697-2|GANAB_HUMAN Isoform 2 of Neutral alpha-glucosidase AB OS=Homo sapiens GN=GANAB;tr|F5H6X6|F5H6X6_HUMAN Neutral alpha-glucosidase AB OS=Homo sapiens GN=GANAB PE	Neutral alpha-glucosidase AB	GANAB		0.0737674	-0.0847174		0.363739	0.386274		0.375656	-0.359523	9	9	9	17.9	17.9	17.9	106.87	0	36.652	647930000	39	Q14697;Q14697-2;F5H6X6;E9PKU7	Q14697;Q14697-2;F5H6X6;E9PKU7	24.0973	24.3921	24.2354	24.3496	25.0531	24.7351	24.1597	25.0765	23.7427	24.0782	24.0033	23.8189
tr|B1ANR0|B1ANR0_HUMAN Polyadenylate-binding protein OS=Homo sapiens GN=PABPC4 PE=1 SV=1;sp|Q13310-2|PABP4_HUMAN Isoform 2 of Polyadenylate-binding protein 4 OS=Homo sapiens GN=PABPC4;sp|Q13310|PABP4_HUMAN Polyadenylate-binding protein 4 OS=Homo sapiens GN	Polyadenylate-binding protein;Polyadenylate-binding protein 4	PABPC4		0.0599466	-0.0850194		0.0524402	-0.07949		0.0218029	-0.0350399	10	6	6	21.8	13.3	13.3	67.97	0	52.193	593680000	39	B1ANR0;Q13310-2;Q13310;Q13310-3;H0Y5F5;B1ANR1;H0YEU6;H0YER0;H0Y6X6;H0YCC8	B1ANR0;Q13310-2;Q13310;Q13310-3;H0Y5F5	23.9215	24.4917	24.5664	23.8699	24.7993	24.327	23.5171	24.8763	24.8413	23.8143	24.8166	24.4986
sp|Q14966-4|ZN638_HUMAN Isoform 4 of Zinc finger protein 638 OS=Homo sapiens GN=ZNF638;sp|Q14966-3|ZN638_HUMAN Isoform 3 of Zinc finger protein 638 OS=Homo sapiens GN=ZNF638;sp|Q14966|ZN638_HUMAN Zinc finger protein 638 OS=Homo sapiens GN=ZNF638 PE=1 SV=2;	Zinc finger protein 638	ZNF638		0.215736	-0.0859788		0.629555	-0.200583		0.133738	-0.0553017	7	7	7	8.5	8.5	8.5	128.49	0	20.504	464630000	11	Q14966-4;Q14966-3;Q14966;A0A096LPH6;Q14966-2;A0A096LPI0;A0A096LPB4;A0A096LNR2;A0A096LNX0;A0A096LNQ0;C9JWN0	Q14966-4;Q14966-3;Q14966;A0A096LPH6;Q14966-2	24.0642	24.207	24.2654	24.0666	24.0845	24.0418	24.4121	23.979	24.4035	24.2148	24.1158	24.298
sp|P78527|PRKDC_HUMAN DNA-dependent protein kinase catalytic subunit OS=Homo sapiens GN=PRKDC PE=1 SV=3;sp|P78527-2|PRKDC_HUMAN Isoform 2 of DNA-dependent protein kinase catalytic subunit OS=Homo sapiens GN=PRKDC	DNA-dependent protein kinase catalytic subunit	PRKDC		0.0858878	-0.0865587		0.228386	-0.265014		0.106723	-0.140172	34	34	34	11.7	11.7	11.7	469.08	0	323.31	3344800000	117	P78527;P78527-2;H0YG84	P78527;P78527-2	27.2645	27.0045	26.7743	27.3796	26.2909	26.8375	27.4159	26.4448	27.4423	27.329	27.2758	26.2777
tr|F8W914|F8W914_HUMAN Reticulon OS=Homo sapiens GN=RTN4 PE=1 SV=1;sp|Q9NQC3-2|RTN4_HUMAN Isoform 2 of Reticulon-4 OS=Homo sapiens GN=RTN4;sp|Q9NQC3-5|RTN4_HUMAN Isoform 5 of Reticulon-4 OS=Homo sapiens GN=RTN4;sp|Q9NQC3|RTN4_HUMAN Reticulon-4 OS=Homo sapi	Reticulon;Reticulon-4	RTN4		0.0423791	-0.0869827		0.0190629	0.0220642		0.51319	0.62019	2	2	2	13.9	13.9	13.9	37.144	0	19.105	333450000	12	F8W914;Q9NQC3-2;Q9NQC3-5;Q9NQC3;H7C106;Q9NQC3-3;Q9NQC3-4;Q9NQC3-6	F8W914;Q9NQC3-2;Q9NQC3-5;Q9NQC3;H7C106;Q9NQC3-3;Q9NQC3-4;Q9NQC3-6	23.5324	24.0122	21.8785	23.6636	22.7239	23.3628	22.7401	23.2824	23.6617	23.6406	24.7236	23.1804
sp|P62266|RS23_HUMAN 40S ribosomal protein S23 OS=Homo sapiens GN=RPS23 PE=1 SV=3;tr|D6RD47|D6RD47_HUMAN 40S ribosomal protein S23 OS=Homo sapiens GN=RPS23 PE=1 SV=1;tr|D6RDJ2|D6RDJ2_HUMAN 40S ribosomal protein S23 OS=Homo sapiens GN=RPS23 PE=1 SV=1;tr|D6R	40S ribosomal protein S23	RPS23		0.138661	-0.087101		0.273181	0.055577		0.531323	-0.525576	6	6	6	30.1	30.1	30.1	15.807	0	51.141	77277000000	151	P62266;D6RD47;D6RDJ2;D6RIX0;D6R9I7	P62266;D6RD47;D6RDJ2;D6RIX0;D6R9I7	31.1697	31.6571	31.9487	31.7247	31.8532	31.6256	31.6653	31.7682	31.6033	30.4125	31.1352	31.9124
sp|P84090|ERH_HUMAN Enhancer of rudimentary homolog OS=Homo sapiens GN=ERH PE=1 SV=1;tr|G3V279|G3V279_HUMAN Enhancer of rudimentary homolog OS=Homo sapiens GN=ERH PE=1 SV=1	Enhancer of rudimentary homolog	ERH		0.103209	-0.0885607		0.0496532	-0.0811768		0.232081	0.276862	4	4	4	28.8	28.8	28.8	12.259	0	306.13	70590000000	68	P84090;G3V279	P84090;G3V279	30.7848	31.3767	31.3049	30.1606	31.7613	31.5667	30.9163	31.7258	31.0901	30.7253	31.8863	31.9511
sp|P04843|RPN1_HUMAN Dolichyl-diphosphooligosaccharide--protein glycosyltransferase subunit 1 OS=Homo sapiens GN=RPN1 PE=1 SV=1;tr|B7Z4L4|B7Z4L4_HUMAN Dolichyl-diphosphooligosaccharide--protein glycosyltransferase subunit 1 OS=Homo sapiens GN=RPN1 PE=1 SV=	Dolichyl-diphosphooligosaccharide--protein glycosyltransferase subunit 1	RPN1		0.204825	-0.0886383		0.116796	0.0546525		0.39367	0.314616	17	17	17	39.5	39.5	39.5	68.569	0	134.35	2859500000	126	P04843;B7Z4L4;F8WF32	P04843;B7Z4L4	26.5255	26.7551	26.4101	26.7024	26.8932	26.525	26.3865	26.7898	26.7803	26.9526	27.511	26.4368
tr|K7ES61|K7ES61_HUMAN 39S ribosomal protein L4, mitochondrial (Fragment) OS=Homo sapiens GN=MRPL4 PE=1 SV=1;sp|Q9BYD3|RM04_HUMAN 39S ribosomal protein L4, mitochondrial OS=Homo sapiens GN=MRPL4 PE=1 SV=1;tr|X6RAY8|X6RAY8_HUMAN 39S ribosomal protein L4, mi	39S ribosomal protein L4, mitochondrial	MRPL4		0.0836778	-0.0900618		0.292131	-0.291949		0.0859862	-0.0988903	8	8	8	48.7	48.7	48.7	33.792	0	256.05	2041500000	92	K7ES61;Q9BYD3;X6RAY8;Q9BYD3-2;K7ELQ0;K7EKI4;K7ELF1;K7EJ73	K7ES61;Q9BYD3;X6RAY8;Q9BYD3-2;K7ELQ0;K7EKI4;K7ELF1	25.9278	26.3014	26.4064	25.7485	25.8813	26.4001	25.5998	26.7032	26.6027	25.8487	26.5614	26.199
sp|P11021|GRP78_HUMAN 78 kDa glucose-regulated protein OS=Homo sapiens GN=HSPA5 PE=1 SV=2	78 kDa glucose-regulated protein	HSPA5		0.299104	-0.0902634		0.859772	0.280443		0.400449	-0.145623	30	30	29	50.8	50.8	50.8	72.332	0	323.31	18674000000	441	P11021	P11021	29.1259	29.3841	29.204	29.7881	29.6508	29.3873	29.2493	29.5188	29.2166	29.1439	29.408	28.996
tr|C9JG87|C9JG87_HUMAN 39S ribosomal protein L39, mitochondrial (Fragment) OS=Homo sapiens GN=MRPL39 PE=1 SV=1;sp|Q9NYK5|RM39_HUMAN 39S ribosomal protein L39, mitochondrial OS=Homo sapiens GN=MRPL39 PE=1 SV=3;sp|Q9NYK5-2|RM39_HUMAN Isoform 2 of 39S ribosom	39S ribosomal protein L39, mitochondrial	MRPL39		0.209721	-0.0912291		0.597301	-0.239804		0.489766	-0.174991	4	4	4	19.2	19.2	19.2	34.032	0	18.48	740370000	28	C9JG87;Q9NYK5;Q9NYK5-2	C9JG87;Q9NYK5;Q9NYK5-2	24.5624	24.9214	25.1064	24.3971	24.9849	24.7625	24.9137	24.889	25.0613	24.9357	24.9155	24.4878
sp|Q9HCD5|NCOA5_HUMAN Nuclear receptor coactivator 5 OS=Homo sapiens GN=NCOA5 PE=1 SV=2	Nuclear receptor coactivator 5	NCOA5		0.115419	-0.0917625		0.0190486	-0.0239175		0.370269	-0.216713	19	19	19	47.5	47.5	47.5	65.536	0	323.31	13605000000	201	Q9HCD5;Q5JY17	Q9HCD5	28.6392	28.9633	29.2705	28.3717	29.124	29.5809	28.605	29.2215	29.3218	28.655	28.8462	28.997
tr|K7ELC2|K7ELC2_HUMAN 40S ribosomal protein S15 OS=Homo sapiens GN=RPS15 PE=1 SV=1;sp|P62841|RS15_HUMAN 40S ribosomal protein S15 OS=Homo sapiens GN=RPS15 PE=1 SV=2;tr|K7EM56|K7EM56_HUMAN 40S ribosomal protein S15 OS=Homo sapiens GN=RPS15 PE=1 SV=2;tr|A0A	40S ribosomal protein S15	RPS15		0.77042	-0.0935644		0.970694	-0.344906	+	1.82921	-0.393819	9	9	9	66.4	66.4	66.4	17.723	0	323.31	154930000000	443	K7ELC2;P62841;K7EM56;A0A0B4J2B4;S4R417;K7EQJ5;K7EJ78;S4R456	K7ELC2;P62841;K7EM56;A0A0B4J2B4;S4R417;K7EQJ5;K7EJ78	32.4085	32.4848	32.4619	32.1526	31.9531	32.4955	32.5731	32.6166	32.4461	31.9953	32.2681	32.191
tr|A0A0A0MTC4|A0A0A0MTC4_HUMAN Double-stranded RNA-binding protein Staufen homolog 2 OS=Homo sapiens GN=STAU2 PE=1 SV=1;tr|E9PH62|E9PH62_HUMAN Double-stranded RNA-binding protein Staufen homolog 2 OS=Homo sapiens GN=STAU2 PE=1 SV=1;tr|A0A0A0MTC5|A0A0A0MTC5	Double-stranded RNA-binding protein Staufen homolog 2	STAU2		0.111662	-0.0945683		0.451893	-0.340239		1.22404	0.994095	14	14	14	41.7	41.7	41.7	43.278	0	155.18	2152900000	50	A0A0A0MTC4;E9PH62;A0A0A0MTC5;Q9NUL3-6;Q9NUL3-2;Q9NUL3;A0A0A0MTC6;Q9NUL3-7;E5RJN7;A0A0A0MTD1;F8VPI7;E7EPX0;E7EVJ4;Q9NUL3-8;Q9NUL3-3;G5EA18;Q9NUL3-4;E7EVI1;E5RJ67;H0YBY0;E5RFK1	A0A0A0MTC4;E9PH62;A0A0A0MTC5;Q9NUL3-6;Q9NUL3-2;Q9NUL3;A0A0A0MTC6;Q9NUL3-7;E5RJN7;A0A0A0MTD1;F8VPI7;E7EPX0;E7EVJ4;Q9NUL3-8;Q9NUL3-3;G5EA18;Q9NUL3-4;E7EVI1;E5RJ67	25.9847	25.3593	25.6538	25.0425	25.7638	25.4546	25.2774	26.0991	25.9051	26.6531	26.311	27.2998
sp|Q13427|PPIG_HUMAN Peptidyl-prolyl cis-trans isomerase G OS=Homo sapiens GN=PPIG PE=1 SV=2;tr|E9PG73|E9PG73_HUMAN Peptidyl-prolyl cis-trans isomerase G OS=Homo sapiens GN=PPIG PE=1 SV=1;tr|C9JM79|C9JM79_HUMAN Peptidyl-prolyl cis-trans isomerase G (Fragme	Peptidyl-prolyl cis-trans isomerase G;Peptidyl-prolyl cis-trans isomerase	PPIG		0.228285	-0.0966066		0.067464	0.0332076		1.04587	-0.870323	12	12	12	17.6	17.6	17.6	88.616	0	126.91	4008700000	72	Q13427;E9PG73;C9JM79;C9JN15;Q13427-2	Q13427;E9PG73;C9JM79;C9JN15;Q13427-2	27.5352	27.3418	27.0658	27.5486	27.1603	27.6233	27.4055	27.5769	27.2502	25.8821	26.5432	27.1963
sp|Q9Y3D9|RT23_HUMAN 28S ribosomal protein S23, mitochondrial OS=Homo sapiens GN=MRPS23 PE=1 SV=2;tr|J3QLR8|J3QLR8_HUMAN 28S ribosomal protein S23, mitochondrial OS=Homo sapiens GN=MRPS23 PE=1 SV=1	28S ribosomal protein S23, mitochondrial	MRPS23		0.174848	-0.0989958		0.316922	-0.187931		0.0592209	0.0421441	9	9	9	62.6	62.6	62.6	21.77	0	112.36	5080400000	134	Q9Y3D9;J3QLR8	Q9Y3D9;J3QLR8	27.3325	27.4475	27.6545	27.1959	27.293	27.6788	27.249	27.5658	27.9167	27.4357	27.498	27.9242
tr|Q5JRI1|Q5JRI1_HUMAN Serine/arginine-rich-splicing factor 10 OS=Homo sapiens GN=SRSF10 PE=1 SV=1;sp|O75494-5|SRS10_HUMAN Isoform 5 of Serine/arginine-rich splicing factor 10 OS=Homo sapiens GN=SRSF10;sp|O75494-4|SRS10_HUMAN Isoform 4 of Serine/arginine-r	Serine/arginine-rich splicing factor 10	SRSF10		0.0974984	-0.0993106		0.0933003	-0.0952142		0.0155606	-0.0177809	9	9	9	44.8	44.8	44.8	20.913	0	323.31	55351000000	221	Q5JRI1;O75494-5;O75494-4;O75494-6;O75494-3;O75494-2;O75494;Q8WXF0;Q6IQ42;R4GMP8	Q5JRI1;O75494-5;O75494-4;O75494-6;O75494-3;O75494-2;O75494	30.5633	30.9489	31.4017	30.4963	31.1633	31.2666	30.5252	31.3349	31.3516	30.5409	31.2056	31.412
sp|Q9H583|HEAT1_HUMAN HEAT repeat-containing protein 1 OS=Homo sapiens GN=HEATR1 PE=1 SV=3;tr|Q5T3Q7|Q5T3Q7_HUMAN HEAT repeat-containing protein 1 OS=Homo sapiens GN=HEATR1 PE=1 SV=1	HEAT repeat-containing protein 1;HEAT repeat-containing protein 1, N-terminally processed	HEATR1		0.259476	-0.0997581		0.504794	-0.268619		1.11943	0.576493	25	25	25	18.8	18.8	18.8	242.37	0	128.42	2239500000	93	Q9H583;Q5T3Q7;Q6P664	Q9H583;Q5T3Q7	26.197	26.1384	26.2703	25.7166	26.3379	26.0446	26.0334	26.3264	26.5452	27.2422	26.7992	26.5931
sp|Q08211|DHX9_HUMAN ATP-dependent RNA helicase A OS=Homo sapiens GN=DHX9 PE=1 SV=4	ATP-dependent RNA helicase A	DHX9		0.0827963	-0.0999432		0.118788	-0.175186		0.0117929	-0.0160535	41	41	41	42.8	42.8	42.8	140.96	0	323.31	45572000000	533	Q08211;Q08211-2	Q08211	30.3922	30.7633	30.7292	29.8599	30.9252	30.8739	29.9383	31.3154	30.9309	30.3572	30.8101	30.9691
sp|O75475-3|PSIP1_HUMAN Isoform 3 of PC4 and SFRS1-interacting protein OS=Homo sapiens GN=PSIP1;sp|O75475-2|PSIP1_HUMAN Isoform 2 of PC4 and SFRS1-interacting protein OS=Homo sapiens GN=PSIP1;sp|O75475|PSIP1_HUMAN PC4 and SFRS1-interacting protein OS=Homo	PC4 and SFRS1-interacting protein	PSIP1		0.148316	-0.100579		0.921671	-0.394948		0.00807745	-0.00526237	3	3	3	12.5	12.5	12.5	37.267	0	52.146	254790000	19	O75475-3;O75475-2;O75475	O75475-3;O75475-2;O75475	23.5384	23.1075	22.969	22.8122	23.0593	22.8603	23.6215	23.3153	22.9797	23.2805	23.1251	23.4952
sp|P78362|SRPK2_HUMAN SRSF protein kinase 2 OS=Homo sapiens GN=SRPK2 PE=1 SV=3;sp|P78362-2|SRPK2_HUMAN Isoform 2 of SRSF protein kinase 2 OS=Homo sapiens GN=SRPK2	SRSF protein kinase 2;SRSF protein kinase 2 N-terminal;SRSF protein kinase 2 C-terminal	SRPK2		0.110833	-0.100903		0.0485337	-0.0581888		0.45949	-0.342779	13	13	8	24.3	24.3	14	77.526	0	286.43	2249800000	127	P78362;P78362-2;H7C521;F8WBW4;C9J2M4;C9JWF7;H7C2I2;A8MPP7;A8MPY5;E7ETV6;Q9UPE1-2;Q9UPE1-3;Q9UPE1-4;Q9UPE1	P78362;P78362-2	26.2016	26.5444	26.6264	25.9488	26.837	26.7148	25.9564	26.9166	26.8022	26.1759	26.0487	26.4222
tr|A0A087X0R7|A0A087X0R7_HUMAN Protein SENP3-EIF4A1 (Fragment) OS=Homo sapiens GN=SENP3-EIF4A1 PE=4 SV=1;sp|Q9H4L4|SENP3_HUMAN Sentrin-specific protease 3 OS=Homo sapiens GN=SENP3 PE=1 SV=2;tr|J3QL36|J3QL36_HUMAN Sentrin-specific protease 3 (Fragment) OS=H	Sentrin-specific protease 3	SENP3-EIF4A1;SENP3		0.124655	-0.10158		0.685621	-0.316966		0.640753	0.250269	6	6	6	14.3	14.3	14.3	61.277	0	85.474	734560000	35	A0A087X0R7;Q9H4L4;J3QL36;J3KSF5;J3QRE4;A0A087WV50	A0A087X0R7;Q9H4L4;J3QL36	25.1919	24.5641	24.3943	24.2637	24.6109	24.6296	24.4826	24.9108	25.0617	25.0536	25.023	25.1293
sp|Q96E39|RMXL1_HUMAN RNA binding motif protein, X-linked-like-1 OS=Homo sapiens GN=RBMXL1 PE=1 SV=1	RNA binding motif protein, X-linked-like-1	RBMXL1		0.075343	-0.102779		0.163153	0.200617		0.318035	-0.298299	20	4	4	43.8	9	9	42.141	0	41.194	2891500000	28	Q96E39;A0A1B0GUK8	Q96E39	25.9068	26.6262	27.1891	26.1843	27.1525	27.2954	26.1458	26.6875	27.197	26.1969	26.093	26.8457
sp|Q13347|EIF3I_HUMAN Eukaryotic translation initiation factor 3 subunit I OS=Homo sapiens GN=EIF3I PE=1 SV=1	Eukaryotic translation initiation factor 3 subunit I	EIF3I		0.0703369	-0.103413		0.233384	-0.375587		0.174891	-0.186572	8	8	8	37.8	37.8	37.8	36.501	0	163.21	1852600000	59	Q13347	Q13347	25.3235	26.032	26.5079	25.6995	24.8024	26.5451	25.3161	26.268	26.5896	26.0599	25.9362	25.6179
sp|P62829|RL23_HUMAN 60S ribosomal protein L23 OS=Homo sapiens GN=RPL23 PE=1 SV=1;tr|J3KT29|J3KT29_HUMAN 60S ribosomal protein L23 OS=Homo sapiens GN=RPL23 PE=1 SV=1;tr|J3KTJ3|J3KTJ3_HUMAN 60S ribosomal protein L23 OS=Homo sapiens GN=RPL23 PE=1 SV=1;tr|C9J	60S ribosomal protein L23	RPL23		0.129718	-0.104217		0.208839	-0.1671		0.53273	-0.410916	7	7	7	47.9	47.9	47.9	14.865	0	146.28	38493000000	199	P62829;J3KT29;J3KTJ3;C9JD32;J3QQT9;B9ZVP7	P62829;J3KT29;J3KTJ3;C9JD32	29.8361	30.5923	30.4838	29.9937	30.7495	29.9802	30.0541	30.5824	30.5882	29.448	30.11	30.434
sp|Q6P158|DHX57_HUMAN Putative ATP-dependent RNA helicase DHX57 OS=Homo sapiens GN=DHX57 PE=1 SV=2;tr|H7C109|H7C109_HUMAN Putative ATP-dependent RNA helicase DHX57 (Fragment) OS=Homo sapiens GN=DHX57 PE=1 SV=1	Putative ATP-dependent RNA helicase DHX57	DHX57		0.524694	-0.10434		0.354559	-0.181723		0.608499	-0.128976	23	23	22	24.5	24.5	23.9	155.6	0	208.16	2739000000	81	Q6P158;H7C109;Q6P158-2;A0A087WZ11;Q6P158-3;H7BZ23;A0A087WW12	Q6P158;H7C109	26.6995	26.6632	26.7913	26.2835	26.9678	26.6705	26.7152	26.9757	26.7761	26.7998	26.6362	26.644
sp|Q15477|SKIV2_HUMAN Helicase SKI2W OS=Homo sapiens GN=SKIV2L PE=1 SV=3	Helicase SKI2W	SKIV2L		0.278935	-0.105327		0.840587	-0.243178		0.423498	-0.298897	3	3	3	4.5	4.5	4.5	137.75	0	12.712	349180000	10	Q15477;H7C5N0;H7C4L3;B4E0B4	Q15477	23.8134	23.999	23.6702	23.5759	23.6981	23.7951	23.7124	24.1177	23.9685	23.868	23.9517	23.0822
sp|Q69YN4-3|VIR_HUMAN Isoform 3 of Protein virilizer homolog OS=Homo sapiens GN=KIAA1429;sp|Q69YN4|VIR_HUMAN Protein virilizer homolog OS=Homo sapiens GN=KIAA1429 PE=1 SV=2;sp|Q69YN4-2|VIR_HUMAN Isoform 2 of Protein virilizer homolog OS=Homo sapiens GN=KIA	Protein virilizer homolog	KIAA1429		0.139602	-0.105751		0.660045	-0.492121		0.441299	0.281689	8	8	8	7.3	7.3	7.3	201.05	0	199.76	719380000	42	Q69YN4-3;Q69YN4;Q69YN4-2;Q69YN4-4;H0YB68;H0YBN5	Q69YN4-3;Q69YN4;Q69YN4-2	24.6517	24.7891	24.5211	23.867	24.5316	24.4042	24.2812	24.7848	25.2133	24.9818	25.1409	25.0016
tr|H0Y7A7|H0Y7A7_HUMAN Calmodulin (Fragment) OS=Homo sapiens GN=CALM2 PE=1 SV=1;sp|P62158|CALM_HUMAN Calmodulin OS=Homo sapiens GN=CALM1 PE=1 SV=2;tr|E7ETZ0|E7ETZ0_HUMAN Calmodulin OS=Homo sapiens GN=CALM1 PE=1 SV=1;tr|E7EMB3|E7EMB3_HUMAN Calmodulin OS=Hom	Calmodulin	CALM2;CALM1;CALM3		0.139064	-0.106128		0.144119	0.109045		1.0515	-0.546216	5	5	5	33.7	33.7	33.7	20.762	0	39.87	1026400000	42	H0Y7A7;P62158;E7ETZ0;E7EMB3;M0QZ52;Q96HY3;F8WBR5;G3V226;G3V479;G3V361	H0Y7A7;P62158;E7ETZ0;E7EMB3;M0QZ52;Q96HY3	25.0189	25.3953	24.8445	25.282	25.5878	25.0343	25.4891	25.3501	24.7378	24.6568	24.7781	24.5034
sp|P61026|RAB10_HUMAN Ras-related protein Rab-10 OS=Homo sapiens GN=RAB10 PE=1 SV=1	Ras-related protein Rab-10	RAB10		0.306824	-0.106337		0.557401	-0.825003		0.454807	-0.129553	2	2	1	11	11	5.5	22.541	0	4.8916	249420000	5	P61026	P61026	22.9537	23.2872	23.1813	21.2848	23.5302	22.4512	23.0461	23.3701	23.325	22.9841	23.2171	23.1514
sp|P26368-2|U2AF2_HUMAN Isoform 2 of Splicing factor U2AF 65 kDa subunit OS=Homo sapiens GN=U2AF2;sp|P26368|U2AF2_HUMAN Splicing factor U2AF 65 kDa subunit OS=Homo sapiens GN=U2AF2 PE=1 SV=4;tr|K7ENG2|K7ENG2_HUMAN Splicing factor U2AF 65 kDa subunit OS=Hom	Splicing factor U2AF 65 kDa subunit	U2AF2		0.252058	-0.109374		0.472794	-0.160103		0.502982	-0.19777	6	6	6	24.4	24.4	24.4	53.12	0	53.337	615640000	37	P26368-2;P26368;K7ENG2;K7ELP8	P26368-2;P26368;K7ENG2	24.3919	24.5246	24.7887	24.3836	24.5294	24.64	24.4246	24.8108	24.7978	24.2765	24.6792	24.4842
sp|Q8TDN6|BRX1_HUMAN Ribosome biogenesis protein BRX1 homolog OS=Homo sapiens GN=BRIX1 PE=1 SV=2	Ribosome biogenesis protein BRX1 homolog	BRIX1		0.158152	-0.109908		0.288357	-0.16084		0.915561	0.900686	17	17	17	58.6	58.6	58.6	41.401	0	323.31	26871000000	239	Q8TDN6	Q8TDN6	29.2427	29.8362	29.7768	29.3729	29.8298	29.5002	29.3719	29.9439	29.8696	31.4704	30.1338	30.2833
tr|F8W7C6|F8W7C6_HUMAN 60S ribosomal protein L10 OS=Homo sapiens GN=RPL10 PE=1 SV=2;tr|A0A087WV22|A0A087WV22_HUMAN 60S ribosomal protein L10 OS=Homo sapiens GN=RPL10 PE=1 SV=1;tr|X1WI28|X1WI28_HUMAN 60S ribosomal protein L10 (Fragment) OS=Homo sapiens GN=R	60S ribosomal protein L10	RPL10		0.123637	-0.109923		0.108225	-0.0964851		0.105311	-0.0838006	8	8	8	44.2	44.2	44.2	18.565	0	323.31	73592000000	303	F8W7C6;A0A087WV22;X1WI28;P27635;H7C123;H7C2C5;Q96L21;H7C2U2;B8A6G2;A6QRI9	F8W7C6;A0A087WV22;X1WI28;P27635;H7C123;H7C2C5	31.1322	30.8959	31.68	31.3159	31.607	30.8255	31.2015	31.7918	31.0447	31.1375	31.0419	31.6072
sp|P26358|DNMT1_HUMAN DNA (cytosine-5)-methyltransferase 1 OS=Homo sapiens GN=DNMT1 PE=1 SV=2;sp|P26358-2|DNMT1_HUMAN Isoform 2 of DNA (cytosine-5)-methyltransferase 1 OS=Homo sapiens GN=DNMT1;sp|P26358-3|DNMT1_HUMAN Isoform 3 of DNA (cytosine-5)-methyltra	DNA (cytosine-5)-methyltransferase 1	DNMT1		0.200674	-0.110859		0.677552	-0.0914364		0.267053	-0.0373135	9	9	9	7.7	7.7	7.7	183.16	0	109.93	1005800000	48	P26358;P26358-2;P26358-3;K7ENW7;K7EMU8;K7EJL0	P26358;P26358-2;P26358-3	25.5473	25.1834	24.8286	25.1856	25.1512	25.2809	25.3596	25.2041	25.3282	25.3089	25.2072	25.2639
sp|P07355|ANXA2_HUMAN Annexin A2 OS=Homo sapiens GN=ANXA2 PE=1 SV=2;sp|P07355-2|ANXA2_HUMAN Isoform 2 of Annexin A2 OS=Homo sapiens GN=ANXA2;tr|H0YN42|H0YN42_HUMAN Annexin (Fragment) OS=Homo sapiens GN=ANXA2 PE=1 SV=1;tr|H0YMD0|H0YMD0_HUMAN Annexin (Fragme	Annexin A2;Annexin;Putative annexin A2-like protein	ANXA2;ANXA2P2		0.0435628	-0.111184		0.155107	-0.405605		0.157227	-0.432839	23	23	23	55.8	55.8	55.8	38.604	0	323.31	61314000000	515	P07355;P07355-2;H0YN42;H0YMD0;H0YMU9;A6NMY6;H0YKS4;H0YM50;H0YN28;H0YL33;H0YNP5;H0YMM1;H0YKZ7;H0YLV6;H0YMT9;H0YKX9;H0YMW4;H0YNA0;H0YKL9;H0YKV8;H0YN52;H0YMD9;H0YNB8;H0YKN4;H0YLE2	P07355;P07355-2;H0YN42;H0YMD0;H0YMU9;A6NMY6;H0YKS4;H0YM50;H0YN28;H0YL33;H0YNP5	32.0358	30.7725	30.4275	32.0684	29.8667	30.4175	32.6301	30.4252	30.5141	32.1006	30.6133	29.557
sp|P49759|CLK1_HUMAN Dual specificity protein kinase CLK1 OS=Homo sapiens GN=CLK1 PE=1 SV=2;sp|P49759-3|CLK1_HUMAN Isoform 3 of Dual specificity protein kinase CLK1 OS=Homo sapiens GN=CLK1;tr|B8ZZR0|B8ZZR0_HUMAN Dual-specificity protein kinase CLK1 OS=Homo	Dual specificity protein kinase CLK1	CLK1		0.162966	-0.112859		1.28822	-0.383403		0.164737	-0.255969	5	5	4	15.1	15.1	12.2	57.29	0	14.369	860810000	17	P49759;P49759-3;B8ZZR0;A0A087WVK0;F8WBF5	P49759;P49759-3;B8ZZR0;A0A087WVK0;F8WBF5	24.5822	24.7356	25.3768	24.4211	24.755	24.7069	24.8257	25.0958	25.1117	23.6093	25.2	25.456
sp|Q9NQS7-2|INCE_HUMAN Isoform 2 of Inner centromere protein OS=Homo sapiens GN=INCENP;sp|Q9NQS7|INCE_HUMAN Inner centromere protein OS=Homo sapiens GN=INCENP PE=1 SV=3	Inner centromere protein	INCENP		0.183832	-0.113585		0.623137	-0.289984		0.141261	0.115496	11	11	11	17.3	17.3	17.3	104.99	0	323.31	2860700000	92	Q9NQS7-2;Q9NQS7;E9PM67	Q9NQS7-2;Q9NQS7	26.9763	26.5728	26.6326	26.4587	26.5196	26.6743	26.6641	26.6199	27.2385	27.0527	26.522	27.2943
sp|P68371|TBB4B_HUMAN Tubulin beta-4B chain OS=Homo sapiens GN=TUBB4B PE=1 SV=1	Tubulin beta-4B chain	TUBB4B		0.202693	-0.113897		0.287369	-0.294705		0.304203	-0.212731	18	4	0	49.2	16.6	0	49.83	0	323.31	8010100000	140	P68371;Q3ZCM7;M0R2D3;M0QY85;M0QZL7;M0R0X0;M0QY37;M0QX14;M0QYM7;A0A075B724	P68371	28.2272	27.9597	28.2373	28.5802	27.3186	27.9829	28.5634	27.8891	28.3134	28.3137	28.1748	27.6392
sp|P25705-2|ATPA_HUMAN Isoform 2 of ATP synthase subunit alpha, mitochondrial OS=Homo sapiens GN=ATP5A1;sp|P25705|ATPA_HUMAN ATP synthase subunit alpha, mitochondrial OS=Homo sapiens GN=ATP5A1 PE=1 SV=1;tr|K7EK77|K7EK77_HUMAN ATP synthase subunit alpha, mi	ATP synthase subunit alpha, mitochondrial	ATP5A1		0.220194	-0.114246		0.0727489	0.0412051		0.307289	-0.211184	8	8	8	23.5	23.5	23.5	54.493	0	62.504	931640000	37	P25705-2;P25705;K7EK77;P25705-3;K7ERX7;K7EQH4;K7EJP1;K7ENJ4;K7ESA0	P25705-2;P25705;K7EK77;P25705-3;K7ERX7;K7EQH4;K7EJP1	25.0296	24.6819	25.3508	25.4996	24.8438	25.1853	25.0361	25.243	25.126	25.3549	25.0004	24.4163
tr|A8MXP9|A8MXP9_HUMAN Matrin-3 OS=Homo sapiens GN=MATR3 PE=1 SV=1;tr|A0A0R4J2E8|A0A0R4J2E8_HUMAN Matrin-3 OS=Homo sapiens GN=MATR3 PE=1 SV=1;sp|P43243|MATR3_HUMAN Matrin-3 OS=Homo sapiens GN=MATR3 PE=1 SV=2;tr|D6REM6|D6REM6_HUMAN Matrin-3 OS=Homo sapiens	Matrin-3	MATR3		0.225106	-0.114341		0.765345	-0.386161		0.219926	-0.109281	32	32	30	46.8	46.8	43	99.966	0	323.31	95711000000	583	A8MXP9;A0A0R4J2E8;P43243;D6REM6;D6R991;H0Y8T4;B3KM87;P43243-2;Q68E03;D6R8Z5;D6RBK5;D6RCM3;D6REK4;D6RBI2;D6RE02;D6RIA2;D6RB45;A0A1B0GX04;D6R9F3;D6RAM9;D6RAY2	A8MXP9;A0A0R4J2E8;P43243;D6REM6;D6R991	31.8735	31.7542	31.9233	31.3177	31.7015	31.7164	31.6099	32.0144	32.2697	31.8792	31.8064	31.8806
sp|Q9UHB9|SRP68_HUMAN Signal recognition particle subunit SRP68 OS=Homo sapiens GN=SRP68 PE=1 SV=2;sp|Q9UHB9-4|SRP68_HUMAN Isoform 4 of Signal recognition particle subunit SRP68 OS=Homo sapiens GN=SRP68;sp|Q9UHB9-2|SRP68_HUMAN Isoform 2 of Signal recogniti	Signal recognition particle subunit SRP68	SRP68		0.102813	-0.115082		0.18514	-0.212276		0.178807	0.215792	16	16	16	28.4	28.4	28.4	70.729	0	252.66	3449300000	85	Q9UHB9;Q9UHB9-4;Q9UHB9-2;Q9UHB9-3	Q9UHB9;Q9UHB9-4;Q9UHB9-2	26.3261	27.2991	26.9448	26.2375	27.3756	26.6653	26.4401	27.416	27.0591	26.5061	27.7257	27.3308
tr|Q9HBD4|Q9HBD4_HUMAN SMARCA4 isoform 2 OS=Homo sapiens GN=SMARCA4 PE=1 SV=1;tr|A0A0A0MT49|A0A0A0MT49_HUMAN Transcription activator BRG1 OS=Homo sapiens GN=SMARCA4 PE=1 SV=1;sp|P51532-5|SMCA4_HUMAN Isoform 5 of Transcription activator BRG1 OS=Homo sapiens	Transcription activator BRG1	SMARCA4		0.231172	-0.116297		0.67574	-0.270496		0.432205	0.326878	18	18	8	14.2	14.2	6.6	188.15	0	98.561	2842200000	97	Q9HBD4;A0A0A0MT49;P51532-5;P51532-2;P51532-3;P51532-4;P51532;K7EP28	Q9HBD4;A0A0A0MT49;P51532-5;P51532-2;P51532-3;P51532-4;P51532	26.7015	26.7753	26.5027	26.4747	26.5601	26.4821	26.4447	26.8213	27.0624	27.4223	27.3187	26.568
sp|O60313|OPA1_HUMAN Dynamin-like 120 kDa protein, mitochondrial OS=Homo sapiens GN=OPA1 PE=1 SV=3;sp|O60313-2|OPA1_HUMAN Isoform 2 of Dynamin-like 120 kDa protein, mitochondrial OS=Homo sapiens GN=OPA1;tr|E5KLK1|E5KLK1_HUMAN Dynamin-like 120 kDa protein,	Dynamin-like 120 kDa protein, mitochondrial;Dynamin-like 120 kDa protein, form S1	OPA1		0.0334882	-0.117097		0.241905	-0.871385		0.147896	-0.498143	15	15	15	19.6	19.6	19.6	111.63	0	79.289	1664700000	62	O60313;O60313-2;E5KLK1;E5KLJ6;E5KLJ9;E5KLJ5;H7C141;C9JY58;H7C3G2	O60313;O60313-2;E5KLK1;E5KLJ6;E5KLJ9;E5KLJ5	27.4583	25.3561	24.6515	27.2245	23.2696	24.7089	27.592	25.165	25.0601	27.1571	25.2562	23.9094
sp|Q9BVS4-2|RIOK2_HUMAN Isoform 2 of Serine/threonine-protein kinase RIO2 OS=Homo sapiens GN=RIOK2;sp|Q9BVS4|RIOK2_HUMAN Serine/threonine-protein kinase RIO2 OS=Homo sapiens GN=RIOK2 PE=1 SV=2;tr|H0Y919|H0Y919_HUMAN Serine/threonine-protein kinase RIO2 (Fr	Serine/threonine-protein kinase RIO2	RIOK2		0.219148	-0.117219		0.207843	-0.175665		0.0750276	-0.0482674	3	3	3	10.1	10.1	10.1	54.508	0	14.083	267080000	26	Q9BVS4-2;Q9BVS4;H0Y919	Q9BVS4-2;Q9BVS4;H0Y919	23.2826	23.6336	23.2677	22.8057	23.7513	23.4515	23.2479	23.8312	23.4564	23.2683	23.7543	23.3681
sp|Q92598-2|HS105_HUMAN Isoform Beta of Heat shock protein 105 kDa OS=Homo sapiens GN=HSPH1;sp|Q92598-3|HS105_HUMAN Isoform 3 of Heat shock protein 105 kDa OS=Homo sapiens GN=HSPH1;sp|Q92598|HS105_HUMAN Heat shock protein 105 kDa OS=Homo sapiens GN=HSPH1 P	Heat shock protein 105 kDa	HSPH1		0.0499116	-0.117503		0.0687042	-0.161173		0.0304232	-0.0815703	8	8	7	13.8	13.8	12.8	92.115	0	31.123	473870000	39	Q92598-2;Q92598-3;Q92598;Q92598-4;A0A0A0MSM0;R4GN69	Q92598-2;Q92598-3;Q92598;Q92598-4;A0A0A0MSM0	25.4489	24.6444	24.1039	25.5068	24.3883	24.1712	26.2648	24.1413	24.1438	25.8132	24.5989	23.8929
sp|O00566|MPP10_HUMAN U3 small nucleolar ribonucleoprotein protein MPP10 OS=Homo sapiens GN=MPHOSPH10 PE=1 SV=2	U3 small nucleolar ribonucleoprotein protein MPP10	MPHOSPH10		0.0990622	-0.119741		0.034403	-0.0642948		0.582857	0.61316	7	7	7	18.9	18.9	18.9	78.863	0	126.41	2001800000	61	O00566;U3KQ48	O00566	25.7349	25.7826	25.9402	24.9998	26.5793	26.0448	25.0982	26.5075	26.2111	26.6843	26.1776	26.7944
sp|Q9NW13|RBM28_HUMAN RNA-binding protein 28 OS=Homo sapiens GN=RBM28 PE=1 SV=3;sp|Q9NW13-2|RBM28_HUMAN Isoform 2 of RNA-binding protein 28 OS=Homo sapiens GN=RBM28	RNA-binding protein 28	RBM28		0.0979561	-0.119808		0.120883	-0.168273		0.193774	0.212278	13	13	13	20.9	20.9	20.9	85.737	0	323.31	2261800000	67	Q9NW13;Q9NW13-2;C9JE21;C9JAA9;H7C5G8	Q9NW13;Q9NW13-2	25.7007	26.4873	26.1773	25.534	26.7127	25.9733	25.5182	26.7665	26.44	26.3407	26.1922	26.8287
sp|Q8TDD1|DDX54_HUMAN ATP-dependent RNA helicase DDX54 OS=Homo sapiens GN=DDX54 PE=1 SV=2;sp|Q8TDD1-2|DDX54_HUMAN Isoform 2 of ATP-dependent RNA helicase DDX54 OS=Homo sapiens GN=DDX54	ATP-dependent RNA helicase DDX54	DDX54		0.216676	-0.119845		0.157024	-0.132242		0.764232	0.487167	24	24	24	38.5	38.5	38.5	98.594	0	323.31	8049500000	197	Q8TDD1;Q8TDD1-2;F8VRX4;H0YHH7	Q8TDD1;Q8TDD1-2	28.3894	27.8019	27.9952	27.6435	28.6072	27.8987	27.9269	28.2903	28.3289	29.1487	28.2384	28.6205
sp|O43143|DHX15_HUMAN Pre-mRNA-splicing factor ATP-dependent RNA helicase DHX15 OS=Homo sapiens GN=DHX15 PE=1 SV=2	Pre-mRNA-splicing factor ATP-dependent RNA helicase DHX15	DHX15		0.440438	-0.119874		0.370351	-0.214753		0.442887	0.10096	27	27	26	44	44	42.9	90.932	0	323.31	19611000000	336	O43143	O43143	29.2865	29.4655	29.4884	29.5824	28.8771	29.4962	29.4373	29.4338	29.7289	29.6353	29.641	29.6266
sp|Q9UQ35|SRRM2_HUMAN Serine/arginine repetitive matrix protein 2 OS=Homo sapiens GN=SRRM2 PE=1 SV=2;sp|Q9UQ35-2|SRRM2_HUMAN Isoform 2 of Serine/arginine repetitive matrix protein 2 OS=Homo sapiens GN=SRRM2	Serine/arginine repetitive matrix protein 2	SRRM2		0.252798	-0.120501		0.0387907	-0.0221405		0.420638	0.182371	75	75	75	36.1	36.1	36.1	299.61	0	323.31	133350000000	1232	Q9UQ35;Q9UQ35-2;I3L4D8;I3L182;I3L1I8;Q9UQ35-3;A0A087X1W1;I3L1C0;I3L4U6;I3L0N7;I3L3Q8	Q9UQ35;Q9UQ35-2	31.9938	32.3064	32.2186	32.0677	32.3577	32.3885	32.0429	32.6039	32.2335	32.375	32.41	32.6424
sp|P61313|RL15_HUMAN 60S ribosomal protein L15 OS=Homo sapiens GN=RPL15 PE=1 SV=2;tr|E7EQV9|E7EQV9_HUMAN Ribosomal protein L15 (Fragment) OS=Homo sapiens GN=RPL15 PE=1 SV=1;tr|E7ENU7|E7ENU7_HUMAN Ribosomal protein L15 (Fragment) OS=Homo sapiens GN=RPL15 PE	60S ribosomal protein L15;Ribosomal protein L15	RPL15		0.182529	-0.120914		0.181914	0.0992584		0.498078	-0.407389	15	15	15	50.5	50.5	50.5	24.146	0	323.31	242280000000	392	P61313;E7EQV9;E7ENU7;E7EX53;P61313-2;E7ERA2	P61313;E7EQV9;E7ENU7	32.7552	33.3696	33.4159	33.093	33.6144	33.4938	33.0587	33.5269	33.3177	32.233	33.2133	33.2349
tr|E5RIZ4|E5RIZ4_HUMAN 39S ribosomal protein L15, mitochondrial (Fragment) OS=Homo sapiens GN=MRPL15 PE=1 SV=2;sp|Q9P015|RM15_HUMAN 39S ribosomal protein L15, mitochondrial OS=Homo sapiens GN=MRPL15 PE=1 SV=1	39S ribosomal protein L15, mitochondrial	MRPL15		0.26728	-0.120982		0.93753	-0.824303		0.603644	-1.7481	9	9	9	45.1	45.1	45.1	27.236	0	88.557	872680000	27	E5RIZ4;Q9P015;E5RHF4	E5RIZ4;Q9P015	24.9479	25.51	25.2817	24.5584	23.8366	25.2347	25.2659	25.5212	25.3154	21.0343	24.7754	25.0485
tr|C9J9K3|C9J9K3_HUMAN 40S ribosomal protein SA (Fragment) OS=Homo sapiens GN=RPSA PE=1 SV=8;tr|A0A0C4DG17|A0A0C4DG17_HUMAN 40S ribosomal protein SA OS=Homo sapiens GN=RPSA PE=1 SV=1;sp|P08865|RSSA_HUMAN 40S ribosomal protein SA OS=Homo sapiens GN=RPSA PE=	40S ribosomal protein SA	RPSA		0.123422	-0.121961		0.308443	-0.275873		0.290695	-0.281005	16	16	9	65.8	65.8	35.4	29.404	0	323.31	661790000000	837	C9J9K3;A0A0C4DG17;P08865	C9J9K3;A0A0C4DG17;P08865	34.1037	34.7531	34.9058	33.9407	34.5976	34.7626	34.1825	34.9304	35.0155	33.8538	34.6881	34.7436
sp|P31946-2|1433B_HUMAN Isoform Short of 14-3-3 protein beta/alpha OS=Homo sapiens GN=YWHAB;sp|P31946|1433B_HUMAN 14-3-3 protein beta/alpha OS=Homo sapiens GN=YWHAB PE=1 SV=3	14-3-3 protein beta/alpha;14-3-3 protein beta/alpha, N-terminally processed	YWHAB		0.0737184	-0.12198		0.47881	0.589122		0.323994	-0.49052	9	4	4	43.4	25.4	25.4	27.85	0	216.8	605250000	34	P31946-2;P31946;Q4VY20;Q4VY19;A0A0J9YWE8;A0A0J9YWZ2	P31946-2;P31946	24.2908	25.0835	24.2079	24.9913	25.5425	25.1817	24.7325	25.4869	23.7288	23.5191	24.2056	24.752
sp|Q9NZM5|GSCR2_HUMAN Glioma tumor suppressor candidate region gene 2 protein OS=Homo sapiens GN=GLTSCR2 PE=1 SV=2;tr|M0QYZ9|M0QYZ9_HUMAN Glioma tumor suppressor candidate region gene 2 protein (Fragment) OS=Homo sapiens GN=GLTSCR2 PE=1 SV=1;tr|M0QZ34|M0QZ	Glioma tumor suppressor candidate region gene 2 protein	GLTSCR2		0.157576	-0.12333	+	1.38324	-0.653371		0.284165	0.321656	4	4	4	22.6	22.6	22.6	54.389	0	161.94	867410000	22	Q9NZM5;M0QYZ9;M0QZ34;M0QX73;M0QZU5	Q9NZM5;M0QYZ9;M0QZ34;M0QX73	24.3536	25.0275	25.0512	24.1132	24.5179	24.211	24.7308	25.3006	24.7708	24.4204	25.6919	25.6549
sp|Q8N9Z2|CC71L_HUMAN Coiled-coil domain-containing protein 71L OS=Homo sapiens GN=CCDC71L PE=1 SV=2	Coiled-coil domain-containing protein 71L	CCDC71L		0.145996	-0.123667		0.33207	-0.2956		0.01607	0.014211	4	4	4	15.7	15.7	15.7	26.261	0	8.8572	758890000	20	Q8N9Z2	Q8N9Z2	24.4011	24.7334	25.1773	24.1163	25.1287	24.551	24.5177	25.281	24.8841	24.9453	24.5565	25.2236
tr|F8W727|F8W727_HUMAN 60S ribosomal protein L32 OS=Homo sapiens GN=RPL32 PE=1 SV=1;sp|P62910|RL32_HUMAN 60S ribosomal protein L32 OS=Homo sapiens GN=RPL32 PE=1 SV=2;tr|D3YTB1|D3YTB1_HUMAN 60S ribosomal protein L32 (Fragment) OS=Homo sapiens GN=RPL32 PE=1	60S ribosomal protein L32	RPL32		0.206223	-0.12411		0.156937	-0.0733751		0.198539	-0.163634	10	10	10	41.2	41.2	41.2	17.962	0	64.098	45586000000	119	F8W727;P62910;D3YTB1;D3YTI8	F8W727;P62910;D3YTB1	30.3017	30.8023	31.0903	30.9893	30.4406	30.9167	30.8536	30.8005	30.9126	30.0746	30.8877	31.1135
sp|O60506|HNRPQ_HUMAN Heterogeneous nuclear ribonucleoprotein Q OS=Homo sapiens GN=SYNCRIP PE=1 SV=2;sp|O60506-2|HNRPQ_HUMAN Isoform 2 of Heterogeneous nuclear ribonucleoprotein Q OS=Homo sapiens GN=SYNCRIP;sp|O60506-3|HNRPQ_HUMAN Isoform 3 of Heterogeneou	Heterogeneous nuclear ribonucleoprotein Q	SYNCRIP		0.229811	-0.128002		0.144518	-0.127433		0.0704937	0.0580495	19	13	13	34	26.5	26.5	69.602	0	323.31	2719400000	97	O60506;O60506-2;O60506-3;O60506-4;B7Z645;O60506-5;F6UXX1	O60506;O60506-2;O60506-3;O60506-4;B7Z645;O60506-5	26.4138	26.6287	26.5289	26.0609	26.9266	26.5856	26.2408	26.9257	26.7889	26.3374	27.013	26.7792
sp|P11940|PABP1_HUMAN Polyadenylate-binding protein 1 OS=Homo sapiens GN=PABPC1 PE=1 SV=2;tr|E7ERJ7|E7ERJ7_HUMAN Polyadenylate-binding protein OS=Homo sapiens GN=PABPC1 PE=1 SV=1;sp|P11940-2|PABP1_HUMAN Isoform 2 of Polyadenylate-binding protein 1 OS=Homo	Polyadenylate-binding protein 1;Polyadenylate-binding protein	PABPC1		0.138808	-0.12802		0.0397447	-0.0499496		0.0386797	-0.0546748	19	19	7	42.8	42.8	20	70.67	0	323.31	7064600000	174	P11940;E7ERJ7;P11940-2;A0A087WTT1;E7EQV3;H0YAR2;H0YBN4;E5RH24;E5RJB9;H0YAP2;E5RGH3;H0YB86;H0YAS6;H0YB75;Q4VXU2;E5RHG7;H0YAS7;Q4VXU2-2;E5RGC4;E5RFD8;E5RJM8;H0YC10;H0YEQ8;Q5JQF8;Q96DU9-2;Q96DU9	P11940;E7ERJ7;P11940-2;A0A087WTT1;E7EQV3	27.4017	27.8519	27.7917	27.1732	28.0646	28.0416	27.1898	28.0894	28.1501	27.0323	28.0163	28.2166
tr|Q5JR95|Q5JR95_HUMAN 40S ribosomal protein S8 OS=Homo sapiens GN=RPS8 PE=1 SV=1;sp|P62241|RS8_HUMAN 40S ribosomal protein S8 OS=Homo sapiens GN=RPS8 PE=1 SV=2	40S ribosomal protein S8	RPS8		0.152111	-0.128717		0.0318014	0.0321655		0.22963	-0.282129	8	8	8	42.6	42.6	42.6	21.879	0	323.31	449580000000	346	Q5JR95;P62241	Q5JR95;P62241	33.6308	33.9973	34.3955	33.7068	34.5889	34.2107	33.6899	34.3018	34.4181	33.005	34.2457	34.3127
sp|P62805|H4_HUMAN Histone H4 OS=Homo sapiens GN=HIST1H4A PE=1 SV=2	Histone H4	HIST1H4A		0.352071	-0.130019		1.08781	-0.335454		0.227508	0.117092	13	13	13	64.1	64.1	64.1	11.367	0	323.31	2972200000000	1023	P62805	P62805	36.8527	36.5392	36.8	36.4625	36.4237	36.6894	36.8309	36.6711	37.0799	37.3028	36.8077	36.8228
sp|P13010|XRCC5_HUMAN X-ray repair cross-complementing protein 5 OS=Homo sapiens GN=XRCC5 PE=1 SV=3	X-ray repair cross-complementing protein 5	XRCC5		0.511226	-0.132027		0.308191	-0.110975		0.55417	0.116328	17	17	17	35.2	35.2	35.2	82.704	0	323.31	5697100000	131	P13010;C9JZ81	P13010	27.4538	27.7378	27.6355	27.6632	27.8283	27.3988	27.6456	27.6844	27.8932	27.8198	27.9607	27.7916
tr|U3KQK0|U3KQK0_HUMAN Histone H2B OS=Homo sapiens GN=HIST1H2BN PE=1 SV=1;sp|Q99880|H2B1L_HUMAN Histone H2B type 1-L OS=Homo sapiens GN=HIST1H2BL PE=1 SV=3;sp|Q99879|H2B1M_HUMAN Histone H2B type 1-M OS=Homo sapiens GN=HIST1H2BM PE=1 SV=3;sp|Q99877|H2B1N_HU	Histone H2B;Histone H2B type 1-L;Histone H2B type 1-M;Histone H2B type 1-N;Histone H2B type 1-H;Histone H2B type 2-F;Histone H2B type 1-C/E/F/G/I;Histone H2B type 1-D;Histone H2B type 1-K;Histone H2B type F-S	HIST1H2BN;HIST1H2BL;HIST1H2BM;HIST1H2BH;HIST2H2BF;HIST1H2BC;HIST1H2BD;HIST1H2BK;H2BFS		0.326402	-0.132252		0.971784	-0.339948		0.333559	-0.265711	10	10	3	45.8	45.8	23.5	18.804	0	323.31	1389200000000	855	U3KQK0;Q99880;Q99879;Q99877;Q93079;Q5QNW6;P62807;P58876;O60814;Q5QNW6-2;P57053	U3KQK0;Q99880;Q99879;Q99877;Q93079;Q5QNW6;P62807;P58876;O60814;Q5QNW6-2;P57053	35.884	35.3385	35.4877	35.591	35.0541	35.4421	35.7557	35.7159	35.6354	36.0876	35.1565	35.0658
sp|Q6PKG0|LARP1_HUMAN La-related protein 1 OS=Homo sapiens GN=LARP1 PE=1 SV=2;sp|Q6PKG0-3|LARP1_HUMAN Isoform 2 of La-related protein 1 OS=Homo sapiens GN=LARP1;tr|A0A0B4J210|A0A0B4J210_HUMAN La-related protein 1 (Fragment) OS=Homo sapiens GN=LARP1 PE=1 SV	La-related protein 1	LARP1		0.240776	-0.133039		0.0489274	-0.0491842		1.11417	-0.837784	42	42	38	52.4	52.4	48.8	123.51	0	323.31	52385000000	567	Q6PKG0;Q6PKG0-3;A0A0B4J210;E5RH50;H0YBW1;H0YC73;H0YC33;H0YAN4;Q659C4-7;Q659C4-6;Q659C4-5;H0YBR8;H0YAX9;E5RHK4	Q6PKG0;Q6PKG0-3;A0A0B4J210;E5RH50	30.7828	31.028	31.192	30.5059	31.4466	31.3018	30.8072	31.4384	31.1563	29.8753	30.1294	30.8838
sp|P49756|RBM25_HUMAN RNA-binding protein 25 OS=Homo sapiens GN=RBM25 PE=1 SV=3;sp|P49756-2|RBM25_HUMAN Isoform 2 of RNA-binding protein 25 OS=Homo sapiens GN=RBM25;sp|P49756-3|RBM25_HUMAN Isoform 3 of RNA-binding protein 25 OS=Homo sapiens GN=RBM25	RNA-binding protein 25	RBM25		0.624833	-0.134774		0.219864	-0.120441		0.723547	0.104653	3	3	3	5.6	5.6	5.6	100.18	0	7.2543	252830000	14	P49756;P49756-2;P49756-3;H0YE46;E9PQU5	P49756;P49756-2;P49756-3	23.1479	23.276	22.974	22.7375	23.2764	23.427	23.2421	23.3494	23.2108	23.3169	23.4743	23.325
tr|M0QXB4|M0QXB4_HUMAN Coatomer protein complex, subunit epsilon, isoform CRA_g OS=Homo sapiens GN=COPE PE=1 SV=1;sp|O14579|COPE_HUMAN Coatomer subunit epsilon OS=Homo sapiens GN=COPE PE=1 SV=3;sp|O14579-2|COPE_HUMAN Isoform 2 of Coatomer subunit epsilon O	Coatomer subunit epsilon	COPE		0.268914	-0.136264		0.524054	-0.225148		0.543066	0.212729	7	7	7	31.1	31.1	31.1	36.923	0	61.181	1026800000	20	M0QXB4;O14579;O14579-2;O14579-3;M0R061	M0QXB4;O14579;O14579-2;O14579-3;M0R061	24.9294	25.2701	25.2581	25.1374	24.8963	25.1572	25.0023	25.2759	25.5882	25.5728	25.4752	25.4565
sp|O15371-2|EIF3D_HUMAN Isoform 2 of Eukaryotic translation initiation factor 3 subunit D OS=Homo sapiens GN=EIF3D;sp|O15371-3|EIF3D_HUMAN Isoform 3 of Eukaryotic translation initiation factor 3 subunit D OS=Homo sapiens GN=EIF3D;sp|O15371|EIF3D_HUMAN Euka	Eukaryotic translation initiation factor 3 subunit D	EIF3D		0.632168	-0.136978	+	1.32189	-0.533359		0.885859	0.233155	9	9	9	31.1	31.1	31.1	58.14	0	323.31	5208200000	130	O15371-2;O15371-3;O15371;B0QYA5;B0QYA4;B0QYA6	O15371-2;O15371-3;O15371	27.4682	27.4586	27.6973	27.0871	26.867	27.4809	27.6063	27.7946	27.6341	28.1161	27.751	27.8674
sp|Q9NSI2-2|F207A_HUMAN Isoform B of Protein FAM207A OS=Homo sapiens GN=FAM207A;sp|Q9NSI2|F207A_HUMAN Protein FAM207A OS=Homo sapiens GN=FAM207A PE=1 SV=2;tr|C9JJU7|C9JJU7_HUMAN Protein FAM207A (Fragment) OS=Homo sapiens GN=FAM207A PE=1 SV=1	Protein FAM207A	FAM207A		0.0243326	-0.137842		0.111092	0.590304		0.0371131	-0.267302	6	6	6	40	40	40	23.944	0	38.387	1058400000	38	Q9NSI2-2;Q9NSI2;C9JJU7	Q9NSI2-2;Q9NSI2;C9JJU7	23.8044	24.6202	24.9082	24.2474	25.7594	25.5106	20.8501	26.3996	26.4967	21.1688	25.779	25.9967
sp|Q14692|BMS1_HUMAN Ribosome biogenesis protein BMS1 homolog OS=Homo sapiens GN=BMS1 PE=1 SV=1	Ribosome biogenesis protein BMS1 homolog	BMS1		0.320859	-0.138915		0.932679	-0.392725		1.28634	0.554963	24	24	24	26.2	26.2	26.2	145.81	0	323.31	5173900000	155	Q14692;Q5VTM2	Q14692	27.5399	27.3492	27.2478	26.8916	27.1894	27.2945	27.2384	27.5395	27.7758	28.2317	27.8166	28.1702
sp|Q15061|WDR43_HUMAN WD repeat-containing protein 43 OS=Homo sapiens GN=WDR43 PE=1 SV=3	WD repeat-containing protein 43	WDR43		0.275877	-0.13901		0.459938	-0.235134		1.18667	0.550189	7	7	7	16.8	16.8	16.8	74.89	0	44.745	840840000	40	Q15061;C9IZK7;C9JEE7	Q15061	24.5763	24.8068	24.6342	24.3866	24.7748	24.5675	24.4445	24.9084	25.0814	25.4751	25.1486	25.4612
sp|O15213|WDR46_HUMAN WD repeat-containing protein 46 OS=Homo sapiens GN=WDR46 PE=1 SV=3;tr|H0Y6G3|H0Y6G3_HUMAN WD repeat-containing protein 46 (Fragment) OS=Homo sapiens GN=WDR46 PE=1 SV=1	WD repeat-containing protein 46	WDR46		0.395627	-0.139381		0.878492	-0.330379	+	1.33834	0.48712	7	7	3	18.7	18.7	8.9	68.07	0	64.479	854720000	32	O15213;H0Y6G3	O15213;H0Y6G3	24.8807	24.8691	24.683	24.4357	24.8233	24.6007	24.6838	25.0534	25.1137	25.5078	25.2317	25.5727
sp|P16402|H13_HUMAN Histone H1.3 OS=Homo sapiens GN=HIST1H1D PE=1 SV=2	Histone H1.3	HIST1H1D		0.339549	-0.139777		0.0416503	-0.0422605		0.198287	-0.388849	11	11	3	38.9	38.9	16.3	22.35	0	153.21	431340000000	197	P16402	P16402	33.6107	34.0189	33.795	33.3372	34.4558	33.9241	33.7298	33.96	34.1541	32.268	33.5626	34.8468
sp|Q9H0U6|RM18_HUMAN 39S ribosomal protein L18, mitochondrial OS=Homo sapiens GN=MRPL18 PE=1 SV=1	39S ribosomal protein L18, mitochondrial	MRPL18		0.1273	-0.139893		0.605302	-1.83701		0.622599	0.571388	2	2	2	12.2	12.2	12.2	20.576	0	9.8118	1001400000	27	Q9H0U6	Q9H0U6	25.0258	24.7326	25.0861	23.9029	20.739	25.1112	24.3592	25.2227	25.6822	25.5869	25.4594	25.932
sp|Q9BU76-4|MMTA2_HUMAN Isoform 4 of Multiple myeloma tumor-associated protein 2 OS=Homo sapiens GN=MMTAG2;sp|Q9BU76|MMTA2_HUMAN Multiple myeloma tumor-associated protein 2 OS=Homo sapiens GN=MMTAG2 PE=1 SV=1;sp|Q9BU76-3|MMTA2_HUMAN Isoform 3 of Multiple m	Multiple myeloma tumor-associated protein 2	MMTAG2		0.256525	-0.140433		0.548396	-0.875312		0.650708	-0.459344	4	4	4	27	27	27	20.536	0	24.225	704490000	30	Q9BU76-4;Q9BU76;Q9BU76-3;Q9BU76-2	Q9BU76-4;Q9BU76;Q9BU76-3;Q9BU76-2	24.6616	24.7178	25.0901	24.629	22.7277	24.9082	24.6292	25.067	25.1946	24.4735	24.0538	24.9855
sp|Q9UN86-2|G3BP2_HUMAN Isoform B of Ras GTPase-activating protein-binding protein 2 OS=Homo sapiens GN=G3BP2;sp|Q9UN86|G3BP2_HUMAN Ras GTPase-activating protein-binding protein 2 OS=Homo sapiens GN=G3BP2 PE=1 SV=2;tr|D6RAC7|D6RAC7_HUMAN Ras GTPase-activat	Ras GTPase-activating protein-binding protein 2	G3BP2		0.530117	-0.141054		0.279322	0.203468		0.286331	0.15671	4	4	4	12.2	12.2	12.2	50.817	0	26.899	682200000	26	Q9UN86-2;Q9UN86;D6RAC7;D6RB17;D6RGJ4	Q9UN86-2;Q9UN86;D6RAC7;D6RB17	24.3399	24.6239	24.3612	24.2554	25.2249	24.8783	24.7292	24.5192	24.4998	24.3754	25.097	24.746
sp|O76021|RL1D1_HUMAN Ribosomal L1 domain-containing protein 1 OS=Homo sapiens GN=RSL1D1 PE=1 SV=3;tr|J3QSV6|J3QSV6_HUMAN Ribosomal L1 domain-containing protein 1 (Fragment) OS=Homo sapiens GN=RSL1D1 PE=1 SV=1;tr|I3L3U9|I3L3U9_HUMAN Ribosomal L1 domain-con	Ribosomal L1 domain-containing protein 1	RSL1D1		0.201295	-0.142289		0.524112	-0.329891		0.301617	0.292672	21	21	21	44.9	44.9	44.9	54.972	0	323.31	49880000000	309	O76021;J3QSV6;I3L3U9;O76021-2;I3L3C4;I3L234;J3KPU7;I3L2F2;I3L4T8;I3L1Y4;I3L1A3	O76021;J3QSV6;I3L3U9	30.7686	30.4332	30.194	29.9503	30.3412	30.5415	30.2661	30.5504	31.0062	30.3815	30.8051	31.514
sp|O00267-2|SPT5H_HUMAN Isoform 2 of Transcription elongation factor SPT5 OS=Homo sapiens GN=SUPT5H;sp|O00267|SPT5H_HUMAN Transcription elongation factor SPT5 OS=Homo sapiens GN=SUPT5H PE=1 SV=1	Transcription elongation factor SPT5	SUPT5H		0.112004	-0.142371		0.0440172	-0.0509478		0.364781	0.451743	8	8	8	12.1	12.1	12.1	120.5	0	92.493	1291900000	28	O00267-2;O00267	O00267-2;O00267	25.935	25.0344	25.2389	25.2711	25.4739	25.7376	24.8166	26.0339	25.7849	26.6295	25.3825	25.9787
sp|P62701|RS4X_HUMAN 40S ribosomal protein S4, X isoform OS=Homo sapiens GN=RPS4X PE=1 SV=2;tr|C9JEH7|C9JEH7_HUMAN 40S ribosomal protein S4, Y isoform 1 (Fragment) OS=Homo sapiens GN=RPS4Y1 PE=1 SV=1;sp|Q8TD47|RS4Y2_HUMAN 40S ribosomal protein S4, Y isofor	40S ribosomal protein S4, X isoform;40S ribosomal protein S4, Y isoform 2;40S ribosomal protein S4, Y isoform 1	RPS4X;RPS4Y1;RPS4Y2		0.177217	-0.143134		0.0115047	-0.0126572		0.0275588	-0.0458641	14	14	14	47.5	47.5	47.5	29.597	0	323.31	185160000000	336	P62701;C9JEH7;Q8TD47;P22090	P62701;C9JEH7;Q8TD47;P22090	32.2326	32.7736	32.7104	32.2365	32.7412	33.1302	32.2086	33.0132	32.9241	31.683	33.0533	33.272
sp|Q96AG4|LRC59_HUMAN Leucine-rich repeat-containing protein 59 OS=Homo sapiens GN=LRRC59 PE=1 SV=1	Leucine-rich repeat-containing protein 59	LRRC59		0.238067	-0.143469		0.133647	-0.0595481		0.0563561	0.0438792	5	5	5	20.8	20.8	20.8	34.93	0	34.353	1386500000	55	Q96AG4;I3L223	Q96AG4	24.9116	25.5922	25.3332	25.1693	25.4169	25.5026	25.1621	25.556	25.5494	25.234	25.9369	25.2281
sp|O14558|HSPB6_HUMAN Heat shock protein beta-6 OS=Homo sapiens GN=HSPB6 PE=1 SV=2;tr|K7EP04|K7EP04_HUMAN Heat shock protein beta-6 OS=Homo sapiens GN=HSPB6 PE=1 SV=1	Heat shock protein beta-6	HSPB6		0.0364428	-0.144295		0.054158	-0.216046		0.56224	-1.65965	6	6	6	53.1	53.1	53.1	17.135	0	43.73	1420400000	45	O14558;K7EP04	O14558;K7EP04	26.7524	25.1704	24.108	26.8984	24.7052	24.2119	27.6835	24.4965	24.2837	24.5226	24.5589	22.4032
sp|O00411|RPOM_HUMAN DNA-directed RNA polymerase, mitochondrial OS=Homo sapiens GN=POLRMT PE=1 SV=2	DNA-directed RNA polymerase, mitochondrial	POLRMT		0.346354	-0.145741	+	1.52201	-0.527047		0.439379	0.199066	5	5	5	7.8	7.8	7.8	138.62	0	40.625	567880000	13	O00411;K7EMH3	O00411	24.6958	24.1678	24.5066	23.8577	24.0378	24.3308	24.4833	24.7572	24.567	24.8974	25.0481	24.4591
sp|P62081|RS7_HUMAN 40S ribosomal protein S7 OS=Homo sapiens GN=RPS7 PE=1 SV=1;tr|B5MCP9|B5MCP9_HUMAN 40S ribosomal protein S7 OS=Homo sapiens GN=RPS7 PE=1 SV=1	40S ribosomal protein S7	RPS7		0.124278	-0.146826		0.0791748	0.116966		0.223079	-0.322748	12	12	12	64.4	64.4	64.4	22.127	0	323.31	181640000000	306	P62081;B5MCP9	P62081;B5MCP9	32.1484	32.7681	32.8281	32.1461	33.3642	33.0256	32.0111	33.2683	32.9056	31.6238	32.5136	33.0794
sp|P23284|PPIB_HUMAN Peptidyl-prolyl cis-trans isomerase B OS=Homo sapiens GN=PPIB PE=1 SV=2	Peptidyl-prolyl cis-trans isomerase B	PPIB		0.029243	-0.146862		0.070942	0.368238		0.117566	-0.94865	9	9	9	36.1	36.1	36.1	23.742	0	265.32	4515000000	82	P23284	P23284	24.0117	27.2717	26.9135	24.1483	28.1241	27.4698	23.6001	28.0108	27.0265	20.077	27.2815	28.4331
sp|Q9Y676|RT18B_HUMAN 28S ribosomal protein S18b, mitochondrial OS=Homo sapiens GN=MRPS18B PE=1 SV=1;tr|A0A0G2JIC6|A0A0G2JIC6_HUMAN 28S ribosomal protein S18b, mitochondrial OS=Homo sapiens GN=MRPS18B PE=1 SV=1	28S ribosomal protein S18b, mitochondrial	MRPS18B		0.323987	-0.146887		0.486778	-0.236767		0.112301	0.0489356	6	6	6	45	45	45	29.395	0	232.92	2897400000	56	Q9Y676;A0A0G2JIC6	Q9Y676;A0A0G2JIC6	26.4343	26.897	26.7567	26.3631	26.5215	26.9337	26.6202	26.8519	27.0566	26.7489	26.8545	27.072
tr|S4R3H4|S4R3H4_HUMAN Apoptotic chromatin condensation inducer in the nucleus OS=Homo sapiens GN=ACIN1 PE=1 SV=1;tr|E7EQT4|E7EQT4_HUMAN Apoptotic chromatin condensation inducer in the nucleus OS=Homo sapiens GN=ACIN1 PE=1 SV=2;sp|Q9UKV3|ACINU_HUMAN Apopto	Apoptotic chromatin condensation inducer in the nucleus	ACIN1		0.2451	-0.149177		0.228441	0.190009		0.0381443	-0.0274105	44	44	43	35.2	35.2	35.2	145.44	0	323.31	85113000000	733	S4R3H4;E7EQT4;Q9UKV3;Q9UKV3-5;Q9UKV3-3;Q9UKV3-2;G3V3B0;G3V3T3;REV__A0A1B0GUS9;REV__A0A0J9YY76;REV__H0Y7L4;REV__A0A0J9YWQ8;REV__B1AK53-2;REV__A0A0A0MSQ4;REV__G3V3B0;REV__Q9UKV3-3;REV__Q9UKV3-2;REV__B1AK53	S4R3H4;E7EQT4;Q9UKV3;Q9UKV3-5;Q9UKV3-3;Q9UKV3-2;G3V3B0	31.3642	31.6586	31.445	31.4085	32.227	31.8498	31.356	32.0807	31.4786	31.4371	31.6254	31.7706
sp|Q6DKI1|RL7L_HUMAN 60S ribosomal protein L7-like 1 OS=Homo sapiens GN=RPL7L1 PE=1 SV=1;tr|R4GMU7|R4GMU7_HUMAN 60S ribosomal protein L7-like 1 OS=Homo sapiens GN=RPL7L1 PE=1 SV=1;sp|Q6DKI1-2|RL7L_HUMAN Isoform 2 of 60S ribosomal protein L7-like 1 OS=Homo	60S ribosomal protein L7-like 1	RPL7L1		0.182531	-0.149275		4.52238e-05	6.29425e-05		0.362619	0.327316	7	7	7	28	28	28	28.661	0	50.216	3152600000	71	Q6DKI1;R4GMU7;Q6DKI1-2	Q6DKI1;R4GMU7;Q6DKI1-2	26.4135	26.5261	26.9531	26.2554	27.4897	26.5956	26.2593	26.9587	27.1225	26.5793	27.2925	27.4506
sp|P45974-2|UBP5_HUMAN Isoform Short of Ubiquitin carboxyl-terminal hydrolase 5 OS=Homo sapiens GN=USP5;sp|P45974|UBP5_HUMAN Ubiquitin carboxyl-terminal hydrolase 5 OS=Homo sapiens GN=USP5 PE=1 SV=2	Ubiquitin carboxyl-terminal hydrolase 5	USP5		0.027666	-0.151288		0.0793239	0.3883		0.188689	-0.971277	9	9	9	16.5	16.5	16.5	93.307	0	76.778	572810000	20	P45974-2;P45974;F5H571	P45974-2;P45974	25.1152	24.1615	22.166	25.5062	23.4645	24.0908	26.5377	24.3779	20.981	25.1704	22.3837	21.4286
tr|J3QL05|J3QL05_HUMAN Serine/arginine-rich-splicing factor 2 (Fragment) OS=Homo sapiens GN=SRSF2 PE=1 SV=1;tr|J3KP15|J3KP15_HUMAN Serine/arginine-rich-splicing factor 2 (Fragment) OS=Homo sapiens GN=SRSF2 PE=1 SV=8;sp|Q01130-2|SRSF2_HUMAN Isoform 2 of Ser	Serine/arginine-rich splicing factor 2	SRSF2		0.0378103	-0.151802		0.0394845	0.159108		0.141718	0.489182	4	4	2	36.9	36.9	25.4	15.156	0	225.02	3937100000	64	J3QL05;J3KP15;Q01130-2;Q01130	J3QL05;J3KP15;Q01130-2;Q01130	24.572	27.3749	26.8445	24.834	27.5105	27.3796	24.3186	27.6869	27.2414	25.5196	27.2492	27.9455
sp|Q9BS26|ERP44_HUMAN Endoplasmic reticulum resident protein 44 OS=Homo sapiens GN=ERP44 PE=1 SV=1	Endoplasmic reticulum resident protein 44	ERP44		0.0432807	-0.156341		0.213735	-0.494942		0.0488507	0.152344	16	16	16	46.6	46.6	46.6	46.971	0	323.31	22748000000	244	Q9BS26	Q9BS26	26.9492	30.2473	30.0368	27.5021	28.9927	29.7227	27.9988	29.8394	29.8641	27.8924	30.9161	29.3508
sp|P12956|XRCC6_HUMAN X-ray repair cross-complementing protein 6 OS=Homo sapiens GN=XRCC6 PE=1 SV=2;tr|B1AHC9|B1AHC9_HUMAN X-ray repair cross-complementing protein 6 OS=Homo sapiens GN=XRCC6 PE=1 SV=1;sp|P12956-2|XRCC6_HUMAN Isoform 2 of X-ray repair cross	X-ray repair cross-complementing protein 6	XRCC6		0.642297	-0.156609		1.10084	-0.264505	+	2.63116	0.726665	16	16	16	37.4	37.4	37.4	69.842	0	79.64	2253700000	96	P12956;B1AHC9;P12956-2	P12956;B1AHC9;P12956-2	26.1413	25.9461	25.9069	25.8425	26.0406	25.7876	25.9961	26.1926	26.2755	26.9509	26.9428	26.7505
sp|Q14195-2|DPYL3_HUMAN Isoform LCRMP-4 of Dihydropyrimidinase-related protein 3 OS=Homo sapiens GN=DPYSL3;sp|Q14195|DPYL3_HUMAN Dihydropyrimidinase-related protein 3 OS=Homo sapiens GN=DPYSL3 PE=1 SV=1	Dihydropyrimidinase-related protein 3	DPYSL3		0.102034	-0.157577		0.13919	-0.263535		0.129349	0.235824	12	10	10	25.1	21.8	21.8	73.91	0	48.308	983850000	35	Q14195-2;Q14195;H0YBT4;E9PD68;Q14194;Q14194-2;H0YB87;D6RF19;Q14117	Q14195-2;Q14195	25.5325	24.6657	24.7187	25.8467	24.6249	24.1274	26.0349	24.405	24.9498	26.0092	25.6317	24.4562
tr|G3V529|G3V529_HUMAN ATP-dependent RNA helicase DDX24 OS=Homo sapiens GN=DDX24 PE=1 SV=1;sp|Q9GZR7|DDX24_HUMAN ATP-dependent RNA helicase DDX24 OS=Homo sapiens GN=DDX24 PE=1 SV=1;sp|Q9GZR7-2|DDX24_HUMAN Isoform 2 of ATP-dependent RNA helicase DDX24 OS=Ho	ATP-dependent RNA helicase DDX24	DDX24		0.385812	-0.159281		0.731746	-0.406861		0.490069	-0.312227	20	20	20	38.6	38.6	38.6	91.48	0	323.31	4995100000	149	G3V529;Q9GZR7;Q9GZR7-2;F5GYL3;A0A087WXU8	G3V529;Q9GZR7;Q9GZR7-2;F5GYL3;A0A087WXU8	27.5911	27.6699	27.5173	27.0201	27.6826	27.3329	27.4241	27.8515	27.9806	27.4948	27.0329	27.7919
tr|Q5QPK2|Q5QPK2_HUMAN Dolichol-phosphate mannosyltransferase subunit 1 OS=Homo sapiens GN=DPM1 PE=1 SV=1;tr|H0Y368|H0Y368_HUMAN Dolichol-phosphate mannosyltransferase subunit 1 (Fragment) OS=Homo sapiens GN=DPM1 PE=1 SV=1;sp|O60762|DPM1_HUMAN Dolichol-pho	Dolichol-phosphate mannosyltransferase subunit 1	DPM1		0.262261	-0.159922		1.11176	-0.83496		0.839032	-2.40136	2	2	2	9.8	9.8	9.8	32.426	0	8.63	512090000	18	Q5QPK2;H0Y368;O60762;Q5QPJ9	Q5QPK2;H0Y368;O60762;Q5QPJ9	24.6667	24.8865	24.7115	24.2696	23.5568	24.4131	24.5017	24.9317	25.3109	21.4887	25.1091	20.9425
sp|P62244|RS15A_HUMAN 40S ribosomal protein S15a OS=Homo sapiens GN=RPS15A PE=1 SV=2;tr|I3L3P7|I3L3P7_HUMAN 40S ribosomal protein S15a OS=Homo sapiens GN=RPS15A PE=1 SV=1;tr|I3L246|I3L246_HUMAN 40S ribosomal protein S15a OS=Homo sapiens GN=RPS15A PE=1 SV=1	40S ribosomal protein S15a	RPS15A		0.142866	-0.164459		0.0792051	-0.100833		0.344594	-0.38914	8	8	8	52.3	52.3	52.3	14.839	0	323.31	167210000000	258	P62244;I3L3P7;I3L246;H3BN98;H3BV27;H3BT37;I3L303;H3BVC7	P62244;I3L3P7;I3L246;H3BN98	31.9989	32.5884	32.7551	32.1334	32.3703	33.0296	31.9363	33.1655	32.734	31.6344	32.4278	32.6062
tr|B4DR61|B4DR61_HUMAN Protein transport protein Sec61 subunit alpha isoform 1 OS=Homo sapiens GN=SEC61A1 PE=1 SV=1;sp|P61619|S61A1_HUMAN Protein transport protein Sec61 subunit alpha isoform 1 OS=Homo sapiens GN=SEC61A1 PE=1 SV=2;sp|P61619-3|S61A1_HUMAN I	Protein transport protein Sec61 subunit alpha isoform 1	SEC61A1		0.223549	-0.168573		0.0258329	0.0286369		0.0536727	0.0411669	7	7	7	22.6	22.6	22.6	52.949	0	323.31	5122900000	99	B4DR61;P61619;P61619-3;H7C1Q9;C9JXC6;H7C069;A6NK38;F2Z2C7;A6NIF9;C9JJV4;F8W776;Q8TC24;Q9H9S3-2;Q9H9S3-3;Q9H9S3	B4DR61;P61619;P61619-3	26.94	27.7429	27.0436	26.7675	27.8525	27.6982	27.1583	27.39	27.684	27.2575	27.8834	27.2149
tr|A0A087WVQ6|A0A087WVQ6_HUMAN Clathrin heavy chain OS=Homo sapiens GN=CLTC PE=1 SV=1;sp|Q00610-2|CLH1_HUMAN Isoform 2 of Clathrin heavy chain 1 OS=Homo sapiens GN=CLTC;sp|Q00610|CLH1_HUMAN Clathrin heavy chain 1 OS=Homo sapiens GN=CLTC PE=1 SV=5	Clathrin heavy chain;Clathrin heavy chain 1	CLTC		0.305013	-0.169051		0.100728	-0.0619183		0.168025	0.200025	64	64	53	51.7	51.7	44.9	192.06	0	323.31	26013000000	601	A0A087WVQ6;Q00610-2;Q00610;J3KS13;K7EJJ5;J3KSQ2;J3KRF5;J3QL20	A0A087WVQ6;Q00610-2;Q00610	29.8606	29.8233	29.2941	29.6483	30.1142	29.537	29.7345	29.6614	30.0893	29.953	30.8069	29.3254
tr|A0A0B4J1S3|A0A0B4J1S3_HUMAN Baculoviral IAP repeat-containing protein 5 OS=Homo sapiens GN=BIRC5 PE=1 SV=1;sp|O15392-5|BIRC5_HUMAN Isoform 5 of Baculoviral IAP repeat-containing protein 5 OS=Homo sapiens GN=BIRC5;sp|O15392-4|BIRC5_HUMAN Isoform 4 of Bac	Baculoviral IAP repeat-containing protein 5	BIRC5		0.815659	-0.169811		0.560379	-1.13225		0.0310662	0.0692781	2	2	2	21.1	21.1	21.1	16.389	0	23.792	342340000	9	A0A0B4J1S3;O15392-5;O15392-4;O15392;K7EMW2;H3BLT4;O15392-2	A0A0B4J1S3;O15392-5;O15392-4;O15392;K7EMW2;H3BLT4;O15392-2	23.7099	23.4736	23.4922	20.8083	23.4351	23.545	23.844	23.6943	23.6467	24.0941	22.3778	24.921
sp|Q9ULX6-2|AKP8L_HUMAN Isoform 2 of A-kinase anchor protein 8-like OS=Homo sapiens GN=AKAP8L;sp|Q9ULX6|AKP8L_HUMAN A-kinase anchor protein 8-like OS=Homo sapiens GN=AKAP8L PE=1 SV=3	A-kinase anchor protein 8-like	AKAP8L		0.206663	-0.170165		0.73976	-0.463897	+	1.34333	0.508582	3	3	3	7.2	7.2	7.2	65.229	0	23.697	872590000	28	Q9ULX6-2;Q9ULX6	Q9ULX6-2;Q9ULX6	24.443	24.7142	25.3412	24.8211	24.0872	24.7089	24.6587	25.23	25.1201	25.5633	25.498	25.4733
tr|Q5T4L4|Q5T4L4_HUMAN 40S ribosomal protein S27 OS=Homo sapiens GN=RPS27 PE=1 SV=1;sp|P42677|RS27_HUMAN 40S ribosomal protein S27 OS=Homo sapiens GN=RPS27 PE=1 SV=3	40S ribosomal protein S27	RPS27		0.192915	-0.17174		0.278588	0.271215		0.180386	0.1894	5	5	3	40.9	40.9	19.7	7.3564	0	162.55	45834000000	119	Q5T4L4;P42677	Q5T4L4;P42677	29.7781	30.7588	30.5759	30.1133	31.0458	31.2825	30.257	30.8135	30.5575	30.0061	31.1712	31.0188
sp|Q6PJT7-2|ZC3HE_HUMAN Isoform 2 of Zinc finger CCCH domain-containing protein 14 OS=Homo sapiens GN=ZC3H14;sp|Q6PJT7|ZC3HE_HUMAN Zinc finger CCCH domain-containing protein 14 OS=Homo sapiens GN=ZC3H14 PE=1 SV=1;sp|Q6PJT7-5|ZC3HE_HUMAN Isoform 5 of Zinc f	Zinc finger CCCH domain-containing protein 14	ZC3H14		0.284951	-0.1722		0.12084	0.124877		0.445168	-0.263157	26	26	26	50.7	50.7	50.7	82.804	0	323.31	8880200000	200	Q6PJT7-2;Q6PJT7;Q6PJT7-5;Q6PJT7-9;G3V256;Q6PJT7-3;H0YJA2;Q6PJT7-4;Q6PJT7-11;Q6PJT7-10;G3V5I6;G3V3Y4;G3V3R9;G3V572;G3V240;A0A087WTC9;G3V473;G3V411;G3V2X4;H0YJ87;G3V4R5	Q6PJT7-2;Q6PJT7;Q6PJT7-5;Q6PJT7-9;G3V256;Q6PJT7-3;H0YJA2;Q6PJT7-4;Q6PJT7-11;Q6PJT7-10;G3V5I6	28.0365	28.445	28.3995	27.9973	29.0724	28.7025	28.1821	28.8679	28.3476	27.913	28.297	28.3982
sp|Q96EY7|PTCD3_HUMAN Pentatricopeptide repeat domain-containing protein 3, mitochondrial OS=Homo sapiens GN=PTCD3 PE=1 SV=3	Pentatricopeptide repeat domain-containing protein 3, mitochondrial	PTCD3		0.377762	-0.176545		0.431726	-0.223175		0.745111	-0.292706	11	11	11	20.6	20.6	20.6	78.549	0	232.72	3292900000	125	Q96EY7;Q96EY7-2;B8ZZQ4	Q96EY7	26.7955	27.0772	27.1291	26.6978	26.9625	27.2017	26.8637	27.4316	27.2362	26.7591	26.8968	26.9974
sp|Q7L2E3-2|DHX30_HUMAN Isoform 2 of Putative ATP-dependent RNA helicase DHX30 OS=Homo sapiens GN=DHX30;tr|H7BXY3|H7BXY3_HUMAN Putative ATP-dependent RNA helicase DHX30 OS=Homo sapiens GN=DHX30 PE=1 SV=1;sp|Q7L2E3-3|DHX30_HUMAN Isoform 3 of Putative ATP-de	Putative ATP-dependent RNA helicase DHX30	DHX30		0.245633	-0.177715		0.18235	-0.157835		0.0497539	0.0366255	43	43	43	47	47	47	136.11	0	323.31	25627000000	476	Q7L2E3-2;H7BXY3;Q7L2E3-3;Q7L2E3	Q7L2E3-2;H7BXY3;Q7L2E3-3;Q7L2E3	29.5004	29.9848	30.0499	29.4163	30.2302	29.9482	29.5684	30.2278	30.272	29.8411	30.1915	30.1454
sp|P18583-2|SON_HUMAN Isoform A of Protein SON OS=Homo sapiens GN=SON;sp|P18583-5|SON_HUMAN Isoform D of Protein SON OS=Homo sapiens GN=SON;sp|P18583-7|SON_HUMAN Isoform G of Protein SON OS=Homo sapiens GN=SON;sp|P18583|SON_HUMAN Protein SON OS=Homo sapien	Protein SON	SON		0.395837	-0.178083		0.0735036	0.0475222		0.117635	-0.0913703	21	21	21	16.4	16.4	16.4	232.3	0	323.31	4161600000	140	P18583-2;P18583-5;P18583-7;P18583;P18583-9;P18583-10;P18583-4;H7C1M2;P18583-3;P18583-6;J3QSZ5;P18583-8;H7C2G8;H7C1S4;H7C257	P18583-2;P18583-5;P18583-7;P18583;P18583-9;P18583-10;P18583-4;H7C1M2;P18583-3;P18583-6;J3QSZ5	27.1022	27.1384	27.195	27.1202	27.5282	27.464	26.9755	27.6218	27.3724	26.8104	27.4586	27.4267
sp|P27658|CO8A1_HUMAN Collagen alpha-1(VIII) chain OS=Homo sapiens GN=COL8A1 PE=1 SV=2	Collagen alpha-1(VIII) chain;Vastatin	COL8A1		0.112757	-0.179899		0.173627	0.306793		0.464113	-0.65954	2	2	2	3.9	3.9	3.9	73.363	0	14.843	239220000	19	P27658	P27658	23.4848	23.5178	22.7556	24.5765	23.3234	23.3184	24.4546	23.1086	22.7347	22.1755	22.857	23.2869
sp|P60228|EIF3E_HUMAN Eukaryotic translation initiation factor 3 subunit E OS=Homo sapiens GN=EIF3E PE=1 SV=1;tr|E5RGA2|E5RGA2_HUMAN Eukaryotic translation initiation factor 3 subunit E OS=Homo sapiens GN=EIF3E PE=1 SV=1	Eukaryotic translation initiation factor 3 subunit E	EIF3E		0.439832	-0.180775		0.350915	-0.316853		0.645473	0.242935	13	13	13	36.9	36.9	36.9	52.22	0	272.81	4284400000	98	P60228;E5RGA2;H0YBR5;E5RHS5;H0YAW4;H0YBP5;E5RII3;E5RIT4;E5RIP5;E5RJ25	P60228;E5RGA2	26.9258	27.2663	27.071	26.263	27.2489	27.343	26.9867	27.342	27.4768	27.5782	27.3392	27.6169
sp|P62913|RL11_HUMAN 60S ribosomal protein L11 OS=Homo sapiens GN=RPL11 PE=1 SV=2;sp|P62913-2|RL11_HUMAN Isoform 2 of 60S ribosomal protein L11 OS=Homo sapiens GN=RPL11;tr|Q5VVC8|Q5VVC8_HUMAN 60S ribosomal protein L11 (Fragment) OS=Homo sapiens GN=RPL11 PE	60S ribosomal protein L11	RPL11		0.128053	-0.181502		0.0934027	0.122311		0.137425	-0.14069	12	12	12	60.1	60.1	60.1	20.252	0	323.31	132370000000	325	P62913;P62913-2;Q5VVC8;Q5VVC9	P62913;P62913-2;Q5VVC8	31.2393	32.3548	32.5248	31.7142	32.845	32.4712	31.5671	32.4965	32.5998	31.7234	32.3588	32.1591
sp|Q14315-2|FLNC_HUMAN Isoform 2 of Filamin-C OS=Homo sapiens GN=FLNC;sp|Q14315|FLNC_HUMAN Filamin-C OS=Homo sapiens GN=FLNC PE=1 SV=3	Filamin-C	FLNC		0.505634	-0.182004		0.353777	-0.231395	+	1.62302	-1.14286	32	25	24	17.4	14.6	14	287.28	0	159.29	3100400000	126	Q14315-2;Q14315	Q14315-2;Q14315	27.0706	26.9553	27.1904	27.3701	26.5829	27.1151	27.5382	27.1061	27.1179	26.2947	26.4942	25.5449
tr|G5E9W7|G5E9W7_HUMAN 28S ribosomal protein S22, mitochondrial OS=Homo sapiens GN=MRPS22 PE=1 SV=1;tr|G5E9V5|G5E9V5_HUMAN 28S ribosomal protein S22, mitochondrial OS=Homo sapiens GN=MRPS22 PE=1 SV=1;sp|P82650|RT22_HUMAN 28S ribosomal protein S22, mitochon	28S ribosomal protein S22, mitochondrial	MRPS22		0.433463	-0.183452		0.885285	-0.359369		0.381106	-0.20312	14	14	14	45.1	45.1	45.1	36.805	0	205.78	17263000000	176	G5E9W7;G5E9V5;P82650;H7C5F2;H7C5H3;P82650-2;H7C5L9;C9J5D8	G5E9W7;G5E9V5;P82650;H7C5F2;H7C5H3;P82650-2	29.1012	29.2363	29.3187	28.9161	29.0122	29.2002	29.0684	29.5153	29.6228	29.002	29.1107	29.4846
tr|H7C2Q8|H7C2Q8_HUMAN EBNA1 binding protein 2, isoform CRA_d OS=Homo sapiens GN=EBNA1BP2 PE=1 SV=1;sp|Q99848|EBP2_HUMAN Probable rRNA-processing protein EBP2 OS=Homo sapiens GN=EBNA1BP2 PE=1 SV=2	Probable rRNA-processing protein EBP2	EBNA1BP2		0.227774	-0.185497		0.0259907	0.0382913		0.824431	0.923047	12	12	12	31.9	31.9	31.9	40.684	0	323.31	14451000000	184	H7C2Q8;Q99848	H7C2Q8;Q99848	28.3797	28.5807	28.77	28.239	29.5589	28.6038	28.1894	28.9051	29.1924	30.5199	29.1329	29.4032
tr|E7ESY4|E7ESY4_HUMAN Metastasis-associated protein MTA1 OS=Homo sapiens GN=MTA1 PE=1 SV=1;sp|Q13330-2|MTA1_HUMAN Isoform Short of Metastasis-associated protein MTA1 OS=Homo sapiens GN=MTA1;sp|Q13330-3|MTA1_HUMAN Isoform 3 of Metastasis-associated protein	Metastasis-associated protein MTA1	MTA1		0.594731	-0.187609		0.709961	-0.253657		0.449579	-0.27075	3	3	3	5.4	5.4	5.4	79.372	0	9.8343	236780000	14	E7ESY4;Q13330-2;Q13330-3;Q13330;H0Y4T7;H7C3F3	E7ESY4;Q13330-2;Q13330-3;Q13330;H0Y4T7	23.234	23.1696	23.2114	23.0622	23.0475	23.307	23.3856	23.6381	23.154	23.3655	22.6864	23.3137
sp|Q9Y2Q9|RT28_HUMAN 28S ribosomal protein S28, mitochondrial OS=Homo sapiens GN=MRPS28 PE=1 SV=1;tr|H0YAT2|H0YAT2_HUMAN 28S ribosomal protein S28, mitochondrial (Fragment) OS=Homo sapiens GN=MRPS28 PE=1 SV=1;tr|H7C5V3|H7C5V3_HUMAN 28S ribosomal protein S2	28S ribosomal protein S28, mitochondrial	MRPS28		0.197634	-0.188707		0.340135	-0.25517		0.799914	-0.593833	7	7	7	42.2	42.2	42.2	20.843	0	242.81	3263400000	82	Q9Y2Q9;H0YAT2;H7C5V3;E5RGC7;E5RFH3;E5RFT8;E5RK86;H0YC42;U3KQQ8	Q9Y2Q9;H0YAT2;H7C5V3;E5RGC7	26.6331	27.1059	27.339	26.8948	26.8901	27.0938	26.6179	27.4234	27.6028	26.4262	26.4957	26.9408
sp|P06748|NPM_HUMAN Nucleophosmin OS=Homo sapiens GN=NPM1 PE=1 SV=2;sp|P06748-3|NPM_HUMAN Isoform 3 of Nucleophosmin OS=Homo sapiens GN=NPM1;sp|P06748-2|NPM_HUMAN Isoform 2 of Nucleophosmin OS=Homo sapiens GN=NPM1	Nucleophosmin	NPM1		0.28231	-0.190104		0.0718213	-0.0701103		0.3286	0.218191	12	12	12	42.2	42.2	42.2	32.575	0	323.31	39258000000	292	P06748;P06748-3;P06748-2;E5RGW4;E5RI98	P06748;P06748-3;P06748-2	30.1407	30.3985	30.1539	29.908	30.636	30.509	30.1813	30.9366	30.1454	30.6549	30.4762	30.7868
tr|D6RAF8|D6RAF8_HUMAN Heterogeneous nuclear ribonucleoprotein D0 (Fragment) OS=Homo sapiens GN=HNRNPD PE=1 SV=1;tr|H0Y8G5|H0Y8G5_HUMAN Heterogeneous nuclear ribonucleoprotein D0 (Fragment) OS=Homo sapiens GN=HNRNPD PE=1 SV=8;sp|Q14103-3|HNRPD_HUMAN Isofor	Heterogeneous nuclear ribonucleoprotein D0	HNRNPD		0.2711	-0.190294		0.436859	-1.77129		0.0790566	0.0730165	4	3	3	22.6	19	19	23.076	0	53.905	767750000	36	D6RAF8;H0Y8G5;Q14103-3;Q14103;H0YA96;Q14103-4;Q14103-2;D6RF44;D6RD83;D6RBQ9	D6RAF8;H0Y8G5;Q14103-3;Q14103;H0YA96;Q14103-4;Q14103-2;D6RF44	24.4521	24.6614	24.8636	19.6502	25.0214	24.5626	24.5285	25.3528	24.6667	24.9307	24.5672	25.2692
sp|P68431|H31_HUMAN Histone H3.1 OS=Homo sapiens GN=HIST1H3A PE=1 SV=2	Histone H3.1	HIST1H3A		0.244757	-0.191967		0.465182	-0.288717		0.352694	-0.357816	7	7	1	55.9	55.9	23.5	15.404	0	188.5	677390000000	186	P68431	P68431	34.7219	34.8156	34.272	34.4331	34.4513	34.6348	35.2634	34.7589	34.363	35.0977	34.159	34.0552
sp|Q9BYD2|RM09_HUMAN 39S ribosomal protein L9, mitochondrial OS=Homo sapiens GN=MRPL9 PE=1 SV=2;tr|Q5SZR1|Q5SZR1_HUMAN 39S ribosomal protein L9, mitochondrial OS=Homo sapiens GN=MRPL9 PE=1 SV=1	39S ribosomal protein L9, mitochondrial	MRPL9		0.224639	-0.192747		0.0882054	-0.126467		0.0702017	-0.0579446	4	4	4	19.1	19.1	19.1	30.243	0	118.32	640910000	26	Q9BYD2;Q5SZR1	Q9BYD2;Q5SZR1	24.0073	24.2335	24.9156	23.5596	25.1592	24.6363	24.2752	24.518	24.9414	24.1166	24.6027	24.8414
sp|O75367-3|H2AY_HUMAN Isoform 3 of Core histone macro-H2A.1 OS=Homo sapiens GN=H2AFY;sp|O75367|H2AY_HUMAN Core histone macro-H2A.1 OS=Homo sapiens GN=H2AFY PE=1 SV=4	Core histone macro-H2A.1	H2AFY		0.269942	-0.19337		0.504218	-0.407028		0.722823	0.463679	18	18	3	65.5	65.5	10.5	39.488	0	323.31	161870000000	542	O75367-3;O75367;B4DJC3;D6RCF2	O75367-3;O75367	32.611	31.945	32.4029	31.6179	32.6043	32.0957	32.0988	32.6757	32.7645	33.1876	32.5639	33.1786
sp|Q5TGY3|AHDC1_HUMAN AT-hook DNA-binding motif-containing protein 1 OS=Homo sapiens GN=AHDC1 PE=1 SV=1	AT-hook DNA-binding motif-containing protein 1	AHDC1		0.66274	-0.196001		1.10248	-0.266906		0.522705	0.228424	6	6	6	6.2	6.2	6.2	168.35	0	51.968	587700000	22	Q5TGY3	Q5TGY3	24.3913	24.006	24.2221	23.9633	24.2288	24.2145	24.2717	24.4065	24.5292	24.9434	24.3303	24.6189
sp|Q96PZ2|F111A_HUMAN Protein FAM111A OS=Homo sapiens GN=FAM111A PE=1 SV=2	Protein FAM111A	FAM111A		0.413816	-0.197469		0.438483	-1.50544		0.101458	0.0918852	12	12	12	28.5	28.5	28.5	70.195	0	323.31	3365000000	43	Q96PZ2;E9PR18;E9PNQ0	Q96PZ2	27.1717	27.1893	26.9606	22.9247	27.682	26.791	26.96	27.6122	27.3418	27.1254	27.1382	27.926
sp|Q16778|H2B2E_HUMAN Histone H2B type 2-E OS=Homo sapiens GN=HIST2H2BE PE=1 SV=3;sp|P33778|H2B1B_HUMAN Histone H2B type 1-B OS=Homo sapiens GN=HIST1H2BB PE=1 SV=2;sp|P23527|H2B1O_HUMAN Histone H2B type 1-O OS=Homo sapiens GN=HIST1H2BO PE=1 SV=3;sp|P06899|	Histone H2B type 2-E;Histone H2B type 1-B;Histone H2B type 1-O;Histone H2B type 1-J;Histone H2B type 3-B	HIST2H2BE;HIST1H2BB;HIST1H2BO;HIST1H2BJ;HIST3H2BB		0.142808	-0.199286		0.198159	-0.384904		0.426871	0.441348	9	2	0	57.9	7.9	0	13.92	0	8.5918	105130000000	100	Q16778;P33778;P23527;P06899;Q8N257	Q16778;P33778;P23527;P06899;Q8N257	31.4651	31.5189	32.3769	30.3721	32.2038	32.2282	31.3749	31.7807	32.8032	32.5825	32.1902	32.5101
sp|Q15365|PCBP1_HUMAN Poly(rC)-binding protein 1 OS=Homo sapiens GN=PCBP1 PE=1 SV=2	Poly(rC)-binding protein 1	PCBP1		0.102557	-0.199846		0.343933	-0.720486		0.406149	-0.746426	8	5	5	31.7	23.9	23.9	37.497	0	323.31	2123800000	65	Q15365	Q15365	26.513	25.6454	25.4164	26.5214	24.4841	25.0075	27.2903	25.4412	25.4429	26.1124	25.3624	24.4603
sp|O75821|EIF3G_HUMAN Eukaryotic translation initiation factor 3 subunit G OS=Homo sapiens GN=EIF3G PE=1 SV=2;tr|K7ER90|K7ER90_HUMAN Eukaryotic translation initiation factor 3 subunit G (Fragment) OS=Homo sapiens GN=EIF3G PE=1 SV=1;tr|K7EL20|K7EL20_HUMAN E	Eukaryotic translation initiation factor 3 subunit G	EIF3G		0.38921	-0.19998		0.0239224	-0.0256093		0.201929	-0.0922012	6	6	6	16.9	16.9	16.9	35.611	0	82.721	2106100000	87	O75821;K7ER90;K7EL20;K7EP16;K7ENA8	O75821;K7ER90;K7EL20;K7EP16;K7ENA8	25.7469	26.0675	26.1844	25.5468	26.4813	26.4937	25.9884	26.5418	26.0686	26.0543	26.096	26.1718
sp|P17812|PYRG1_HUMAN CTP synthase 1 OS=Homo sapiens GN=CTPS1 PE=1 SV=2;sp|P17812-2|PYRG1_HUMAN Isoform 2 of CTP synthase 1 OS=Homo sapiens GN=CTPS1	CTP synthase 1	CTPS1		0.0711339	-0.202119		0.275761	-0.88729		0.0665495	-0.262667	17	17	17	39.4	39.4	39.4	66.69	0	323.31	8923000000	178	P17812;P17812-2;Q9NRF8	P17812;P17812-2	28.9335	27.8615	27.2596	29.2455	26.2592	26.4944	29.9491	27.4495	27.2624	29.8388	27.899	26.1353
sp|P54136-2|SYRC_HUMAN Isoform Monomeric of Arginine--tRNA ligase, cytoplasmic OS=Homo sapiens GN=RARS;sp|P54136|SYRC_HUMAN Arginine--tRNA ligase, cytoplasmic OS=Homo sapiens GN=RARS PE=1 SV=2	Arginine--tRNA ligase, cytoplasmic	RARS		0.112465	-0.20325		0.159177	0.236474		0.322417	0.303901	5	5	5	10	10	10	67.14	0	12.575	478410000	11	P54136-2;P54136	P54136-2;P54136	24.1702	24.3921	22.5365	24.8793	24.2797	23.259	24.2802	24.1062	23.3221	24.4108	24.501	23.7084
tr|B0QY89|B0QY89_HUMAN Eukaryotic translation initiation factor 3 subunit L OS=Homo sapiens GN=EIF3L PE=1 SV=1;sp|Q9Y262|EIF3L_HUMAN Eukaryotic translation initiation factor 3 subunit L OS=Homo sapiens GN=EIF3L PE=1 SV=1;sp|Q9Y262-2|EIF3L_HUMAN Isoform 2 o	Eukaryotic translation initiation factor 3 subunit L	EIF3L		0.236005	-0.203482		0.192358	-0.221204		0.272366	0.184168	14	14	14	29.8	29.8	29.8	70.901	0	323.31	3536900000	135	B0QY89;Q9Y262;Q9Y262-2;B0QY90;C9JHP4;C9K0Q7;H7C3A0	B0QY89;Q9Y262;Q9Y262-2;B0QY90	26.1871	27.027	26.7127	25.9047	26.8129	27.1561	26.4078	26.9197	27.2096	26.87	26.9191	27.3006
sp|Q9Y3C1|NOP16_HUMAN Nucleolar protein 16 OS=Homo sapiens GN=NOP16 PE=1 SV=2;tr|D6RIC3|D6RIC3_HUMAN Nucleolar protein 16 OS=Homo sapiens GN=NOP16 PE=1 SV=1;tr|A0A0C4DGU5|A0A0C4DGU5_HUMAN Nucleolar protein 16 OS=Homo sapiens GN=NOP16 PE=1 SV=1;tr|A0A087X2G	Nucleolar protein 16	NOP16		0.602836	-0.204002		0.196959	-0.149586		0.277472	0.131857	10	10	10	55.1	55.1	55.1	21.188	0	319	10889000000	156	Q9Y3C1;D6RIC3;A0A0C4DGU5;A0A087X2G6;Q9Y3C1-3;Q9Y3C1-2;D6RC60;A0A087WU10	Q9Y3C1;D6RIC3;A0A0C4DGU5;A0A087X2G6;Q9Y3C1-3;Q9Y3C1-2	28.3816	28.4266	28.4757	27.9842	28.7854	28.6775	28.3359	28.7488	28.8112	28.729	28.5768	28.9856
sp|Q8N9T8|KRI1_HUMAN Protein KRI1 homolog OS=Homo sapiens GN=KRI1 PE=1 SV=3	Protein KRI1 homolog	KRI1		0.539858	-0.204174		0.448852	-0.237037		0.582595	0.300347	12	12	12	20.6	20.6	20.6	82.597	0	145.14	2289600000	62	Q8N9T8;H0YFD2;F8WFC1;H0YH26;H0YG91;REV__I3L4M5;REV__I3L2X7;REV__Q9UPN4-3;REV__I3L2J8;REV__Q9UPN4-2;REV__Q9UPN4	Q8N9T8	26.2306	26.3495	26.2615	25.9318	26.4212	26.39	26.1849	26.746	26.5233	26.5896	26.659	27.1066
sp|Q9Y4W2-2|LAS1L_HUMAN Isoform 2 of Ribosomal biogenesis protein LAS1L OS=Homo sapiens GN=LAS1L;sp|Q9Y4W2|LAS1L_HUMAN Ribosomal biogenesis protein LAS1L OS=Homo sapiens GN=LAS1L PE=1 SV=2;sp|Q9Y4W2-4|LAS1L_HUMAN Isoform 4 of Ribosomal biogenesis protein L	Ribosomal biogenesis protein LAS1L	LAS1L		0.495641	-0.204337		0.643676	-0.371304		0.383353	0.156661	7	7	7	16	16	16	81.242	0	153.43	1167000000	52	Q9Y4W2-2;Q9Y4W2;Q9Y4W2-4;Q9Y4W2-3	Q9Y4W2-2;Q9Y4W2;Q9Y4W2-4;Q9Y4W2-3	25.549	24.965	25.1276	24.7178	25.5522	24.8707	25.3394	25.4182	25.497	25.2789	25.5935	25.8522
sp|Q9Y3A4|RRP7A_HUMAN Ribosomal RNA-processing protein 7 homolog A OS=Homo sapiens GN=RRP7A PE=1 SV=2	Ribosomal RNA-processing protein 7 homolog A	RRP7A		0.958119	-0.204858		0.205655	-0.122693	+	1.665	0.776852	8	8	8	37.9	37.9	37.9	32.334	0	182.48	2924100000	117	Q9Y3A4;Q9NSQ0	Q9Y3A4	26.3413	26.4415	26.2483	26.0688	26.812	26.3969	26.4817	26.7139	26.4502	27.5051	26.935	27.5363
sp|Q96HS1|PGAM5_HUMAN Serine/threonine-protein phosphatase PGAM5, mitochondrial OS=Homo sapiens GN=PGAM5 PE=1 SV=2;sp|Q96HS1-2|PGAM5_HUMAN Isoform 2 of Serine/threonine-protein phosphatase PGAM5, mitochondrial OS=Homo sapiens GN=PGAM5	Serine/threonine-protein phosphatase PGAM5, mitochondrial	PGAM5		0.487674	-0.204993		0.924237	0.422941		1.26322	0.584839	15	15	15	49.1	49.1	49.1	32.004	0	171.92	21325000000	185	Q96HS1;Q96HS1-2;F5GXG4	Q96HS1;Q96HS1-2	29.211	29.0568	29.2561	29.5531	29.958	29.8966	29.6509	29.4293	29.0587	29.8257	30.2278	29.8399
sp|P46779|RL28_HUMAN 60S ribosomal protein L28 OS=Homo sapiens GN=RPL28 PE=1 SV=3;tr|H0YKD8|H0YKD8_HUMAN 60S ribosomal protein L28 OS=Homo sapiens GN=RPL28 PE=1 SV=1;sp|P46779-2|RL28_HUMAN Isoform 2 of 60S ribosomal protein L28 OS=Homo sapiens GN=RPL28;sp|	60S ribosomal protein L28	RPL28		0.270703	-0.205238		0.329448	-0.155073		1.24141	-1.00366	7	7	7	40.9	40.9	40.9	15.747	0	169.07	83789000000	103	P46779;H0YKD8;P46779-2;P46779-3;H0YLP6;H0YMF4;P46779-4;P46779-5	P46779;H0YKD8;P46779-2;P46779-3;H0YLP6;H0YMF4;P46779-4;P46779-5	31.2468	31.9844	31.9996	31.698	31.9611	31.7222	31.7819	31.7667	32.298	30.3633	31.531	30.9413
sp|P23396|RS3_HUMAN 40S ribosomal protein S3 OS=Homo sapiens GN=RPS3 PE=1 SV=2;sp|P23396-2|RS3_HUMAN Isoform 2 of 40S ribosomal protein S3 OS=Homo sapiens GN=RPS3;tr|E9PPU1|E9PPU1_HUMAN 40S ribosomal protein S3 OS=Homo sapiens GN=RPS3 PE=1 SV=1;tr|E9PL09|E	40S ribosomal protein S3	RPS3		0.380265	-0.206376		0.294377	-0.17675		0.205235	-0.150467	17	17	12	67.9	67.9	44	26.688	0	323.31	747430000000	736	P23396;P23396-2;E9PPU1;E9PL09;F2Z2S8;H0YCJ7;H0YEU2;H0YF32;E9PQ96;E9PJH4;E9PK82;E9PQX2;H0YES8	P23396;P23396-2;E9PPU1;E9PL09;F2Z2S8;H0YCJ7;H0YEU2	34.4405	34.6859	34.8973	34.3915	34.8825	34.8385	34.5104	35.039	35.0934	34.332	34.796	35.0634
sp|Q9Y3U8|RL36_HUMAN 60S ribosomal protein L36 OS=Homo sapiens GN=RPL36 PE=1 SV=3	60S ribosomal protein L36	RPL36		0.244813	-0.207377		0.207006	-0.192712		0.309066	-0.349517	5	5	5	30.5	30.5	30.5	12.254	0	137.15	46807000000	143	Q9Y3U8;J3QSB5;J3KTD3	Q9Y3U8	30.2425	30.7959	30.999	30.2567	30.6619	31.1629	30.4288	30.955	31.2757	29.7584	30.8969	30.9558
sp|Q9BYN8|RT26_HUMAN 28S ribosomal protein S26, mitochondrial OS=Homo sapiens GN=MRPS26 PE=1 SV=1	28S ribosomal protein S26, mitochondrial	MRPS26		0.407938	-0.209988		1.23896	-0.441279		1.11295	-0.201035	8	8	8	37.6	37.6	37.6	24.211	0	172.1	4396900000	56	Q9BYN8	Q9BYN8	27.0967	27.5138	27.7986	27.0284	27.1637	27.5231	27.5275	27.7903	27.7212	27.4974	27.5225	27.4161
sp|Q99575|POP1_HUMAN Ribonucleases P/MRP protein subunit POP1 OS=Homo sapiens GN=POP1 PE=1 SV=2	Ribonucleases P/MRP protein subunit POP1	POP1		0.383036	-0.210347		0.193727	0.144874		1.25191	1.0045	28	28	28	34.9	34.9	34.9	114.71	0	323.31	18775000000	319	Q99575;E5RK39	Q99575	28.4844	28.9543	28.9636	28.6953	29.4388	29.3339	28.726	29.3086	28.9988	29.3537	30.2367	30.4564
sp|P62937|PPIA_HUMAN Peptidyl-prolyl cis-trans isomerase A OS=Homo sapiens GN=PPIA PE=1 SV=2;tr|F8WE65|F8WE65_HUMAN Peptidyl-prolyl cis-trans isomerase OS=Homo sapiens GN=PPIA PE=1 SV=1;tr|C9J5S7|C9J5S7_HUMAN Peptidyl-prolyl cis-trans isomerase OS=Homo sap	Peptidyl-prolyl cis-trans isomerase A;Peptidyl-prolyl cis-trans isomerase A, N-terminally processed;Peptidyl-prolyl cis-trans isomerase	PPIA		0.111691	-0.21129		0.0667987	-0.13996		0.34729	-0.610892	9	9	8	40	40	35.8	18.012	0	323.31	20063000000	223	P62937;F8WE65;C9J5S7;P62937-2;E5RIZ5;P0DN37;P0DN26;A0A0B4J2A2;A0A075B767;A0A075B759;Q9Y536	P62937;F8WE65;C9J5S7;P62937-2	29.8407	29.01	28.624	30.0892	28.9588	28.6408	30.5032	29.0444	28.561	29.5205	28.0052	28.7502
sp|Q13200|PSMD2_HUMAN 26S proteasome non-ATPase regulatory subunit 2 OS=Homo sapiens GN=PSMD2 PE=1 SV=3;sp|Q13200-3|PSMD2_HUMAN Isoform 3 of 26S proteasome non-ATPase regulatory subunit 2 OS=Homo sapiens GN=PSMD2;sp|Q13200-2|PSMD2_HUMAN Isoform 2 of 26S pr	26S proteasome non-ATPase regulatory subunit 2	PSMD2		0.298114	-0.212355		0.0391948	-0.0489451		0.84513	-0.905039	10	10	10	16.3	16.3	16.3	100.2	0	93.343	1227900000	34	Q13200;Q13200-3;Q13200-2;H7C1H2;H7C2Q3;C9JPC0	Q13200;Q13200-3;Q13200-2	25.3492	24.7002	25.3302	25.9899	24.699	25.1809	25.7163	25.2366	25.0637	25.132	24.5964	23.5731
sp|Q02878|RL6_HUMAN 60S ribosomal protein L6 OS=Homo sapiens GN=RPL6 PE=1 SV=3	60S ribosomal protein L6	RPL6		0.369875	-0.213444		0.0771514	0.053552		0.519441	-0.299583	17	17	17	47.9	47.9	47.9	32.728	0	323.31	505750000000	464	Q02878;F8VZ45;U3KQR5;F8VR69;F8VZA3;F8VWR1;F8VU16	Q02878	33.8181	34.4569	34.207	34.1097	34.7653	34.408	34.1157	34.6491	34.3576	33.6748	34.2384	34.3103
sp|P05388|RLA0_HUMAN 60S acidic ribosomal protein P0 OS=Homo sapiens GN=RPLP0 PE=1 SV=1;tr|F8VWS0|F8VWS0_HUMAN 60S acidic ribosomal protein P0 OS=Homo sapiens GN=RPLP0 PE=1 SV=1;sp|P05388-2|RLA0_HUMAN Isoform 2 of 60S acidic ribosomal protein P0 OS=Homo sa	60S acidic ribosomal protein P0;60S acidic ribosomal protein P0-like	RPLP0;RPLP0P6		0.266556	-0.215647		0.0170749	0.0141919		0.516378	-0.420144	13	13	13	46.4	46.4	46.4	34.273	0	323.31	201980000000	316	P05388;F8VWS0;P05388-2;F8VW21;F8VU65;F8VPE8;G3V210;F8VZS0;F8VQY6;F8VRK7;F8VS58;Q8NHW5;F8VWV4;F8W1K8	P05388;F8VWS0;P05388-2;F8VW21;F8VU65;F8VPE8;G3V210;F8VZS0;F8VQY6;F8VRK7;F8VS58;Q8NHW5	32.408	33.0246	33.1088	32.8013	33.2793	33.1504	32.5986	33.3698	33.22	32.1081	32.9383	32.8816
sp|P82663|RT25_HUMAN 28S ribosomal protein S25, mitochondrial OS=Homo sapiens GN=MRPS25 PE=1 SV=1;tr|E7EPW2|E7EPW2_HUMAN 28S ribosomal protein S25, mitochondrial OS=Homo sapiens GN=MRPS25 PE=1 SV=1;sp|P82663-3|RT25_HUMAN Isoform 3 of 28S ribosomal protein	28S ribosomal protein S25, mitochondrial	MRPS25		0.388518	-0.21839		0.354999	-0.188707		0.33172	-0.120068	8	8	8	49.7	49.7	49.7	20.116	0	155.9	3620700000	104	P82663;E7EPW2;P82663-3;P82663-2	P82663;E7EPW2;P82663-3;P82663-2	26.6625	27.1939	27.3454	26.7251	27.34	27.2258	27.0644	27.3417	27.451	27.1121	27.0347	27.35
sp|Q8TED0-3|UTP15_HUMAN Isoform 3 of U3 small nucleolar RNA-associated protein 15 homolog OS=Homo sapiens GN=UTP15;sp|Q8TED0|UTP15_HUMAN U3 small nucleolar RNA-associated protein 15 homolog OS=Homo sapiens GN=UTP15 PE=1 SV=3;tr|H0Y8P4|H0Y8P4_HUMAN U3 small	U3 small nucleolar RNA-associated protein 15 homolog	UTP15		0.534023	-0.219166		0.171519	-0.13555	+	1.57383	0.572182	10	10	10	29.5	29.5	29.5	56.355	0	46.263	1447700000	61	Q8TED0-3;Q8TED0;H0Y8P4;Q8TED0-2;D6RF65	Q8TED0-3;Q8TED0;H0Y8P4;Q8TED0-2	25.2802	25.2761	25.5129	24.9741	25.8324	25.5136	25.2703	25.6287	25.8278	26.184	26.0751	26.1841
sp|P25398|RS12_HUMAN 40S ribosomal protein S12 OS=Homo sapiens GN=RPS12 PE=1 SV=3	40S ribosomal protein S12	RPS12		0.206154	-0.220613		0.119287	-0.100485		0.197426	0.161179	5	5	5	48.5	48.5	48.5	14.515	0	323.31	258000000000	285	P25398	P25398	33.5777	32.5938	33.0224	33.1043	33.3132	33.1367	32.6889	33.641	33.5259	33.2908	33.6104	33.4381
tr|B5MCF9|B5MCF9_HUMAN Pescadillo homolog OS=Homo sapiens GN=PES1 PE=1 SV=1;sp|O00541|PESC_HUMAN Pescadillo homolog OS=Homo sapiens GN=PES1 PE=1 SV=1;sp|O00541-2|PESC_HUMAN Isoform 2 of Pescadillo homolog OS=Homo sapiens GN=PES1;tr|B3KXD6|B3KXD6_HUMAN Pesc	Pescadillo homolog	PES1		0.354668	-0.222383		0.21749	-0.2084		0.492055	0.279629	16	16	16	32.2	32.2	32.2	66.077	0	195.44	5861700000	190	B5MCF9;O00541;O00541-2;B3KXD6;H7C267;H7BYY8	B5MCF9;O00541;O00541-2;B3KXD6	27.4062	27.6009	27.7292	27.0803	28.0552	27.6427	27.3685	27.8244	28.2105	27.9884	28.1325	28.1214
sp|P82675|RT05_HUMAN 28S ribosomal protein S5, mitochondrial OS=Homo sapiens GN=MRPS5 PE=1 SV=2	28S ribosomal protein S5, mitochondrial	MRPS5		0.777198	-0.222612		0.481451	-0.162347		0.501516	-0.110638	12	12	12	28.1	28.1	28.1	48.006	0	323.31	4558200000	142	P82675;P82675-2	P82675	27.2258	27.3248	27.5406	27.2012	27.5071	27.5637	27.4234	27.5874	27.7482	27.4319	27.506	27.4891
sp|P52292|IMA1_HUMAN Importin subunit alpha-1 OS=Homo sapiens GN=KPNA2 PE=1 SV=1	Importin subunit alpha-1	KPNA2		0.260519	-0.223898		0.0900501	-0.100622		0.569673	0.436111	15	15	15	48	48	48	57.861	0	323.31	6515500000	146	P52292;J3QLL0;J3KS65;J3QL07	P52292	27.5272	27.704	27.5134	27.3024	27.7936	28.0183	27.1384	28.0567	28.2212	28.1672	28.3334	28.224
sp|P47897-2|SYQ_HUMAN Isoform 2 of Glutamine--tRNA ligase OS=Homo sapiens GN=QARS;sp|P47897|SYQ_HUMAN Glutamine--tRNA ligase OS=Homo sapiens GN=QARS PE=1 SV=1;tr|B4DDN1|B4DDN1_HUMAN Glutamine--tRNA ligase OS=Homo sapiens GN=QARS PE=1 SV=1;tr|H7C0R3|H7C0R3_	Glutamine--tRNA ligase	QARS		0.236608	-0.224163		0.267839	-0.296828		0.0675615	0.0886682	8	8	2	13.4	13.4	4.5	86.578	0	133.29	849320000	34	P47897-2;P47897;B4DDN1;H7C0R3;C9J165;A0A0U1RQT0;A0A0U1RRC8;F2Z2V6;A0A0U1RQX5;A0A1B0GTT3;A0A0U1RQM8;A0A0U1RQU2;A0A0U1RRI9;A0A0U1RQE9;A0A0U1RQQ5;A0A0U1RQC3;A0A0U1RRJ7;A0A0U1RQX9;A0A0U1RQJ6;A0A0U1RR66;A0A0U1RQL2	P47897-2;P47897;B4DDN1;H7C0R3	24.7658	24.5	24.6386	24.93	24.0803	24.6762	25.5619	24.3388	24.6763	25.1668	25.2789	24.3973
sp|Q14690|RRP5_HUMAN Protein RRP5 homolog OS=Homo sapiens GN=PDCD11 PE=1 SV=3	Protein RRP5 homolog	PDCD11		0.477924	-0.224218		1.25153	-0.448339	+	1.37292	0.533659	26	26	26	23	23	23	208.7	0	323.31	3616700000	137	Q14690	Q14690	27.109	26.7048	26.4779	26.3588	26.8253	26.4351	26.8159	27.0724	27.076	27.8351	27.311	27.4191
sp|P52907|CAZA1_HUMAN F-actin-capping protein subunit alpha-1 OS=Homo sapiens GN=CAPZA1 PE=1 SV=3	F-actin-capping protein subunit alpha-1	CAPZA1		0.0832473	-0.224393		0.126961	-0.409328		0.0350809	-0.130328	10	10	8	54.9	54.9	45.5	32.922	0	323.31	7063500000	140	P52907	P52907	28.2512	27.0932	26.7686	28.8374	26.2102	26.5107	29.2754	26.828	26.6828	29.122	27.3834	25.8899
sp|P00338|LDHA_HUMAN L-lactate dehydrogenase A chain OS=Homo sapiens GN=LDHA PE=1 SV=2;sp|P00338-3|LDHA_HUMAN Isoform 3 of L-lactate dehydrogenase A chain OS=Homo sapiens GN=LDHA;tr|F5GXY2|F5GXY2_HUMAN L-lactate dehydrogenase A chain (Fragment) OS=Homo sap	L-lactate dehydrogenase A chain	LDHA		0.404717	-0.22459		0.102788	-0.173108		0.00953999	-0.00892258	9	9	9	28.3	28.3	28.3	36.688	0	180.33	1518300000	63	P00338;P00338-3;F5GXY2;P00338-5;P00338-2;P00338-4;F5GXH2;F5GYU2;F5H5J4;F5H6W8;F5GZQ4;F5H8H6;F5GXC7;F5GWW2;F5GXU1	P00338;P00338-3;F5GXY2;P00338-5;P00338-2;P00338-4;F5GXH2;F5GYU2;F5H5J4;F5H6W8	25.4518	25.7408	25.6805	24.5521	26.3423	26.1331	25.6984	26.2789	25.5696	25.4362	25.9028	26.1811
sp|Q9H6F5|CCD86_HUMAN Coiled-coil domain-containing protein 86 OS=Homo sapiens GN=CCDC86 PE=1 SV=1	Coiled-coil domain-containing protein 86	CCDC86		0.438627	-0.226379		0.0659748	-0.0943127		0.228179	0.292335	12	12	12	40.8	40.8	40.8	40.235	0	279.49	11748000000	111	Q9H6F5;H0YG79;Q9H6F5-2	Q9H6F5	28.2152	28.3601	28.4761	27.6414	29.193	28.6133	28.2042	28.6027	28.9236	28.2495	28.5986	29.7596
tr|E9PC52|E9PC52_HUMAN Histone-binding protein RBBP7 OS=Homo sapiens GN=RBBP7 PE=1 SV=1;sp|Q16576|RBBP7_HUMAN Histone-binding protein RBBP7 OS=Homo sapiens GN=RBBP7 PE=1 SV=1;sp|Q16576-2|RBBP7_HUMAN Isoform 2 of Histone-binding protein RBBP7 OS=Homo sapien	Histone-binding protein RBBP7	RBBP7		0.0414821	-0.227728		0.372852	-2.00634		0.241747	0.925907	6	2	2	18.5	9.9	9.9	46.938	0	323.31	2264700000	18	E9PC52;Q16576;Q16576-2;Q5JP02;Q5JP01	E9PC52;Q16576;Q16576-2;Q5JP02;Q5JP01	23.0773	26.5058	26.3135	21.5991	22.0912	26.8703	22.5534	27.3879	26.6384	26.4935	26.71	26.1538
sp|Q7Z2W4|ZCCHV_HUMAN Zinc finger CCCH-type antiviral protein 1 OS=Homo sapiens GN=ZC3HAV1 PE=1 SV=3;tr|C9J6P4|C9J6P4_HUMAN Zinc finger CCCH-type antiviral protein 1 OS=Homo sapiens GN=ZC3HAV1 PE=1 SV=1;sp|Q7Z2W4-2|ZCCHV_HUMAN Isoform 2 of Zinc finger CCCH	Zinc finger CCCH-type antiviral protein 1	ZC3HAV1		0.963937	-0.22824	+	1.6991	-0.360735		0.670709	0.180103	8	8	8	14	14	14	101.43	0	112.4	1729000000	59	Q7Z2W4;C9J6P4;Q7Z2W4-2;Q7Z2W4-3;Q7Z2W4-4	Q7Z2W4;C9J6P4;Q7Z2W4-2;Q7Z2W4-3	25.9585	25.703	25.8274	25.5999	25.7337	25.7578	25.9095	26.0682	26.1958	26.0592	26.3289	26.3258
tr|A0A087WXM6|A0A087WXM6_HUMAN 60S ribosomal protein L17 (Fragment) OS=Homo sapiens GN=RPL17 PE=3 SV=1;tr|J3QQT2|J3QQT2_HUMAN 60S ribosomal protein L17 (Fragment) OS=Homo sapiens GN=RPL17 PE=3 SV=1;tr|J3KRX5|J3KRX5_HUMAN 60S ribosomal protein L17 (Fragment	60S ribosomal protein L17	RPL17;RPL17-C18orf32		0.252636	-0.228301		0.0266377	-0.0338821		0.226494	-0.225293	8	8	8	40.8	40.8	40.8	19.586	0	323.31	142300000000	444	A0A087WXM6;J3QQT2;J3KRX5;A0A0A6YYL6;P18621;P18621-3;J3QLC8;A0A0A0MRF8;P18621-2;J3KRB3;A0A087WWH0;J3QS96;A0A087WY81;J3KSJ0	A0A087WXM6;J3QQT2;J3KRX5;A0A0A6YYL6;P18621;P18621-3;J3QLC8;A0A0A0MRF8;P18621-2;J3KRB3;A0A087WWH0;J3QS96;A0A087WY81	31.6978	32.327	32.4937	31.7259	32.855	32.5208	31.9077	32.8119	32.4838	31.6321	32.2964	32.5991
sp|P11142|HSP7C_HUMAN Heat shock cognate 71 kDa protein OS=Homo sapiens GN=HSPA8 PE=1 SV=1;tr|E9PKE3|E9PKE3_HUMAN Heat shock cognate 71 kDa protein OS=Homo sapiens GN=HSPA8 PE=1 SV=1;sp|P11142-2|HSP7C_HUMAN Isoform 2 of Heat shock cognate 71 kDa protein OS	Heat shock cognate 71 kDa protein	HSPA8		0.971388	-0.228631		0.200179	-0.0542647		0.364528	-0.137464	29	28	24	54.5	54.5	48.9	70.897	0	323.31	34090000000	521	P11142;E9PKE3;P11142-2;E9PN89;E9PNE6;A8K7Q2;E9PLF4;E9PQQ4;E9PQK7;E9PK54;P54652;E9PPY6;E9PI65;E9PN25;E9PS65;E9PM13	P11142;E9PKE3;P11142-2;E9PN89;E9PNE6;A8K7Q2	30.0359	30.2531	30.0572	30.4078	30.2409	30.2205	30.5015	30.3249	30.2057	30.129	30.4638	30.0268
tr|A0A024R4M0|A0A024R4M0_HUMAN 40S ribosomal protein S9 OS=Homo sapiens GN=RPS9 PE=1 SV=1;sp|P46781|RS9_HUMAN 40S ribosomal protein S9 OS=Homo sapiens GN=RPS9 PE=1 SV=3;tr|B5MCT8|B5MCT8_HUMAN 40S ribosomal protein S9 OS=Homo sapiens GN=RPS9 PE=1 SV=1;tr|C9	40S ribosomal protein S9	RPS9		0.446015	-0.229023		0.049729	-0.0425975		0.20458	-0.138756	19	19	19	62.4	62.4	62.4	22.591	0	136.93	316150000000	326	A0A024R4M0;P46781;B5MCT8;C9JM19;F2Z3C0;A8MXK4	A0A024R4M0;P46781;B5MCT8;C9JM19	33.1143	33.5665	33.6336	33.166	34.0414	33.6664	33.3701	33.8303	33.8012	33.1047	33.6713	33.8093
tr|G5EA06|G5EA06_HUMAN 28S ribosomal protein S27, mitochondrial OS=Homo sapiens GN=MRPS27 PE=1 SV=1;sp|Q92552|RT27_HUMAN 28S ribosomal protein S27, mitochondrial OS=Homo sapiens GN=MRPS27 PE=1 SV=3;sp|Q92552-2|RT27_HUMAN Isoform 2 of 28S ribosomal protein	28S ribosomal protein S27, mitochondrial	MRPS27		0.482606	-0.229697		0.241051	-0.135502		0.523738	-0.188207	13	13	13	46.9	46.9	46.9	41.329	0	323.31	5091600000	127	G5EA06;Q92552;Q92552-2;D6RH20;D6RJC7;E5RJ73	G5EA06;Q92552;Q92552-2;D6RH20;D6RJC7	27.2733	27.4862	27.772	27.2837	27.699	27.8312	27.4462	27.8554	27.9189	27.6477	27.4571	27.5511
sp|P52701-4|MSH6_HUMAN Isoform 4 of DNA mismatch repair protein Msh6 OS=Homo sapiens GN=MSH6;sp|P52701-3|MSH6_HUMAN Isoform 3 of DNA mismatch repair protein Msh6 OS=Homo sapiens GN=MSH6;sp|P52701|MSH6_HUMAN DNA mismatch repair protein Msh6 OS=Homo sapiens	DNA mismatch repair protein Msh6	MSH6		0.51003	-0.231312		0.36294	0.208013		0.710278	0.402074	8	8	8	9.3	9.3	9.3	119.79	0	55.453	1105000000	34	P52701-4;P52701-3;P52701;A0A087WWJ1;P52701-2;A0A087WYT6	P52701-4;P52701-3;P52701;A0A087WWJ1;P52701-2	25.4882	24.9651	24.9629	25.2569	25.9983	25.4789	25.1933	25.4001	25.5167	26.2022	25.3701	25.744
tr|B5MDF5|B5MDF5_HUMAN GTP-binding nuclear protein Ran OS=Homo sapiens GN=RAN PE=1 SV=1;tr|J3KQE5|J3KQE5_HUMAN GTP-binding nuclear protein Ran (Fragment) OS=Homo sapiens GN=RAN PE=1 SV=1;sp|P62826|RAN_HUMAN GTP-binding nuclear protein Ran OS=Homo sapiens G	GTP-binding nuclear protein Ran	RAN		0.18461	-0.232323		0.170218	-0.251899		0.02038	-0.033172	4	4	4	18.9	18.9	18.9	26.224	0	29.716	652130000	30	B5MDF5;J3KQE5;P62826;H0YFC6;F5H018;B4DV51	B5MDF5;J3KQE5;P62826;H0YFC6;F5H018	24.6146	24.1619	24.142	24.9381	23.9503	23.9714	25.4475	24.071	24.0969	25.0721	24.3681	24.0757
tr|J3QLS3|J3QLS3_HUMAN 28S ribosomal protein S7, mitochondrial OS=Homo sapiens GN=MRPS7 PE=1 SV=1;sp|Q9Y2R9|RT07_HUMAN 28S ribosomal protein S7, mitochondrial OS=Homo sapiens GN=MRPS7 PE=1 SV=2;tr|J3QQS1|J3QQS1_HUMAN 28S ribosomal protein S7, mitochondrial	28S ribosomal protein S7, mitochondrial	MRPS7		0.424048	-0.234744		0.498955	-0.142516		0.0803218	-0.0325305	8	8	8	30.6	30.6	30.6	31.704	0	76.199	3522600000	92	J3QLS3;Q9Y2R9;J3QQS1;J3KSI8;J3QKW2	J3QLS3;Q9Y2R9;J3QQS1;J3KSI8;J3QKW2	26.4805	27.1086	27.1797	26.9674	26.879	27.199	27.0057	27.1883	27.279	26.889	27.2544	27.232
sp|Q9Y2X3|NOP58_HUMAN Nucleolar protein 58 OS=Homo sapiens GN=NOP58 PE=1 SV=1	Nucleolar protein 58	NOP58		1.02977	-0.235255		0.822375	-0.443291	+	2.43129	2.79632	22	22	22	45.9	45.9	45.9	59.578	0	323.31	37559000000	362	Q9Y2X3;H7BZ72;F8WED0	Q9Y2X3	28.8271	28.7182	28.9204	28.1498	28.8819	28.8098	28.8821	29.1083	29.181	32.2547	32.3529	30.9528
sp|P13797|PLST_HUMAN Plastin-3 OS=Homo sapiens GN=PLS3 PE=1 SV=4;tr|A0A0A0MSQ0|A0A0A0MSQ0_HUMAN Plastin-3 OS=Homo sapiens GN=PLS3 PE=1 SV=1;sp|P13797-2|PLST_HUMAN Isoform 2 of Plastin-3 OS=Homo sapiens GN=PLS3;sp|P13797-3|PLST_HUMAN Isoform 3 of Plastin-3	Plastin-3	PLS3		0.135012	-0.237066		0.195768	-0.427016		0.051122	-0.132563	17	17	17	36.2	36.2	36.2	70.81	0	89.968	2026300000	78	P13797;A0A0A0MSQ0;P13797-2;P13797-3;U3KQI3;H7C4N2;P13796;Q5TBN3;Q14651;C9JAM8;F2Z2Z9	P13797;A0A0A0MSQ0;P13797-2;P13797-3	26.7725	26.2076	25.7169	27.2556	25.2819	25.5897	27.5861	26.1192	25.7029	27.5128	26.3547	25.1431
sp|Q13595|TRA2A_HUMAN Transformer-2 protein homolog alpha OS=Homo sapiens GN=TRA2A PE=1 SV=1;sp|Q13595-4|TRA2A_HUMAN Isoform 4 of Transformer-2 protein homolog alpha OS=Homo sapiens GN=TRA2A;sp|Q13595-3|TRA2A_HUMAN Isoform 3 of Transformer-2 protein homolo	Transformer-2 protein homolog alpha	TRA2A		0.186151	-0.238867		0.456956	-0.631334		0.155141	0.185528	9	8	8	33.3	30.1	30.1	32.688	0	323.31	30838000000	130	Q13595;Q13595-4;Q13595-3;Q13595-2;F8WEH2	Q13595;Q13595-4;Q13595-3;Q13595-2	29.5064	30.047	30.4826	28.9435	29.4659	30.4492	29.7435	29.9679	31.0412	30.0484	30.7105	30.5503
sp|Q8WTT2|NOC3L_HUMAN Nucleolar complex protein 3 homolog OS=Homo sapiens GN=NOC3L PE=1 SV=1	Nucleolar complex protein 3 homolog	NOC3L		0.41903	-0.239508		0.641441	-0.536759		0.326681	0.20723	24	24	24	34.1	34.1	34.1	92.547	0	323.31	9308600000	194	Q8WTT2	Q8WTT2	28.5056	28.1236	28.2724	27.4023	28.4312	28.1764	28.1386	28.5995	28.882	28.851	28.4606	28.9302
sp|P12236|ADT3_HUMAN ADP/ATP translocase 3 OS=Homo sapiens GN=SLC25A6 PE=1 SV=4	ADP/ATP translocase 3;ADP/ATP translocase 3, N-terminally processed	SLC25A6		0.775073	-0.239576		0.302088	-0.176373		0.192346	0.189786	13	13	6	44	44	22.8	32.866	0	69.386	13574000000	170	P12236	P12236	28.8133	28.713	28.6918	29.1662	28.5056	28.7358	29.113	28.7041	29.1196	29.1011	29.81	28.595
sp|Q9UKD2|MRT4_HUMAN mRNA turnover protein 4 homolog OS=Homo sapiens GN=MRTO4 PE=1 SV=2	mRNA turnover protein 4 homolog	MRTO4		0.253073	-0.241721		0.489015	-0.311602		0.0947646	0.117966	12	12	12	52.7	52.7	52.7	27.56	0	323.31	12978000000	153	Q9UKD2	Q9UKD2	28.0558	28.9471	29.094	28.2474	28.8992	28.7407	28.5494	29.1109	29.1618	28.2637	29.5206	29.3917
sp|P05386|RLA1_HUMAN 60S acidic ribosomal protein P1 OS=Homo sapiens GN=RPLP1 PE=1 SV=1	60S acidic ribosomal protein P1	RPLP1		0.425648	-0.242386		0.188136	-0.115485		0.443984	-0.334613	2	1	1	28.9	14	14	11.514	0	67.664	65033000000	33	P05386	P05386	31.0594	31.3202	31.2078	31.309	31.3988	31.2602	31.0985	31.8796	31.3363	30.6501	31.3289	31.3316
sp|P05387|RLA2_HUMAN 60S acidic ribosomal protein P2 OS=Homo sapiens GN=RPLP2 PE=1 SV=1	60S acidic ribosomal protein P2	RPLP2		0.3523	-0.243665		0.173315	0.13792		0.583906	-0.366056	12	12	11	95.7	95.7	80.9	11.665	0	323.31	236630000000	330	P05387;H0YDD8;P05386-2	P05387	32.5207	33.1322	33.318	33.0245	33.8744	33.2167	32.9273	33.4448	33.3296	32.4246	32.9736	33.2054
sp|Q9H9J2|RM44_HUMAN 39S ribosomal protein L44, mitochondrial OS=Homo sapiens GN=MRPL44 PE=1 SV=1	39S ribosomal protein L44, mitochondrial	MRPL44		0.708049	-0.247239		1.13062	-0.424828		0.343318	-0.265094	5	5	5	16.3	16.3	16.3	37.535	0	40.952	971470000	17	Q9H9J2	Q9H9J2	25.2573	25.2794	25.0414	24.8921	24.9236	25.2295	25.1804	25.6616	25.4778	24.6111	25.5534	25.36
sp|Q5GLZ8-6|HERC4_HUMAN Isoform 6 of Probable E3 ubiquitin-protein ligase HERC4 OS=Homo sapiens GN=HERC4;sp|Q5GLZ8-3|HERC4_HUMAN Isoform 3 of Probable E3 ubiquitin-protein ligase HERC4 OS=Homo sapiens GN=HERC4;sp|Q5GLZ8-2|HERC4_HUMAN Isoform 2 of Probable	Probable E3 ubiquitin-protein ligase HERC4	HERC4		0.0698451	-0.250578		0.171854	-0.444236		0.378467	-0.953693	2	2	2	3	3	3	106.71	0	25.885	127840000	7	Q5GLZ8-6;Q5GLZ8-3;Q5GLZ8-2;Q5GLZ8	Q5GLZ8-6;Q5GLZ8-3;Q5GLZ8-2;Q5GLZ8	24.0352	21.6089	21.6015	22.324	21.843	22.4977	24.5806	21.6433	21.7735	22.5994	21.3852	21.1518
sp|Q8ND82|Z280C_HUMAN Zinc finger protein 280C OS=Homo sapiens GN=ZNF280C PE=1 SV=1;tr|Q9UJJ2|Q9UJJ2_HUMAN Zinc finger protein 280C (Fragment) OS=Homo sapiens GN=ZNF280C PE=1 SV=1	Zinc finger protein 280C	ZNF280C		0.0429842	-0.251279		0.25544	0.935136		0.539153	1.76083	5	5	5	9.1	9.1	9.1	83.095	0	74.5	836370000	35	Q8ND82;Q9UJJ2;H0YN90;H0YLA6;H0YL38;Q6N043-6;Q6N043-3;Q6N043-2;Q6N043	Q8ND82;Q9UJJ2	25.3247	24.4568	20.8161	24.2874	25.0445	24.8249	20.9093	25.2105	25.2316	25.5755	25.3391	25.7193
sp|P62906|RL10A_HUMAN 60S ribosomal protein L10a OS=Homo sapiens GN=RPL10A PE=1 SV=2	60S ribosomal protein L10a	RPL10A		0.38962	-0.251739		0.0846489	-0.0713857		0.469786	-0.39277	13	13	13	51.2	51.2	51.2	24.831	0	323.31	123810000000	446	P62906	P62906	31.7729	32.0648	32.3426	31.941	32.6332	32.147	31.8791	32.4955	32.5608	31.3469	32.1259	32.2843
sp|P41091|IF2G_HUMAN Eukaryotic translation initiation factor 2 subunit 3 OS=Homo sapiens GN=EIF2S3 PE=1 SV=3;tr|F8W810|F8W810_HUMAN Uncharacterized protein OS=Homo sapiens PE=4 SV=1;sp|Q2VIR3-2|IF2GL_HUMAN Isoform 2 of Putative eukaryotic translation init	Eukaryotic translation initiation factor 2 subunit 3;Putative eukaryotic translation initiation factor 2 subunit 3-like protein	EIF2S3;EIF2S3L		0.264111	-0.251839		0.189993	-0.190801		0.0224077	0.0302855	5	5	5	19.3	19.3	19.3	51.109	0	44.486	1031000000	16	P41091;F8W810;Q2VIR3-2;Q2VIR3	P41091;F8W810;Q2VIR3-2;Q2VIR3	24.8876	25.1089	25.381	24.885	25.301	25.3746	25.9326	25.4778	24.7226	24.9007	25.8723	25.4509
tr|J3QR09|J3QR09_HUMAN Ribosomal protein L19 OS=Homo sapiens GN=RPL19 PE=1 SV=1;tr|J3KTE4|J3KTE4_HUMAN Ribosomal protein L19 OS=Homo sapiens GN=RPL19 PE=1 SV=1;sp|P84098|RL19_HUMAN 60S ribosomal protein L19 OS=Homo sapiens GN=RPL19 PE=1 SV=1	Ribosomal protein L19;60S ribosomal protein L19	RPL19		0.329424	-0.252504		0.651766	-0.398133		0.215792	-0.318494	9	9	9	32.6	32.6	32.6	23.134	0	323.31	51152000000	168	J3QR09;J3KTE4;P84098;J3QL15	J3QR09;J3KTE4;P84098	31.2364	30.4211	30.6781	30.281	30.9146	30.7032	31.4045	30.9867	30.702	29.7161	31.5545	30.8671
sp|Q8NEY8|PPHLN_HUMAN Periphilin-1 OS=Homo sapiens GN=PPHLN1 PE=1 SV=2;tr|B7Z8L1|B7Z8L1_HUMAN Periphilin-1 OS=Homo sapiens GN=PPHLN1 PE=1 SV=1;tr|F8W6A0|F8W6A0_HUMAN Periphilin-1 OS=Homo sapiens GN=PPHLN1 PE=1 SV=1;tr|F8W0Q9|F8W0Q9_HUMAN Periphilin-1 OS=Ho	Periphilin-1	PPHLN1		0.205029	-0.252645		0.335832	-0.402987		0.42097	-2.06641	9	9	9	21.4	21.4	21.4	52.736	0	78.545	962490000	37	Q8NEY8;B7Z8L1;F8W6A0;F8W0Q9;Q8NEY8-9;Q8NEY8-8;Q8NEY8-2;Q8NEY8-3;F8WF16;Q8NEY8-6;Q8NEY8-5;Q8NEY8-7;F8VPY7;F8VWU8;F8VRK2;REV__K7EN69	Q8NEY8;B7Z8L1;F8W6A0;F8W0Q9;Q8NEY8-9;Q8NEY8-8;Q8NEY8-2;Q8NEY8-3;F8WF16;Q8NEY8-6;Q8NEY8-5	25.2364	24.9359	25.0483	25.1157	25.0537	24.6003	24.4075	25.6316	25.9395	19.2158	24.8163	25.7473
sp|P62857|RS28_HUMAN 40S ribosomal protein S28 OS=Homo sapiens GN=RPS28 PE=1 SV=1	40S ribosomal protein S28	RPS28		0.480253	-0.252852		0.909383	-0.90097		0.0946823	0.109987	3	3	3	46.4	46.4	46.4	7.8409	0	94.155	147370000000	92	P62857	P62857	32.537	32.385	32.3641	32.3256	30.9877	32.0285	32.7122	32.2824	33.0501	32.9023	33.3359	32.1365
sp|O76094|SRP72_HUMAN Signal recognition particle subunit SRP72 OS=Homo sapiens GN=SRP72 PE=1 SV=3;sp|O76094-2|SRP72_HUMAN Isoform 2 of Signal recognition particle subunit SRP72 OS=Homo sapiens GN=SRP72;tr|D6RDY6|D6RDY6_HUMAN Signal recognition particle su	Signal recognition particle subunit SRP72	SRP72		0.267202	-0.25311		0.205301	-0.213782		0.112825	0.138106	7	7	7	14.3	14.3	14.3	74.605	0	256.48	2294300000	56	O76094;O76094-2;D6RDY6	O76094;O76094-2;D6RDY6	25.7615	26.5929	26.157	25.6965	26.6417	26.2911	25.843	26.6466	26.7811	25.9158	27.0286	26.7406
sp|Q14980|NUMA1_HUMAN Nuclear mitotic apparatus protein 1 OS=Homo sapiens GN=NUMA1 PE=1 SV=2;sp|Q14980-2|NUMA1_HUMAN Isoform 2 of Nuclear mitotic apparatus protein 1 OS=Homo sapiens GN=NUMA1;tr|A0A087WY61|A0A087WY61_HUMAN Nuclear mitotic apparatus protein	Nuclear mitotic apparatus protein 1	NUMA1		0.259865	-0.255645		0.0852955	-0.0926126		0.796419	0.61828	58	58	58	37.1	37.1	37.1	238.26	0	323.31	17106000000	448	Q14980;Q14980-2;A0A087WY61;Q14980-4;Q14980-3;H0YFY6;Q14980-5;F5H4J1;F5H6Y5;K4DIE0;F5H763;F5H2F3;F5H3L6;F5H0Z7;F5H1L0;F5GZW1;F5H7R5;F5H4Y4;F5GWA2;F5GWK2;F5H073;F5H068;F8W6T3	Q14980;Q14980-2;A0A087WY61;Q14980-4;Q14980-3;H0YFY6;Q14980-5	29.4284	28.6837	28.1602	28.2298	29.4455	29.086	28.7486	29.1891	29.1016	29.6081	29.0676	30.2184
sp|Q9H8H0|NOL11_HUMAN Nucleolar protein 11 OS=Homo sapiens GN=NOL11 PE=1 SV=1;tr|J3QR28|J3QR28_HUMAN Nucleolar protein 11 (Fragment) OS=Homo sapiens GN=NOL11 PE=1 SV=1	Nucleolar protein 11	NOL11		0.838455	-0.255697		0.256589	-0.138603	+	1.62677	0.651515	7	7	7	14.9	14.9	14.9	81.123	0	27.494	1323200000	25	Q9H8H0;J3QR28;J3QLQ6;Q9H8H0-2	Q9H8H0;J3QR28	25.2734	25.2823	25.3512	25.0939	25.6086	25.5556	25.2966	25.6048	25.7725	26.4468	26.1001	26.0816
sp|P62851|RS25_HUMAN 40S ribosomal protein S25 OS=Homo sapiens GN=RPS25 PE=1 SV=1	40S ribosomal protein S25	RPS25		0.390968	-0.256088		0.0883637	-0.0580826		0.427948	-0.282637	8	8	8	44.8	44.8	44.8	13.742	0	240.21	264390000000	173	P62851;E9PQK3;E9PK60	P62851	32.9524	33.0074	33.5503	33.1265	33.5015	33.4761	33.031	33.5715	33.6759	32.7599	33.2413	33.4292
sp|Q06830|PRDX1_HUMAN Peroxiredoxin-1 OS=Homo sapiens GN=PRDX1 PE=1 SV=1;tr|A0A0A0MSI0|A0A0A0MSI0_HUMAN Peroxiredoxin-1 (Fragment) OS=Homo sapiens GN=PRDX1 PE=1 SV=1	Peroxiredoxin-1	PRDX1		0.0930176	-0.259551		0.199391	-0.629535		0.0097234	0.0366859	16	16	12	55.8	55.8	40.7	22.11	0	110.42	64014000000	204	Q06830;A0A0A0MSI0;A0A0A0MRQ5	Q06830;A0A0A0MSI0	31.6537	30.3002	29.9163	31.9391	29.01	29.8112	32.5705	30.1102	29.9682	32.4816	30.9516	29.3257
sp|Q96A35|RM24_HUMAN 39S ribosomal protein L24, mitochondrial OS=Homo sapiens GN=MRPL24 PE=1 SV=1;tr|X6RJ73|X6RJ73_HUMAN 39S ribosomal protein L24, mitochondrial (Fragment) OS=Homo sapiens GN=MRPL24 PE=1 SV=1	39S ribosomal protein L24, mitochondrial	MRPL24		0.305339	-0.261548		0.0787286	-0.0694186		0.116012	-0.094244	7	7	7	35.6	35.6	35.6	24.915	0	43.405	2214400000	43	Q96A35;X6RJ73;X6RHI2	Q96A35;X6RJ73	25.9692	26.0127	26.6251	26.1256	26.6	26.4577	25.9095	26.7461	26.736	26.1887	26.5408	26.3793
sp|Q16527|CSRP2_HUMAN Cysteine and glycine-rich protein 2 OS=Homo sapiens GN=CSRP2 PE=1 SV=3;tr|F8VQR7|F8VQR7_HUMAN Cysteine and glycine-rich protein 2 OS=Homo sapiens GN=CSRP2 PE=1 SV=1;tr|F8VW96|F8VW96_HUMAN Cysteine and glycine-rich protein 2 OS=Homo sa	Cysteine and glycine-rich protein 2	CSRP2		0.0685502	-0.261762		0.074878	-0.360243		0.105046	-0.482136	5	5	5	35.8	35.8	35.8	20.954	0	105.17	4181900000	58	Q16527;F8VQR7;F8VW96	Q16527;F8VQR7;F8VW96	27.7882	26.0198	25.652	28.832	24.9278	25.4047	29.064	25.483	25.6982	28.3714	26.1356	24.2919
sp|Q9Y3B7-2|RM11_HUMAN Isoform 2 of 39S ribosomal protein L11, mitochondrial OS=Homo sapiens GN=MRPL11;sp|Q9Y3B7|RM11_HUMAN 39S ribosomal protein L11, mitochondrial OS=Homo sapiens GN=MRPL11 PE=1 SV=1;sp|Q9Y3B7-3|RM11_HUMAN Isoform 3 of 39S ribosomal prote	39S ribosomal protein L11, mitochondrial	MRPL11		0.588216	-0.262518		0.0481343	-0.0539366		0.36375	-0.379062	4	4	4	30.1	30.1	30.1	18.205	0	42.592	933420000	19	Q9Y3B7-2;Q9Y3B7;Q9Y3B7-3;H0YCD5	Q9Y3B7-2;Q9Y3B7;Q9Y3B7-3	24.6304	25.0128	25.2306	24.5201	25.8094	25.1699	25.0483	25.3743	25.2387	24.0088	25.1123	25.403
sp|P27348|1433T_HUMAN 14-3-3 protein theta OS=Homo sapiens GN=YWHAQ PE=1 SV=1	14-3-3 protein theta	YWHAQ		0.348542	-0.263706		0.00965092	0.00974909		0.699753	-0.545053	11	7	7	43.3	33.5	33.5	27.764	0	323.31	5518900000	113	P27348;E9PG15	P27348	27.9697	27.8795	27.515	28.3191	27.7218	28.1438	28.5732	27.9749	27.6072	27.8589	27.5489	27.1124
sp|P23528|COF1_HUMAN Cofilin-1 OS=Homo sapiens GN=CFL1 PE=1 SV=3;tr|G3V1A4|G3V1A4_HUMAN Cofilin 1 (Non-muscle), isoform CRA_a OS=Homo sapiens GN=CFL1 PE=1 SV=1;tr|E9PK25|E9PK25_HUMAN Cofilin-1 OS=Homo sapiens GN=CFL1 PE=1 SV=1;tr|E9PP50|E9PP50_HUMAN Cofili	Cofilin-1	CFL1		0.108353	-0.264121		0.248796	-0.730143		0.173217	-0.513242	15	15	14	61.4	61.4	57.2	18.502	0	323.31	21201000000	152	P23528;G3V1A4;E9PK25;E9PP50;E9PQB7;E9PLJ3;E9PS23;Q9Y281-3;Q9Y281	P23528;G3V1A4;E9PK25;E9PP50;E9PQB7;E9PLJ3;E9PS23	30.116	28.8648	28.7986	30.4542	27.508	28.419	31.0604	28.8296	28.6817	30.442	28.9759	27.614
sp|Q9BZE4|NOG1_HUMAN Nucleolar GTP-binding protein 1 OS=Homo sapiens GN=GTPBP4 PE=1 SV=3;sp|Q9BZE4-2|NOG1_HUMAN Isoform 2 of Nucleolar GTP-binding protein 1 OS=Homo sapiens GN=GTPBP4;sp|Q9BZE4-3|NOG1_HUMAN Isoform 3 of Nucleolar GTP-binding protein 1 OS=Ho	Nucleolar GTP-binding protein 1	GTPBP4		0.30231	-0.264601		0.339831	-0.296922		0.0856306	-0.10042	28	28	28	48.4	48.4	48.4	73.964	0	323.31	19132000000	385	Q9BZE4;Q9BZE4-2;Q9BZE4-3;Q5T3R7	Q9BZE4;Q9BZE4-2;Q9BZE4-3	28.8131	29.5574	29.5139	28.8291	29.6914	29.2669	29.069	29.9632	29.646	28.8143	29.8203	29.7422
sp|Q15428|SF3A2_HUMAN Splicing factor 3A subunit 2 OS=Homo sapiens GN=SF3A2 PE=1 SV=2;tr|K7EMT0|K7EMT0_HUMAN Splicing factor 3A subunit 2 (Fragment) OS=Homo sapiens GN=SF3A2 PE=1 SV=2	Splicing factor 3A subunit 2	SF3A2		1.05992	-0.264843		0.202051	-0.0754954		0.0117947	0.00428708	4	4	4	10.8	10.8	10.8	49.255	0	43.965	291680000	8	Q15428;K7EMT0	Q15428;K7EMT0	23.1122	23.2185	23.1958	23.4127	23.1915	23.4903	23.6149	23.477	23.2291	23.4504	23.512	23.3716
sp|Q13405|RM49_HUMAN 39S ribosomal protein L49, mitochondrial OS=Homo sapiens GN=MRPL49 PE=1 SV=1;tr|H0YDP7|H0YDP7_HUMAN 39S ribosomal protein L49, mitochondrial (Fragment) OS=Homo sapiens GN=MRPL49 PE=1 SV=1	39S ribosomal protein L49, mitochondrial	MRPL49		0.192846	-0.265228		0.266546	-0.32861		0.00764674	0.00808016	3	3	3	23.5	23.5	23.5	19.198	0	147.13	1079000000	42	Q13405;H0YDP7;E9PI78;E9PNF1	Q13405;H0YDP7	24.3596	25.5353	25.5872	24.3894	25.4585	25.4441	24.7833	25.5408	25.9537	25.3391	25.4315	25.5314
tr|F5H442|F5H442_HUMAN Tumor susceptibility gene 101 protein OS=Homo sapiens GN=TSG101 PE=1 SV=1;sp|Q99816|TS101_HUMAN Tumor susceptibility gene 101 protein OS=Homo sapiens GN=TSG101 PE=1 SV=2	Tumor susceptibility gene 101 protein	TSG101		0.125359	-0.266207		0.265893	-0.579669		0.17882	-0.458955	6	6	6	21.1	21.1	21.1	40.917	0	34.76	613890000	25	F5H442;Q99816;Q99816-2;J3QRU6;J3QKS4	F5H442;Q99816	25.1897	24.0897	24.1423	25.221	23.694	23.5663	26.0872	24.3259	23.8072	25.4892	24.2529	23.1014
sp|P08670|VIME_HUMAN Vimentin OS=Homo sapiens GN=VIM PE=1 SV=4;tr|B0YJC4|B0YJC4_HUMAN Vimentin OS=Homo sapiens GN=VIM PE=1 SV=1	Vimentin	VIM		0.24931	-0.266312		0.447581	-0.376385		0.0343939	0.0545527	45	45	42	82.2	82.2	78.8	53.651	0	323.31	700950000000	1578	P08670;B0YJC4;B0YJC5;A0A1B0GUA0;A0A1B0GTT5;Q5JVS8;A0A1B0GVG8;P17661;H7C5W5;P41219;P41219-2;P14136-3;P14136;P14136-2;U3KPR1;B4DIR1;K7ELP4;K7EKH6;F8W835;K7EJU1;K7EKH9;E7EMV2;E7ESP9;Q16352;P07197-2;P07196;P07197;P12036-2;P12036	P08670;B0YJC4	33.8951	34.8688	34.5472	34.0388	34.6691	34.273	34.2347	35.2929	34.5824	34.5371	35.5998	34.1368
sp|P22087|FBRL_HUMAN rRNA 2-O-methyltransferase fibrillarin OS=Homo sapiens GN=FBL PE=1 SV=2;tr|M0QXL5|M0QXL5_HUMAN rRNA 2-O-methyltransferase fibrillarin (Fragment) OS=Homo sapiens GN=FBL PE=1 SV=1;tr|M0R0P1|M0R0P1_HUMAN rRNA 2-O-methyltransferase fibr	rRNA 2-O-methyltransferase fibrillarin	FBL		0.451612	-0.266488		0.530823	-0.291311	+	2.35831	1.9926	12	12	10	49.5	49.5	46.1	33.784	0	323.31	34781000000	273	P22087;M0QXL5;M0R0P1;M0R299;M0R2Q4;M0R2U2;M0R1H0;M0R2B0;A0A0D9SFM2;M0QXC9	P22087;M0QXL5;M0R0P1;M0R299;M0R2Q4;M0R2U2;M0R1H0;M0R2B0	29.0489	29.2157	29.5538	29.0304	29.2461	29.4674	29.1642	29.5784	29.8752	31.7303	31.8759	30.9894
sp|Q99961|SH3G1_HUMAN Endophilin-A2 OS=Homo sapiens GN=SH3GL1 PE=1 SV=1;sp|Q99961-3|SH3G1_HUMAN Isoform 3 of Endophilin-A2 OS=Homo sapiens GN=SH3GL1;tr|M0QYE0|M0QYE0_HUMAN Endophilin-A2 (Fragment) OS=Homo sapiens GN=SH3GL1 PE=1 SV=8;tr|M0R0I3|M0R0I3_HUMAN	Endophilin-A2	SH3GL1		0.119732	-0.266687		0.336642	-1.29824		0.131644	-0.350703	4	4	4	20.9	20.9	20.9	41.489	0	323.31	1900800000	33	Q99961;Q99961-3;M0QYE0;M0R0I3;Q99961-2;Q99962	Q99961;Q99961-3;M0QYE0;M0R0I3;Q99961-2	26.7796	25.669	25.6778	27.2787	22.4008	25.3521	27.7498	25.7006	25.476	27.1274	25.9075	24.8393
sp|Q9Y5J1|UTP18_HUMAN U3 small nucleolar RNA-associated protein 18 homolog OS=Homo sapiens GN=UTP18 PE=1 SV=3	U3 small nucleolar RNA-associated protein 18 homolog	UTP18		0.46609	-0.267724		0.893273	-0.418573		0.12068	0.124943	10	10	10	31.1	31.1	31.1	62.003	0	212.49	2907400000	56	Q9Y5J1;J3QRG0;J3KSR7;J3QLD6;J3QR85	Q9Y5J1	26.4112	26.5912	26.8341	26.524	26.4377	26.4223	26.5194	26.8535	27.2668	27.5707	26.5037	26.9401
sp|P30041|PRDX6_HUMAN Peroxiredoxin-6 OS=Homo sapiens GN=PRDX6 PE=1 SV=3	Peroxiredoxin-6	PRDX6		0.15083	-0.267861		0.433122	-1.15511		0.596094	-1.00565	4	4	4	26.8	26.8	26.8	25.035	0	17.937	324160000	23	P30041	P30041	25.2905	24.1607	24.329	25.3539	21.9182	23.8463	25.9625	24.4979	24.1234	24.8155	23.1063	23.645
tr|J3KR24|J3KR24_HUMAN Isoleucine--tRNA ligase, cytoplasmic OS=Homo sapiens GN=IARS PE=1 SV=1;tr|A0A0A0MSX9|A0A0A0MSX9_HUMAN Isoleucine--tRNA ligase, cytoplasmic OS=Homo sapiens GN=IARS PE=1 SV=1;sp|P41252|SYIC_HUMAN Isoleucine--tRNA ligase, cytoplasmic OS	Isoleucine--tRNA ligase, cytoplasmic	IARS		0.509788	-0.270289		0.174897	-0.203485		0.0627628	-0.059075	8	8	8	9.2	9.2	9.2	131.76	0	22.129	542970000	27	J3KR24;A0A0A0MSX9;P41252;Q5TCD1	J3KR24;A0A0A0MSX9;P41252	24.656	24.1757	24.3305	25.2557	24.0554	24.0514	25.0251	24.4524	24.4955	24.5243	25.0995	24.172
tr|J3QR07|J3QR07_HUMAN YTH domain-containing protein 1 OS=Homo sapiens GN=YTHDC1 PE=1 SV=1;sp|Q96MU7|YTDC1_HUMAN YTH domain-containing protein 1 OS=Homo sapiens GN=YTHDC1 PE=1 SV=3;sp|Q96MU7-2|YTDC1_HUMAN Isoform 2 of YTH domain-containing protein 1 OS=Hom	YTH domain-containing protein 1	YTHDC1		0.450934	-0.270528		0.213743	-0.130418		0.263388	-0.22091	29	29	29	38.8	38.8	38.8	85.586	0	323.31	18367000000	274	J3QR07;Q96MU7;Q96MU7-2;J3KS01;J3KRW0;J3KRG5	J3QR07;Q96MU7;Q96MU7-2	28.9053	29.3237	29.5572	29.1154	29.4204	29.6707	29.2382	29.5184	29.8412	29.0392	29.0128	29.883
sp|P30414|NKTR_HUMAN NK-tumor recognition protein OS=Homo sapiens GN=NKTR PE=1 SV=2;tr|A0A087WYW3|A0A087WYW3_HUMAN NK-tumor recognition protein OS=Homo sapiens GN=NKTR PE=1 SV=1	NK-tumor recognition protein;Putative peptidyl-prolyl cis-trans isomerase	NKTR		0.420891	-0.270784		0.534321	-0.270563		0.0170777	0.0178026	19	19	19	18.4	18.4	18.4	165.67	0	100.1	3887500000	77	P30414;A0A087WYW3;C9JMM5;A8K7K2	P30414;A0A087WYW3	26.6674	26.6682	27.3602	26.6407	26.8443	27.2113	26.8809	27.2548	27.3724	27.0774	26.7087	27.7753
sp|P30153|2AAA_HUMAN Serine/threonine-protein phosphatase 2A 65 kDa regulatory subunit A alpha isoform OS=Homo sapiens GN=PPP2R1A PE=1 SV=4;tr|B3KQV6|B3KQV6_HUMAN Serine/threonine-protein phosphatase 2A 65 kDa regulatory subunit A alpha isoform OS=Homo sap	Serine/threonine-protein phosphatase 2A 65 kDa regulatory subunit A alpha isoform	PPP2R1A		0.238114	-0.270871		0.0602754	-0.0794366		0.223419	-0.305253	11	11	11	30.7	30.7	30.7	65.308	0	221.96	3924100000	79	P30153;B3KQV6;C9J9C1;P30154-5;P30154-4;P30154;P30154-2;E9PH38;P30154-3;M0QXG4;M0R0K6;E9PPI5;E9PNM7;E9PHZ6;H0YDG7	P30153;B3KQV6	27.7093	26.7483	26.8923	27.8632	26.7817	27.2792	28.019	27.2563	26.8872	27.5726	27.4204	26.2536
sp|P15880|RS2_HUMAN 40S ribosomal protein S2 OS=Homo sapiens GN=RPS2 PE=1 SV=2;tr|E9PQD7|E9PQD7_HUMAN 40S ribosomal protein S2 OS=Homo sapiens GN=RPS2 PE=1 SV=1;tr|H0YEN5|H0YEN5_HUMAN 40S ribosomal protein S2 (Fragment) OS=Homo sapiens GN=RPS2 PE=1 SV=1;tr	40S ribosomal protein S2	RPS2		1.05576	-0.272443		0.273004	-0.12686		0.750987	-0.18199	12	12	12	48.8	48.8	48.8	31.324	0	323.31	451150000000	485	P15880;E9PQD7;H0YEN5;E9PMM9;E9PPT0;I3L404;E9PM36;H3BNG3;H0YE27	P15880;E9PQD7;H0YEN5;E9PMM9;E9PPT0	33.8808	33.8879	34.134	33.7849	34.2795	34.275	34.1136	34.1967	34.4097	34.0244	34.1889	33.9608
sp|Q8NC51-3|PAIRB_HUMAN Isoform 3 of Plasminogen activator inhibitor 1 RNA-binding protein OS=Homo sapiens GN=SERBP1;sp|Q8NC51-4|PAIRB_HUMAN Isoform 4 of Plasminogen activator inhibitor 1 RNA-binding protein OS=Homo sapiens GN=SERBP1	Plasminogen activator inhibitor 1 RNA-binding protein	SERBP1		0.280345	-0.272982		0.00150307	0.00215213		0.283895	-0.457246	31	31	3	65.1	65.1	12.7	43.135	0	323.31	147970000000	603	Q8NC51-3;Q8NC51-4	Q8NC51-3;Q8NC51-4	31.5908	32.4319	32.4494	31.706	32.9935	32.598	32.0172	32.9399	32.3339	30.81	32.3808	32.7285
sp|Q9UNX4|WDR3_HUMAN WD repeat-containing protein 3 OS=Homo sapiens GN=WDR3 PE=1 SV=1	WD repeat-containing protein 3	WDR3		1.29315	-0.275595		0.519771	-0.205478	+	3.14532	0.338566	6	6	6	8.1	8.1	8.1	106.1	0	35.211	419810000	17	Q9UNX4;Q6PDA5	Q9UNX4	23.8338	23.5009	23.7209	23.4239	24.0034	23.8387	23.9521	24.0002	23.9302	24.357	24.2817	24.2594
tr|A0A0A0MTB8|A0A0A0MTB8_HUMAN WD repeat-containing protein 36 OS=Homo sapiens GN=WDR36 PE=1 SV=1;sp|Q8NI36|WDR36_HUMAN WD repeat-containing protein 36 OS=Homo sapiens GN=WDR36 PE=1 SV=1	WD repeat-containing protein 36	WDR36		0.422201	-0.275596		0.952853	-0.485086		1.10327	0.730992	8	8	8	12	12	12	99.365	0	55.373	570260000	20	A0A0A0MTB8;Q8NI36	A0A0A0MTB8;Q8NI36	24.3607	23.7511	24.0032	23.631	23.9752	23.8804	23.9035	24.4078	24.6304	25.2416	24.5952	25.298
sp|Q15717|ELAV1_HUMAN ELAV-like protein 1 OS=Homo sapiens GN=ELAVL1 PE=1 SV=2;sp|Q15717-2|ELAV1_HUMAN Isoform 2 of ELAV-like protein 1 OS=Homo sapiens GN=ELAVL1	ELAV-like protein 1	ELAVL1		0.627394	-0.276152	+	1.49367	-0.610845		0.401476	-0.19799	8	8	8	28.8	28.8	28.8	36.091	0	66.407	2878800000	91	Q15717;Q15717-2;M0QZR9;M0R055	Q15717;Q15717-2	26.846	26.5996	26.6213	26.4594	26.3111	26.2923	27.076	26.6098	27.2096	26.9326	26.7899	26.5789
tr|A0A0D9SFB3|A0A0D9SFB3_HUMAN ATP-dependent RNA helicase DDX3X OS=Homo sapiens GN=DDX3X PE=1 SV=1;tr|A0A0D9SG12|A0A0D9SG12_HUMAN ATP-dependent RNA helicase DDX3X OS=Homo sapiens GN=DDX3X PE=1 SV=1;tr|A0A0D9SF53|A0A0D9SF53_HUMAN ATP-dependent RNA helicase	ATP-dependent RNA helicase DDX3X;ATP-dependent RNA helicase DDX3Y	DDX3X;DDX3Y		0.680917	-0.27618		0.295834	-0.21571		0.0554885	-0.042284	25	25	24	49.5	49.5	47.8	70.839	0	323.31	76148000000	482	A0A0D9SFB3;A0A0D9SG12;A0A0D9SF53;O00571;O00571-2;O15523-2;O15523;A0A0J9YVQ7;O15523-3;A0A087WVZ1;C9J8G5;C9J081;A0A087WX09;B4DLA0;A0A0J9YYH6;D6RCM4;Q9NQI0-3;Q9NQI0-2;Q9NQI0-4;Q9NQI0	A0A0D9SFB3;A0A0D9SG12;A0A0D9SF53;O00571;O00571-2;O15523-2;O15523	31.1908	31.2228	31.484	30.8808	31.4805	31.7178	31.2592	31.7666	31.7004	31.2206	31.4483	31.9305
sp|Q9Y265|RUVB1_HUMAN RuvB-like 1 OS=Homo sapiens GN=RUVBL1 PE=1 SV=1;tr|H7C4G5|H7C4G5_HUMAN RuvB-like helicase (Fragment) OS=Homo sapiens GN=RUVBL1 PE=1 SV=1;tr|E7ETR0|E7ETR0_HUMAN RuvB-like helicase OS=Homo sapiens GN=RUVBL1 PE=1 SV=1;sp|Q9Y265-2|RUVB1_H	RuvB-like 1	RUVBL1		0.545047	-0.276361		0.228466	-0.138422		0.441582	-0.285547	6	6	6	20.6	20.6	20.6	50.227	0	70.407	978930000	37	Q9Y265;H7C4G5;E7ETR0;Q9Y265-2;J3QLR1;H7C4I3	Q9Y265;H7C4G5;E7ETR0;Q9Y265-2	24.9058	24.7619	24.7879	25.0755	25.0129	24.7811	25.495	25.0522	24.7375	24.5445	25.1254	24.7582
sp|P07814|SYEP_HUMAN Bifunctional glutamate/proline--tRNA ligase OS=Homo sapiens GN=EPRS PE=1 SV=5	Bifunctional glutamate/proline--tRNA ligase;Glutamate--tRNA ligase;Proline--tRNA ligase	EPRS		1.05731	-0.277202		0.158667	0.0905177		0.566042	-0.342222	10	10	10	11	11	11	170.59	0	46.494	713360000	20	P07814;V9GYZ6;V9GZ76	P07814	24.7893	24.7234	24.8477	25.3666	25.2973	24.7997	25.2829	25.0304	24.8788	24.9084	25.014	24.2429
tr|C9JNW5|C9JNW5_HUMAN 60S ribosomal protein L24 OS=Homo sapiens GN=RPL24 PE=1 SV=1;sp|P83731|RL24_HUMAN 60S ribosomal protein L24 OS=Homo sapiens GN=RPL24 PE=1 SV=1;tr|C9JXB8|C9JXB8_HUMAN 60S ribosomal protein L24 OS=Homo sapiens GN=RPL24 PE=1 SV=1	60S ribosomal protein L24	RPL24		0.344347	-0.277404		0.445276	-0.497442		0.393682	-0.278656	10	10	10	41.3	41.3	41.3	17.542	0	228.45	62869000000	114	C9JNW5;P83731;C9JXB8	C9JNW5;P83731;C9JXB8	31.2098	30.7214	31.4648	30.8331	31.6554	30.2474	30.9149	31.5676	31.7457	30.8272	31.1954	31.3696
sp|Q9H6R4-4|NOL6_HUMAN Isoform 4 of Nucleolar protein 6 OS=Homo sapiens GN=NOL6;sp|Q9H6R4|NOL6_HUMAN Nucleolar protein 6 OS=Homo sapiens GN=NOL6 PE=1 SV=2;tr|A0A0A0MRW6|A0A0A0MRW6_HUMAN Nucleolar protein 6 OS=Homo sapiens GN=NOL6 PE=1 SV=1;sp|Q9H6R4-2|NOL6	Nucleolar protein 6	NOL6		0.579946	-0.27933		0.375467	-0.284829		0.542073	0.406443	26	26	26	40.6	40.6	40.6	127.32	0	323.31	13278000000	225	Q9H6R4-4;Q9H6R4;A0A0A0MRW6;Q9H6R4-2;Q9H6R4-3;A0A0C4DFX0	Q9H6R4-4;Q9H6R4;A0A0A0MRW6;Q9H6R4-2;Q9H6R4-3	28.5808	28.5362	28.8408	28.1571	29.0035	28.7806	28.5777	29.2398	28.9782	29.839	28.9152	29.2609
tr|F8VVM2|F8VVM2_HUMAN Phosphate carrier protein, mitochondrial OS=Homo sapiens GN=SLC25A3 PE=1 SV=1;sp|Q00325-2|MPCP_HUMAN Isoform B of Phosphate carrier protein, mitochondrial OS=Homo sapiens GN=SLC25A3;sp|Q00325|MPCP_HUMAN Phosphate carrier protein, mit	Phosphate carrier protein, mitochondrial	SLC25A3		0.40721	-0.282859		0.372576	-1.00339		0.432372	0.389212	6	6	6	20.1	20.1	20.1	36.161	0	44.38	1293300000	45	F8VVM2;Q00325-2;Q00325;F8VZL5;F8VWR4;F8VWQ0	F8VVM2;Q00325-2;Q00325	25.6466	25.473	24.8466	26.1212	22.4264	25.2569	25.9378	25.4593	25.4176	26.2227	26.4477	25.3119
tr|A0A087WUK2|A0A087WUK2_HUMAN Heterogeneous nuclear ribonucleoprotein D-like OS=Homo sapiens GN=HNRNPDL PE=1 SV=1;sp|O14979|HNRDL_HUMAN Heterogeneous nuclear ribonucleoprotein D-like OS=Homo sapiens GN=HNRNPDL PE=1 SV=3	Heterogeneous nuclear ribonucleoprotein D-like	HNRNPDL		0.207927	-0.283133		0.196506	-0.306594		0.0343037	-0.0510368	7	7	2	24	24	6.6	40.04	0	77.302	1621700000	41	A0A087WUK2;O14979	A0A087WUK2;O14979	24.7472	25.9752	25.7247	24.5807	26.1951	25.601	25.0288	26.2035	26.0643	25.082	25.8142	26.2472
sp|O43159|RRP8_HUMAN Ribosomal RNA-processing protein 8 OS=Homo sapiens GN=RRP8 PE=1 SV=2;tr|E9PPY3|E9PPY3_HUMAN Ribosomal RNA-processing protein 8 OS=Homo sapiens GN=RRP8 PE=1 SV=1	Ribosomal RNA-processing protein 8	RRP8		0.443113	-0.283336		0.199183	-0.16783		0.167777	0.142359	5	5	5	17.8	17.8	17.8	50.714	0	98.296	1526900000	63	O43159;E9PPY3;E9PPP6	O43159;E9PPY3	25.3929	25.4633	25.776	25.3025	26.0261	25.6501	25.3323	26.1034	26.0465	25.6466	25.9203	26.3423
sp|P67809|YBOX1_HUMAN Nuclease-sensitive element-binding protein 1 OS=Homo sapiens GN=YBX1 PE=1 SV=3;tr|H0Y449|H0Y449_HUMAN Nuclease-sensitive element-binding protein 1 (Fragment) OS=Homo sapiens GN=YBX1 PE=1 SV=1;tr|C9J5V9|C9J5V9_HUMAN Nuclease-sensitive	Nuclease-sensitive element-binding protein 1	YBX1		0.337312	-0.283629		0.00595826	-0.00681559		0.000540793	0.000740051	19	19	14	71.9	71.9	59.3	35.924	0	323.31	265940000000	597	P67809;H0Y449;C9J5V9;Q9Y2T7	P67809;H0Y449;C9J5V9	32.3881	33.2995	33.2481	32.6631	33.7954	33.3077	32.9074	33.5117	33.3675	32.453	33.7395	33.5964
sp|P11413|G6PD_HUMAN Glucose-6-phosphate 1-dehydrogenase OS=Homo sapiens GN=G6PD PE=1 SV=4;sp|P11413-3|G6PD_HUMAN Isoform 3 of Glucose-6-phosphate 1-dehydrogenase OS=Homo sapiens GN=G6PD;sp|P11413-2|G6PD_HUMAN Isoform Long of Glucose-6-phosphate 1-dehydrog	Glucose-6-phosphate 1-dehydrogenase	G6PD		0.108303	-0.283939		0.261256	-0.767657		0.0370125	-0.116676	10	10	10	26.2	26.2	26.2	59.256	0	96.222	1302100000	63	P11413;P11413-3;P11413-2;E7EUI8;E7EM57;E9PD92	P11413;P11413-3;P11413-2;E7EUI8;E7EM57;E9PD92	26.2924	25.3528	24.6734	26.5966	23.8802	24.3907	27.305	25.3263	24.5392	26.8165	25.5469	24.457
sp|Q8NE71-2|ABCF1_HUMAN Isoform 2 of ATP-binding cassette sub-family F member 1 OS=Homo sapiens GN=ABCF1;sp|Q8NE71|ABCF1_HUMAN ATP-binding cassette sub-family F member 1 OS=Homo sapiens GN=ABCF1 PE=1 SV=2;tr|H0YGW7|H0YGW7_HUMAN ATP-binding cassette sub-fam	ATP-binding cassette sub-family F member 1	ABCF1		0.421858	-0.284073		0.588462	-0.229106		0.960256	0.314512	10	10	10	18	18	18	91.679	0	88.172	1588200000	59	Q8NE71-2;Q8NE71;H0YGW7;A0A0G2JIC2;Q5STZ8;F5GYK6	Q8NE71-2;Q8NE71;H0YGW7	26.0838	25.6422	25.235	25.8725	25.6845	25.5689	25.8658	25.7221	26.2253	26.3187	26.2121	26.226
sp|P18085|ARF4_HUMAN ADP-ribosylation factor 4 OS=Homo sapiens GN=ARF4 PE=1 SV=3;tr|C9JPM4|C9JPM4_HUMAN ADP-ribosylation factor 4 (Fragment) OS=Homo sapiens GN=ARF4 PE=1 SV=1;tr|C9JAK5|C9JAK5_HUMAN ADP-ribosylation factor 4 OS=Homo sapiens GN=ARF4 PE=1 SV=	ADP-ribosylation factor 4	ARF4		0.225957	-0.284166		0.492094	-1.29555		0.066245	-0.119774	7	7	4	52.8	52.8	23.9	20.511	0	22.725	1124600000	70	P18085;C9JPM4;C9JAK5;U3KQF2;F5H0C7;F5H1V1;F5H6T5;F8WDB3	P18085;C9JPM4;C9JAK5	25.5574	25.1068	24.8009	25.8644	22.2112	24.3553	26.3187	24.9771	25.0217	26.0127	25.4732	24.4723
sp|P50991-2|TCPD_HUMAN Isoform 2 of T-complex protein 1 subunit delta OS=Homo sapiens GN=CCT4;sp|P50991|TCPD_HUMAN T-complex protein 1 subunit delta OS=Homo sapiens GN=CCT4 PE=1 SV=4	T-complex protein 1 subunit delta	CCT4		0.229518	-0.284481		0.0773767	-0.125966		0.374057	-0.690286	8	8	8	23.8	23.8	23.8	54.719	0	73.319	854090000	64	P50991-2;P50991	P50991-2;P50991	25.2754	25.1072	24.7872	25.8831	24.8121	24.9503	26.2673	24.9298	24.8261	25.367	25.1668	23.4185
sp|Q99497|PARK7_HUMAN Protein deglycase DJ-1 OS=Homo sapiens GN=PARK7 PE=1 SV=2;tr|K7ELW0|K7ELW0_HUMAN Protein deglycase DJ-1 OS=Homo sapiens GN=PARK7 PE=1 SV=1;tr|K7EN27|K7EN27_HUMAN Protein deglycase DJ-1 (Fragment) OS=Homo sapiens GN=PARK7 PE=1 SV=1	Protein deglycase DJ-1	PARK7		0.0993766	-0.28588		0.13028	-0.419989		0.262321	-0.883886	7	7	7	49.7	49.7	49.7	19.891	0	323.31	4319000000	70	Q99497;K7ELW0;K7EN27	Q99497;K7ELW0;K7EN27	28.2751	26.903	26.1487	28.6315	25.8011	26.4919	29.0405	26.6013	26.5426	28.4169	26.3706	24.7453
sp|P23246|SFPQ_HUMAN Splicing factor, proline- and glutamine-rich OS=Homo sapiens GN=SFPQ PE=1 SV=2;sp|P23246-2|SFPQ_HUMAN Isoform Short of Splicing factor, proline- and glutamine-rich OS=Homo sapiens GN=SFPQ	Splicing factor, proline- and glutamine-rich	SFPQ		0.468472	-0.286006		0.586971	-0.322624		0.15559	-0.145631	8	8	7	16.4	16.4	15.3	76.149	0	201.72	2407000000	87	P23246;P23246-2;H0Y9K7	P23246;P23246-2	26.111	26.4464	26.1291	26.1018	26.2146	26.2602	26.9821	26.3822	26.1802	26.2731	26.8498	25.9846
sp|P61981|1433G_HUMAN 14-3-3 protein gamma OS=Homo sapiens GN=YWHAG PE=1 SV=2	14-3-3 protein gamma;14-3-3 protein gamma, N-terminally processed	YWHAG		0.394051	-0.286122		0.0917938	-0.118864		1.23191	-0.826323	8	5	5	35.6	25.5	25.5	28.302	0	78.882	604950000	29	P61981	P61981	24.2082	24.309	24.2968	23.7715	24.9344	24.6099	24.0759	25.1225	24.4741	23.7385	23.5908	23.8641
sp|P78371|TCPB_HUMAN T-complex protein 1 subunit beta OS=Homo sapiens GN=CCT2 PE=1 SV=4;tr|F5GWF6|F5GWF6_HUMAN T-complex protein 1 subunit beta OS=Homo sapiens GN=CCT2 PE=1 SV=2;tr|F8VQ14|F8VQ14_HUMAN T-complex protein 1 subunit beta OS=Homo sapiens GN=CCT	T-complex protein 1 subunit beta	CCT2		0.160464	-0.286898		0.0540996	-0.114461		0.168213	-0.315877	15	15	15	46	46	46	57.488	0	57.465	1870600000	59	P78371;F5GWF6;F8VQ14;P78371-2	P78371;F5GWF6;F8VQ14;P78371-2	26.3464	26.0376	25.4149	26.8629	25.5311	25.9222	27.4135	25.8639	25.3821	26.4762	25.9847	25.251
sp|P04792|HSPB1_HUMAN Heat shock protein beta-1 OS=Homo sapiens GN=HSPB1 PE=1 SV=2;tr|F8WE04|F8WE04_HUMAN Heat shock protein beta-1 OS=Homo sapiens GN=HSPB1 PE=1 SV=1	Heat shock protein beta-1	HSPB1		0.285624	-0.287025		0.00909487	0.0128644		0.923767	-0.75708	12	12	12	74.1	74.1	74.1	22.782	0	239.29	4935400000	105	P04792;F8WE04;C9J3N8	P04792;F8WE04	27.5464	27.2034	26.7443	28.0945	27.2955	27.0038	28.0314	27.4433	26.8805	26.7838	26.9706	26.3296
sp|P62263|RS14_HUMAN 40S ribosomal protein S14 OS=Homo sapiens GN=RPS14 PE=1 SV=3;tr|H0YB22|H0YB22_HUMAN 40S ribosomal protein S14 (Fragment) OS=Homo sapiens GN=RPS14 PE=1 SV=1;tr|E5RH77|E5RH77_HUMAN 40S ribosomal protein S14 OS=Homo sapiens GN=RPS14 PE=1	40S ribosomal protein S14	RPS14		0.22402	-0.287111		0.0702441	-0.101925		0.0753606	-0.107737	8	8	8	39.7	39.7	39.7	16.273	0	323.31	127360000000	206	P62263;H0YB22;E5RH77	P62263;H0YB22;E5RH77	31.3792	32.2129	32.3732	31.545	32.5859	32.3899	31.4864	32.6644	32.6758	31.5458	32.4849	32.4727
sp|Q9BVQ7-2|SPA5L_HUMAN Isoform 2 of Spermatogenesis-associated protein 5-like protein 1 OS=Homo sapiens GN=SPATA5L1;sp|Q9BVQ7|SPA5L_HUMAN Spermatogenesis-associated protein 5-like protein 1 OS=Homo sapiens GN=SPATA5L1 PE=1 SV=2;tr|H0YCA5|H0YCA5_HUMAN Sper	Spermatogenesis-associated protein 5-like protein 1	SPATA5L1		0.381724	-0.288605		0.892641	-0.806389		0.380991	-0.318077	3	3	3	9	9	9	66.111	0	53.351	432010000	23	Q9BVQ7-2;Q9BVQ7;H0YCA5;Q9BVQ7-3	Q9BVQ7-2;Q9BVQ7;H0YCA5	23.6403	24.3169	24.2817	23.2856	23.1371	24.2629	23.9303	24.4684	24.7061	23.5226	24.3651	24.2628
sp|Q15397|PUM3_HUMAN Pumilio homolog 3 OS=Homo sapiens GN=PUM3 PE=1 SV=3	Pumilio domain-containing protein KIAA0020	KIAA0020		0.311042	-0.288809		0.0271789	0.0478872		0.115574	-0.196188	20	20	20	33.6	33.6	33.6	73.584	0	323.31	13963000000	185	Q15397;S4R3K8	Q15397	28.3604	28.8461	28.744	28.2669	29.8894	28.8043	28.3385	29.5477	28.9307	27.8001	28.8835	29.5448
sp|P14866|HNRPL_HUMAN Heterogeneous nuclear ribonucleoprotein L OS=Homo sapiens GN=HNRNPL PE=1 SV=2;tr|M0QXS5|M0QXS5_HUMAN Heterogeneous nuclear ribonucleoprotein L (Fragment) OS=Homo sapiens GN=HNRNPL PE=1 SV=1;sp|P14866-2|HNRPL_HUMAN Isoform 2 of Heterog	Heterogeneous nuclear ribonucleoprotein L	HNRNPL		0.995908	-0.28977		0.696709	-0.483871		0.136075	0.0470346	15	15	15	40.1	40.1	40.1	64.132	0	323.31	15564000000	223	P14866;M0QXS5;P14866-2;M0QYT0;M0QYL7;M0R1W6;M0R076;B4DVF8	P14866;M0QXS5;P14866-2	28.9808	28.6778	29.0618	29.0019	28.096	29.0402	29.3028	29.0633	29.2235	29.414	29.0482	29.2686
sp|Q14974|IMB1_HUMAN Importin subunit beta-1 OS=Homo sapiens GN=KPNB1 PE=1 SV=2;sp|Q14974-2|IMB1_HUMAN Isoform 2 of Importin subunit beta-1 OS=Homo sapiens GN=KPNB1;tr|J3KTM9|J3KTM9_HUMAN Importin subunit beta-1 (Fragment) OS=Homo sapiens GN=KPNB1 PE=1 SV=	Importin subunit beta-1	KPNB1		0.37944	-0.289778		0.534455	-0.188895		0.088302	-0.083835	17	17	17	25.1	25.1	25.1	97.169	0	140.01	3122300000	96	Q14974;Q14974-2;J3KTM9;J3QR48;J3QKQ5;J3QRG4	Q14974;Q14974-2;J3KTM9	27.1494	27.2049	26.2314	27.1542	27.0557	26.6784	27.2107	27.0376	27.2068	27.1353	27.6072	26.4611
sp|P30050|RL12_HUMAN 60S ribosomal protein L12 OS=Homo sapiens GN=RPL12 PE=1 SV=1;sp|P30050-2|RL12_HUMAN Isoform 2 of 60S ribosomal protein L12 OS=Homo sapiens GN=RPL12	60S ribosomal protein L12	RPL12		0.313212	-0.289803		0.530415	-0.352632		0.700982	-0.629407	8	8	8	53.3	53.3	53.3	17.818	0	309.73	80612000000	200	P30050;P30050-2	P30050;P30050-2	31.0227	31.6456	31.9429	31.2287	31.5379	31.6561	31.3039	32.1464	32.0302	30.5708	31.5152	31.5064
sp|P46783|RS10_HUMAN 40S ribosomal protein S10 OS=Homo sapiens GN=RPS10 PE=1 SV=1;tr|F6U211|F6U211_HUMAN 40S ribosomal protein S10 OS=Homo sapiens GN=RPS10 PE=4 SV=1;tr|S4R435|S4R435_HUMAN Protein RPS10-NUDT3 (Fragment) OS=Homo sapiens GN=RPS10-NUDT3 PE=4	40S ribosomal protein S10;Putative 40S ribosomal protein S10-like	RPS10;RPS10-NUDT3;RPS10P5		0.536026	-0.292047	+	1.37699	-0.418739		0.800345	-0.396005	16	16	16	70.3	70.3	70.3	18.898	0	323.31	341620000000	444	P46783;F6U211;S4R435;Q9NQ39	P46783;F6U211;S4R435;Q9NQ39	33.3414	33.6635	34.0628	33.5926	33.6785	33.4165	33.758	34.1653	34.0205	33.1956	33.799	33.7612
sp|O76003|GLRX3_HUMAN Glutaredoxin-3 OS=Homo sapiens GN=GLRX3 PE=1 SV=2	Glutaredoxin-3	GLRX3		0.181901	-0.29264		0.643576	-1.41489		0.405135	-0.709559	2	2	2	11.6	11.6	11.6	37.432	0	222.24	1049500000	34	O76003	O76003	26.0757	25.201	24.8422	25.4961	24.6624	22.5937	26.6237	24.9997	25.3734	25.9223	24.9532	23.9926
sp|P63151|2ABA_HUMAN Serine/threonine-protein phosphatase 2A 55 kDa regulatory subunit B alpha isoform OS=Homo sapiens GN=PPP2R2A PE=1 SV=1;sp|P63151-2|2ABA_HUMAN Isoform 2 of Serine/threonine-protein phosphatase 2A 55 kDa regulatory subunit B alpha isofor	Serine/threonine-protein phosphatase 2A 55 kDa regulatory subunit B alpha isoform	PPP2R2A		0.519433	-0.293254		0.382826	-0.362819		0.000520808	0.000407537	10	10	7	34.9	34.9	25.1	51.691	0	155.78	2084900000	65	P63151;P63151-2;E5RIY1;E5RFR9;Q66LE6;Q9Y2T4-3;Q9Y2T4-4;Q9Y2T4-2;Q9Y2T4;H0YB06	P63151;P63151-2	26.4009	26.3899	26.7781	27.0067	25.8429	26.5105	26.7406	26.4917	27.2163	27.0403	26.8532	26.5563
sp|P39023|RL3_HUMAN 60S ribosomal protein L3 OS=Homo sapiens GN=RPL3 PE=1 SV=2;tr|G5E9G0|G5E9G0_HUMAN 60S ribosomal protein L3 OS=Homo sapiens GN=RPL3 PE=1 SV=1;tr|H7C3M2|H7C3M2_HUMAN 60S ribosomal protein L3 (Fragment) OS=Homo sapiens GN=RPL3 PE=1 SV=1;tr	60S ribosomal protein L3	RPL3		0.380191	-0.29593		0.570325	-0.314674		0.844804	-0.359999	22	22	22	53.6	53.6	53.6	46.108	0	323.31	259260000000	792	P39023;G5E9G0;H7C3M2;H7C422;B5MCW2;F8WCR1;Q92901	P39023;G5E9G0;H7C3M2;H7C422;B5MCW2	32.5519	33.2893	33.4923	32.7434	33.3823	33.1515	33.089	33.556	33.5761	32.8506	33.0332	33.2573
tr|B4DY09|B4DY09_HUMAN Interleukin enhancer-binding factor 2 OS=Homo sapiens GN=ILF2 PE=1 SV=1;sp|Q12905|ILF2_HUMAN Interleukin enhancer-binding factor 2 OS=Homo sapiens GN=ILF2 PE=1 SV=2	Interleukin enhancer-binding factor 2	ILF2		0.559177	-0.300251		0.0481361	0.0416406		1.24085	-0.5176	9	9	9	44	44	44	38.91	0	323.31	5377200000	138	B4DY09;Q12905;X6R6Z1;A0A0A0MRL0	B4DY09;Q12905	26.9001	27.3141	27.4765	27.1683	28.0179	27.5301	27.2005	27.6813	27.7096	26.8496	27.2096	26.9794
sp|P61978-3|HNRPK_HUMAN Isoform 3 of Heterogeneous nuclear ribonucleoprotein K OS=Homo sapiens GN=HNRNPK;sp|P61978-2|HNRPK_HUMAN Isoform 2 of Heterogeneous nuclear ribonucleoprotein K OS=Homo sapiens GN=HNRNPK;sp|P61978|HNRPK_HUMAN Heterogeneous nuclear ri	Heterogeneous nuclear ribonucleoprotein K	HNRNPK		0.553647	-0.301228		0.512572	-0.26181		0.0955447	-0.0655499	18	18	18	46.1	46.1	46.1	48.562	0	323.31	33830000000	344	P61978-3;P61978-2;P61978;Q5T6W2;S4R359;S4R457	P61978-3;P61978-2;P61978;Q5T6W2	30.3091	30.18	29.9566	30.2402	30.085	30.2387	30.8731	30.328	30.1483	30.5988	30.3367	30.2172
tr|E7ETK0|E7ETK0_HUMAN 40S ribosomal protein S24 OS=Homo sapiens GN=RPS24 PE=1 SV=1;tr|A0A087WUS0|A0A087WUS0_HUMAN 40S ribosomal protein S24 OS=Homo sapiens GN=RPS24 PE=1 SV=1;sp|P62847-2|RS24_HUMAN Isoform 2 of 40S ribosomal protein S24 OS=Homo sapiens GN	40S ribosomal protein S24	RPS24		0.297223	-0.301456		0.29988	-0.309163		0.440963	-0.337329	5	5	5	35.9	35.9	35.9	15.197	0	101.7	109670000000	292	E7ETK0;A0A087WUS0;P62847-2;P62847-3;P62847;P62847-4	E7ETK0;A0A087WUS0;P62847-2;P62847-3;P62847;P62847-4	31.2211	31.8543	32.3421	31.1329	32.0834	32.178	31.6033	32.3199	32.3986	31.3548	32.0238	31.9312
sp|O00629|IMA3_HUMAN Importin subunit alpha-3 OS=Homo sapiens GN=KPNA4 PE=1 SV=1	Importin subunit alpha-3	KPNA4		0.367045	-0.30267		0.0587205	-0.110524		0.0219926	-0.0239798	6	6	3	20.2	20.2	11.5	57.886	0	288.6	3343300000	63	O00629;H7C4F6	O00629	26.4446	26.6697	26.7985	25.8271	27.7729	26.8891	26.2999	27.3903	27.1305	27.1474	26.6196	26.9817
sp|P05141|ADT2_HUMAN ADP/ATP translocase 2 OS=Homo sapiens GN=SLC25A5 PE=1 SV=7	ADP/ATP translocase 2;ADP/ATP translocase 2, N-terminally processed	SLC25A5		0.265021	-0.305603		0.242719	-0.336298		0.0912218	0.158364	12	5	5	42.3	24.2	24.2	32.852	0	35.976	3374900000	66	P05141;P12235;V9GYG0;Q9H0C2	P05141	26.8093	26.6077	26.6898	27.2719	26.4033	26.3395	27.4785	26.0945	27.4506	27.2197	27.8603	26.4186
sp|Q9NY12-2|GAR1_HUMAN Isoform 2 of H/ACA ribonucleoprotein complex subunit 1 OS=Homo sapiens GN=GAR1;sp|Q9NY12|GAR1_HUMAN H/ACA ribonucleoprotein complex subunit 1 OS=Homo sapiens GN=GAR1 PE=1 SV=1	H/ACA ribonucleoprotein complex subunit 1	GAR1		0.288125	-0.305712		0.0459107	-0.051405		0.106602	0.154739	4	4	4	19.1	19.1	19.1	20.834	0	26.929	2553100000	40	Q9NY12-2;Q9NY12	Q9NY12-2;Q9NY12	25.6748	26.6289	26.5269	26.1368	26.944	26.5129	26.0359	26.6269	27.0851	25.8972	27.0277	27.2872
tr|B1AK87|B1AK87_HUMAN Capping protein (Actin filament) muscle Z-line, beta, isoform CRA_a OS=Homo sapiens GN=CAPZB PE=1 SV=1;tr|B1AK88|B1AK88_HUMAN Capping protein (Actin filament) muscle Z-line, beta, isoform CRA_d OS=Homo sapiens GN=CAPZB PE=1 SV=1;sp|P	F-actin-capping protein subunit beta	CAPZB		0.106569	-0.306309		0.301427	-1.26463		0.0919656	-0.398013	13	13	13	50	50	50	29.295	0	212.99	3442900000	92	B1AK87;B1AK88;P47756-2;P47756;B1AK85	B1AK87;B1AK88;P47756-2;P47756;B1AK85	27.5441	26.2961	26.1174	28.3559	23.4746	25.2522	28.8074	26.2774	25.7917	28.5826	26.7557	24.3442
tr|A0A0G2JIW1|A0A0G2JIW1_HUMAN Heat shock 70 kDa protein 1B OS=Homo sapiens GN=HSPA1B PE=1 SV=1;sp|P0DMV9|HS71B_HUMAN Heat shock 70 kDa protein 1B OS=Homo sapiens GN=HSPA1B PE=1 SV=1;sp|P0DMV8|HS71A_HUMAN Heat shock 70 kDa protein 1A OS=Homo sapiens GN=HSP	Heat shock 70 kDa protein 1B;Heat shock 70 kDa protein 1A	HSPA1B;HSPA1A		1.02703	-0.307227		0.593237	0.199862		0.531186	-0.232267	16	13	8	35.2	31	18.8	70.108	0	126.52	2539700000	111	A0A0G2JIW1;P0DMV9;P0DMV8;P0DMV8-2;V9GZ37	A0A0G2JIW1;P0DMV9;P0DMV8;P0DMV8-2;V9GZ37	26.3116	26.4649	26.1191	26.8428	26.9815	26.5925	26.7622	26.6315	26.4236	26.3089	26.6869	26.1247
sp|P82664|RT10_HUMAN 28S ribosomal protein S10, mitochondrial OS=Homo sapiens GN=MRPS10 PE=1 SV=2	28S ribosomal protein S10, mitochondrial	MRPS10		0.627206	-0.308541		0.719679	-0.352992		0.384498	-0.182172	4	4	4	35.3	35.3	35.3	22.999	0	52.275	1529700000	54	P82664	P82664	25.4951	25.8129	25.9785	25.4851	25.6804	25.9877	25.7353	26.1894	26.2874	25.8419	25.7362	26.0876
tr|A0A0U1RQF0|A0A0U1RQF0_HUMAN Fatty acid synthase OS=Homo sapiens GN=FASN PE=1 SV=1;sp|P49327|FAS_HUMAN Fatty acid synthase OS=Homo sapiens GN=FASN PE=1 SV=3	Fatty acid synthase;[Acyl-carrier-protein] S-acetyltransferase;[Acyl-carrier-protein] S-malonyltransferase;3-oxoacyl-[acyl-carrier-protein] synthase;3-oxoacyl-[acyl-carrier-protein] reductase;3-hydroxyacyl-[acyl-carrier-protein] dehydratase;Enoyl-[acyl-carrier-protein] reductase;Oleoyl-[acyl-carrier-protein] hydrolase	FASN		0.209023	-0.310051		0.0981119	-0.168547		0.146757	-0.246709	36	36	36	21.6	21.6	21.6	273.2	0	323.31	6134700000	199	A0A0U1RQF0;P49327;A0A0U1RRG3;A0A1B0GTR5	A0A0U1RQF0;P49327	28.2388	27.5045	27.0168	28.5622	27.3718	27.2506	28.7387	27.7581	27.1935	28.3669	27.7108	26.8724
sp|P61247|RS3A_HUMAN 40S ribosomal protein S3a OS=Homo sapiens GN=RPS3A PE=1 SV=2;tr|D6RG13|D6RG13_HUMAN 40S ribosomal protein S3a (Fragment) OS=Homo sapiens GN=RPS3A PE=1 SV=1;tr|D6RAT0|D6RAT0_HUMAN 40S ribosomal protein S3a OS=Homo sapiens GN=RPS3A PE=1	40S ribosomal protein S3a	RPS3A		0.33177	-0.31056		0.26012	-0.181806		0.666225	-0.582747	17	17	17	59.1	59.1	59.1	29.945	0	323.31	246550000000	618	P61247;D6RG13;D6RAT0;H0Y9Y4;E9PFI5;H0Y8L7;D6RB09;D6R9B6;D6RAS7;D6RED7;D6RI02;D6RGE0	P61247;D6RG13;D6RAT0;H0Y9Y4;E9PFI5;H0Y8L7;D6RB09;D6R9B6	32.4217	33.1764	33.4885	32.8212	33.2784	33.3733	32.903	33.5075	33.6079	32.1025	33.0099	33.1577
sp|P36578|RL4_HUMAN 60S ribosomal protein L4 OS=Homo sapiens GN=RPL4 PE=1 SV=5;tr|H3BM89|H3BM89_HUMAN 60S ribosomal protein L4 OS=Homo sapiens GN=RPL4 PE=1 SV=1	60S ribosomal protein L4	RPL4		0.381808	-0.310907		0.0187901	-0.0194918		0.256996	-0.26705	15	15	15	33	33	33	47.697	0	323.31	309930000000	395	P36578;H3BM89;H3BU31;H3BTP7	P36578;H3BM89	32.8139	33.5376	33.5847	33.2047	34.073	33.5328	33.155	33.8819	33.8321	32.6757	33.6761	33.7161
sp|Q9H7B2|RPF2_HUMAN Ribosome production factor 2 homolog OS=Homo sapiens GN=RPF2 PE=1 SV=2;tr|Q5VXN0|Q5VXN0_HUMAN Ribosome production factor 2 homolog (Fragment) OS=Homo sapiens GN=RPF2 PE=1 SV=1	Ribosome production factor 2 homolog	RPF2		0.562589	-0.311709		0.134589	-0.118228		0.580245	0.660349	12	12	12	46.4	46.4	46.4	35.582	0	323.31	14114000000	213	Q9H7B2;Q5VXN0;U3KQN5;Q5VXM9	Q9H7B2;Q5VXN0	28.2662	28.5937	28.6116	28.2077	28.8941	28.9501	28.4009	29.1541	28.8516	30.3369	28.7913	29.2594
sp|P62249|RS16_HUMAN 40S ribosomal protein S16 OS=Homo sapiens GN=RPS16 PE=1 SV=2;tr|M0R210|M0R210_HUMAN 40S ribosomal protein S16 OS=Homo sapiens GN=RPS16 PE=1 SV=1;tr|A0A087WZ27|A0A087WZ27_HUMAN Zinc finger protein 90 OS=Homo sapiens GN=ZNF90 PE=4 SV=2;t	40S ribosomal protein S16	RPS16;ZNF90		0.757879	-0.315873		0.484014	-0.321378		0.274605	-0.155851	12	12	12	61	61	61	16.445	0	162.99	336300000000	310	P62249;M0R210;A0A087WZ27;M0R3H0;M0R1M5;Q6IPX4;M0QX76	P62249;M0R210;A0A087WZ27;M0R3H0;M0R1M5	33.3016	33.5765	33.7878	33.0348	33.7844	33.8302	33.618	33.9465	34.0491	33.4112	33.6789	34.0558
sp|Q9UNQ2|DIM1_HUMAN Probable dimethyladenosine transferase OS=Homo sapiens GN=DIMT1 PE=1 SV=1;tr|A0A0C4DGB1|A0A0C4DGB1_HUMAN rRNA adenine N(6)-methyltransferase OS=Homo sapiens GN=DIMT1 PE=1 SV=1	Probable dimethyladenosine transferase	DIMT1		0.132994	-0.316889		0.0481575	-0.144137		0.0231309	0.0588938	8	8	8	29.7	29.7	29.7	35.236	0	104.17	2550200000	73	Q9UNQ2;A0A0C4DGB1;D6RCL3	Q9UNQ2;A0A0C4DGB1	24.8631	26.475	26.606	24.6346	27.1543	26.6734	24.9544	27.0817	26.8586	25.3537	26.6367	27.081
tr|K7ERI7|K7ERI7_HUMAN 60S ribosomal protein L22 OS=Homo sapiens GN=RPL22 PE=1 SV=1;sp|P35268|RL22_HUMAN 60S ribosomal protein L22 OS=Homo sapiens GN=RPL22 PE=1 SV=2;tr|K7EJT5|K7EJT5_HUMAN 60S ribosomal protein L22 (Fragment) OS=Homo sapiens GN=RPL22 PE=1	60S ribosomal protein L22	RPL22		0.217761	-0.3186		0.0630932	0.107701		0.144293	-0.194715	3	3	3	41.1	41.1	41.1	11.168	0	94.222	61189000000	60	K7ERI7;P35268;K7EJT5;K7EP65;K7EKS7;K7ELC4;K7EMH1	K7ERI7;P35268;K7EJT5;K7EP65;K7EKS7;K7ELC4;K7EMH1	30.0465	31.1344	31.4674	30.5183	32.1125	31.2964	30.4589	31.6568	31.4885	30.3506	31.4321	31.2373
sp|O75691|UTP20_HUMAN Small subunit processome component 20 homolog OS=Homo sapiens GN=UTP20 PE=1 SV=3	Small subunit processome component 20 homolog	UTP20		1.08079	-0.320514		1.12998	-0.293205	+	1.85884	0.617939	10	10	10	4.8	4.8	4.8	318.38	0	43.053	340860000	22	O75691	O75691	23.0282	23.3799	23.2904	23.0982	23.3516	23.3306	23.4091	23.7218	23.5291	24.3091	23.9405	24.2643
sp|P63244|RACK1_HUMAN Receptor of activated protein C kinase 1 OS=Homo sapiens GN=RACK1 PE=1 SV=3;tr|D6RAC2|D6RAC2_HUMAN Receptor of-activated protein C kinase 1 OS=Homo sapiens GN=RACK1 PE=1 SV=1;tr|J3KPE3|J3KPE3_HUMAN Receptor of-activated protein C kina	Guanine nucleotide-binding protein subunit beta-2-like 1;Guanine nucleotide-binding protein subunit beta-2-like 1, N-terminally processed	GNB2L1		0.346059	-0.322835		0.195204	-0.196046		0.384199	-0.280843	15	15	1	48.3	48.3	4.1	35.076	0	323.31	480810000000	545	P63244;D6RAC2;J3KPE3;D6REE5;D6RAU2;E9PD14;H0YAF8;D6RFZ9;H0Y8W2;H0YAM7;D6R909;D6RBD0;D6RFX4;D6R9Z1;D6R9L0;D6RGK8;D6RHJ5;D6RDI0;H0Y8R5	P63244;D6RAC2;J3KPE3;D6REE5;D6RAU2;E9PD14;H0YAF8;D6RFZ9;H0Y8W2	33.4213	33.9879	34.447	33.492	34.4297	34.3148	33.7812	34.4791	34.5644	33.682	33.9884	34.3118
sp|Q9NYF8-2|BCLF1_HUMAN Isoform 2 of Bcl-2-associated transcription factor 1 OS=Homo sapiens GN=BCLAF1;sp|Q9NYF8|BCLF1_HUMAN Bcl-2-associated transcription factor 1 OS=Homo sapiens GN=BCLAF1 PE=1 SV=2;sp|Q9NYF8-4|BCLF1_HUMAN Isoform 4 of Bcl-2-associated t	Bcl-2-associated transcription factor 1	BCLAF1		0.779723	-0.323039		1.08292	0.413068		0.127564	-0.107384	46	45	3	45.9	45.9	3.4	105.95	0	323.31	108420000000	736	Q9NYF8-2;Q9NYF8;Q9NYF8-4;H0YF14	Q9NYF8-2;Q9NYF8;Q9NYF8-4	31.3447	31.8366	31.6346	32.0951	32.5159	32.4134	32.0806	32.0281	31.6764	32.1782	31.2657	32.019
sp|P38159|RBMX_HUMAN RNA-binding motif protein, X chromosome OS=Homo sapiens GN=RBMX PE=1 SV=3;sp|P38159-2|RBMX_HUMAN Isoform 2 of RNA-binding motif protein, X chromosome OS=Homo sapiens GN=RBMX;tr|H3BT71|H3BT71_HUMAN RNA-binding motif protein, X chromosom	RNA-binding motif protein, X chromosome;RNA-binding motif protein, X chromosome, N-terminally processed	RBMX		0.285924	-0.323223		0.0968716	-0.119479		0.215429	-0.358997	23	23	5	48.3	48.3	9.5	42.331	0	323.31	325820000000	565	P38159;P38159-2;H3BT71;H0Y6E7;H3BR27;P38159-3;H3BNC1;O75526;Q8N7X1	P38159;P38159-2;H3BT71;H0Y6E7	32.5707	33.3635	33.8521	32.7864	33.6254	33.9858	33.0614	33.8616	33.833	32.0428	33.7734	33.8628
sp|Q96PK6|RBM14_HUMAN RNA-binding protein 14 OS=Homo sapiens GN=RBM14 PE=1 SV=2	RNA-binding protein 14	RBM14		0.473926	-0.325089		1.13347	-0.646716		0.151184	0.101515	7	7	7	14.5	14.5	14.5	69.491	0	96.625	1349100000	51	Q96PK6;A0A0A6YYI9;F8WDX3;A0A0A0MSL8;B8ZZ74;Q96PK6-3;Q96PK6-4;Q96PK6-2;Q96PK6-5	Q96PK6	25.1089	25.589	26.0386	24.9256	25.1325	25.7133	25.6492	26.0554	26.007	25.5759	26.1937	26.2465
sp|P60866|RS20_HUMAN 40S ribosomal protein S20 OS=Homo sapiens GN=RPS20 PE=1 SV=1;sp|P60866-2|RS20_HUMAN Isoform 2 of 40S ribosomal protein S20 OS=Homo sapiens GN=RPS20;tr|G3XAN0|G3XAN0_HUMAN 40S ribosomal protein S20 OS=Homo sapiens GN=RPS20 PE=1 SV=1	40S ribosomal protein S20	RPS20		0.573592	-0.326595		0.00788442	0.0109552		0.103018	-0.120145	5	5	5	40.3	40.3	40.3	13.373	0	253.1	180260000000	257	P60866;P60866-2;G3XAN0;E5RIP1;E5RJX2	P60866;P60866-2;G3XAN0	32.0151	32.3304	32.5532	31.8932	33.3107	32.7075	32.5377	33.0075	32.3332	31.7679	32.8796	32.8705
sp|Q9Y2W1|TR150_HUMAN Thyroid hormone receptor-associated protein 3 OS=Homo sapiens GN=THRAP3 PE=1 SV=2	Thyroid hormone receptor-associated protein 3	THRAP3		0.304858	-0.327919		0.21237	0.256765		0.244619	0.231994	47	47	46	43.9	43.9	43.9	108.66	0	323.31	129850000000	890	Q9Y2W1	Q9Y2W1	31.3891	31.7275	32.2458	31.7797	32.7563	32.5804	31.4396	32.6692	32.2373	32.1434	32.4786	32.4201
sp|Q15050|RRS1_HUMAN Ribosome biogenesis regulatory protein homolog OS=Homo sapiens GN=RRS1 PE=1 SV=2	Ribosome biogenesis regulatory protein homolog	RRS1		0.434103	-0.328616		0.537362	-0.394139		0.386708	0.433966	17	17	17	45.8	45.8	45.8	41.193	0	323.31	12297000000	181	Q15050	Q15050	28.3459	28.7164	28.6694	28.2837	28.6502	28.6012	28.3018	29.2375	29.1782	30.0578	28.8859	29.0758
sp|O96007|MOC2B_HUMAN Molybdopterin synthase catalytic subunit OS=Homo sapiens GN=MOCS2 PE=1 SV=1	Molybdopterin synthase catalytic subunit	MOCS2		0.143562	-0.32879		0.235784	-0.614084		0.217174	-0.775399	2	2	2	18.6	18.6	18.6	20.944	0	20.211	252610000	19	O96007	O96007	24.2248	22.6604	22.8905	24.3821	22.7213	21.8164	24.9766	22.9661	22.8194	24.8274	22.9401	20.6684
sp|P25205|MCM3_HUMAN DNA replication licensing factor MCM3 OS=Homo sapiens GN=MCM3 PE=1 SV=3;sp|P25205-2|MCM3_HUMAN Isoform 2 of DNA replication licensing factor MCM3 OS=Homo sapiens GN=MCM3;tr|J3KQ69|J3KQ69_HUMAN DNA replication licensing factor MCM3 OS=H	DNA replication licensing factor MCM3	MCM3		0.185972	-0.329378		0.20431	-0.428657		0.0351347	-0.0753892	16	16	16	29.2	29.2	29.2	90.98	0	149.3	2286500000	92	P25205;P25205-2;J3KQ69;Q7Z6P5	P25205;P25205-2;J3KQ69	26.8086	25.978	25.6888	27.1557	25.328	25.6939	27.6607	25.9469	25.8559	27.2635	25.9243	26.0496
sp|P62753|RS6_HUMAN 40S ribosomal protein S6 OS=Homo sapiens GN=RPS6 PE=1 SV=1	40S ribosomal protein S6	RPS6		0.752399	-0.329398		0.0769564	-0.0397199		0.200973	-0.143277	11	11	2	32.9	32.9	3.6	28.68	0	306.76	197160000000	265	P62753;A2A3R7	P62753	32.3686	32.64	32.7769	32.8749	33.0337	32.7459	32.6118	33.1503	33.0117	32.3932	32.7876	33.1631
tr|F8VYN9|F8VYN9_HUMAN ADP-ribosylation factor-like protein 1 OS=Homo sapiens GN=ARL1 PE=1 SV=1;sp|P40616-2|ARL1_HUMAN Isoform 2 of ADP-ribosylation factor-like protein 1 OS=Homo sapiens GN=ARL1;sp|P40616|ARL1_HUMAN ADP-ribosylation factor-like protein 1 O	ADP-ribosylation factor-like protein 1	ARL1		0.107465	-0.331863		0.106534	-0.397278		0.164351	-0.561574	4	4	4	29.4	29.4	29.4	21.778	0	17.745	463060000	32	F8VYN9;P40616-2;P40616;B4DZG7;F8VP99;F8VP63	F8VYN9;P40616-2;P40616;B4DZG7	25.2297	23.1918	23.3869	25.8535	22.7493	23.0094	26.0804	23.3255	23.3981	25.5311	22.7586	22.8296
sp|O00410|IPO5_HUMAN Importin-5 OS=Homo sapiens GN=IPO5 PE=1 SV=4;tr|H0Y8C6|H0Y8C6_HUMAN Importin-5 (Fragment) OS=Homo sapiens GN=IPO5 PE=1 SV=1;sp|O00410-3|IPO5_HUMAN Isoform 3 of Importin-5 OS=Homo sapiens GN=IPO5;sp|O00410-2|IPO5_HUMAN Isoform 2 of Impo	Importin-5	IPO5		0.109583	-0.332017		0.0586803	-0.213528		0.206815	-0.659184	15	15	15	21.9	21.9	21.9	123.63	0	323.31	2255200000	82	O00410;H0Y8C6;O00410-3;O00410-2;C9JMV5;E7ETV3;E7EQT5;H0Y3V4;C9JZD8;E7EWK4;E7EX05;E7EV12;C9J875;C9JZ53;C9JQT6;E7ESA1;E7ESZ1;E7ETV8	O00410;H0Y8C6;O00410-3;O00410-2	27.2441	25.9208	25.0036	27.8503	24.7707	25.9029	28.1255	25.7832	25.2558	27.4237	25.1471	24.6162
sp|Q71UI9|H2AV_HUMAN Histone H2A.V OS=Homo sapiens GN=H2AFV PE=1 SV=3;sp|P0C0S5|H2AZ_HUMAN Histone H2A.Z OS=Homo sapiens GN=H2AFZ PE=1 SV=2;tr|C9J0D1|C9J0D1_HUMAN Histone H2A OS=Homo sapiens GN=H2AFV PE=1 SV=1;sp|Q71UI9-4|H2AV_HUMAN Isoform 4 of Histone H2	Histone H2A.V;Histone H2A.Z;Histone H2A	H2AFV;H2AFZ		0.802819	-0.333761		0.410592	-0.280613		0.121443	0.125511	5	3	3	53.9	41.4	41.4	13.509	0	323.31	176770000000	117	Q71UI9;P0C0S5;C9J0D1;Q71UI9-4;Q71UI9-2;Q71UI9-3;C9J386	Q71UI9;P0C0S5;C9J0D1;Q71UI9-4;Q71UI9-2;Q71UI9-3	32.5511	32.5692	32.653	32.4756	32.3769	33.0803	32.622	32.8787	33.2739	33.6382	32.5116	33.0014
sp|P32969|RL9_HUMAN 60S ribosomal protein L9 OS=Homo sapiens GN=RPL9 PE=1 SV=1;tr|D6RAN4|D6RAN4_HUMAN 60S ribosomal protein L9 (Fragment) OS=Homo sapiens GN=RPL9 PE=1 SV=8;tr|H0Y9V9|H0Y9V9_HUMAN 60S ribosomal protein L9 (Fragment) OS=Homo sapiens GN=RPL9 P	60S ribosomal protein L9	RPL9		0.292274	-0.333903		0.224761	-0.188108		0.340486	-0.383723	8	8	8	53.1	53.1	53.1	21.863	0	323.31	140470000000	282	P32969;D6RAN4;H0Y9V9;H0Y9R4;E7ESE0	P32969;D6RAN4;H0Y9V9;H0Y9R4;E7ESE0	31.4978	32.4552	32.6703	32.2238	32.1809	32.656	31.9858	32.9613	32.6779	31.437	32.6182	32.4186
sp|P48507|GSH0_HUMAN Glutamate--cysteine ligase regulatory subunit OS=Homo sapiens GN=GCLM PE=1 SV=1;sp|P48507-2|GSH0_HUMAN Isoform 2 of Glutamate--cysteine ligase regulatory subunit OS=Homo sapiens GN=GCLM	Glutamate--cysteine ligase regulatory subunit	GCLM		0.130316	-0.33435		0.194845	-0.60032		0.188609	-0.705116	4	4	4	19.3	19.3	19.3	30.727	0	70.408	479000000	19	P48507;P48507-2	P48507;P48507-2	24.7825	23.5916	23.5331	25.3468	22.8418	22.9208	26.0042	23.4442	23.4619	25.4715	23.8153	21.5081
tr|E7EX41|E7EX41_HUMAN ATP-dependent RNA helicase DDX55 OS=Homo sapiens GN=DDX55 PE=1 SV=2;tr|F5H5U2|F5H5U2_HUMAN RNA helicase OS=Homo sapiens GN=DDX55 PE=1 SV=1;sp|Q8NHQ9|DDX55_HUMAN ATP-dependent RNA helicase DDX55 OS=Homo sapiens GN=DDX55 PE=1 SV=3	ATP-dependent RNA helicase DDX55	DDX55		0.198202	-0.334853		0.0805811	-0.16848		0.159395	-0.287145	3	3	3	22.5	22.5	22.5	21.615	0	21.822	143780000	22	E7EX41;F5H5U2;Q8NHQ9	E7EX41;F5H5U2;Q8NHQ9	21.5785	22.8667	22.393	21.4729	22.6455	23.2188	21.5542	23.1461	23.1424	21.8915	21.9241	23.1656
sp|Q12788|TBL3_HUMAN Transducin beta-like protein 3 OS=Homo sapiens GN=TBL3 PE=1 SV=2;tr|J3KNP2|J3KNP2_HUMAN Transducin beta-like protein 3 (Fragment) OS=Homo sapiens GN=TBL3 PE=1 SV=1;tr|A0A087WYP7|A0A087WYP7_HUMAN Transducin beta-like protein 3 OS=Homo s	Transducin beta-like protein 3	TBL3		0.757733	-0.33557		0.615734	-0.269888		0.550133	0.31017	5	5	5	8.4	8.4	8.4	89.034	0	61.541	631560000	40	Q12788;J3KNP2;A0A087WYP7	Q12788;J3KNP2;A0A087WYP7	24.6068	23.9104	24.2366	23.935	24.5699	24.4459	24.6383	24.5928	24.5294	25.3903	24.6866	24.6141
sp|P19525|E2AK2_HUMAN Interferon-induced, double-stranded RNA-activated protein kinase OS=Homo sapiens GN=EIF2AK2 PE=1 SV=2;sp|P19525-2|E2AK2_HUMAN Isoform 2 of Interferon-induced, double-stranded RNA-activated protein kinase OS=Homo sapiens GN=EIF2AK2	Interferon-induced, double-stranded RNA-activated protein kinase	EIF2AK2		1.01313	-0.336791		0.434629	-0.169236		0.271299	-0.132954	5	5	5	12.5	12.5	12.5	62.094	0	25.67	476300000	29	P19525;P19525-2;F8WBH4;C9JZT2	P19525;P19525-2	24.3008	24.0072	23.965	24.3934	24.3649	24.0173	24.5997	24.2099	24.4736	24.3171	24.5588	24.0085
sp|Q13242|SRSF9_HUMAN Serine/arginine-rich splicing factor 9 OS=Homo sapiens GN=SRSF9 PE=1 SV=1;tr|H0YIB4|H0YIB4_HUMAN Serine/arginine-rich-splicing factor 9 (Fragment) OS=Homo sapiens GN=SRSF9 PE=1 SV=8	Serine/arginine-rich splicing factor 9	SRSF9		0.424685	-0.338377		0.16666	-0.158791		0.146792	-0.153231	14	14	14	52.9	52.9	52.9	25.542	0	129.4	35537000000	289	Q13242;H0YIB4;S4R3G0	Q13242;H0YIB4	29.7092	30.1328	30.4908	29.8118	30.3841	30.6757	29.9618	30.5678	30.8183	29.7474	30.3905	30.7504
[truncated: 199 more rows]
